# Supplementary material for: Transcriptional Profiling Reveals the Regulatory Role of DNER in Promoting Pancreatic Neuroendocrine Neoplasms
Source: Front Genet. 2020 Nov 27;11:587402. doi: 10.3389/fgene.2020.587402 (PMC7728999; doi:10.3389/fgene.2020.587402)
Supplement: Supplementary file 1 [file Data_Sheet_1.XLS]

Category	ID	Description	GeneRatio	BgRatio	pvalue	padj	geneID	Count
BP	GO:0007268	synaptic transmission	216/1881	383/6250	2.02236365104484e-28	6.85985750434408e-25	PPFIA3/BAIAP3/KCNN1/CARTPT/GJD2/PPFIA4/CACNA1A/CAMKK1/GRM4/TRIM9/SSTR2/RPS6KA6/KCNH3/CELF4/SYT5/KCNJ3/GABRA1/KCNB1/AMPH/KCNA5/CNIH2/JPH3/PCLO/KCNJ6/NOVA1/CACNG2/DRD2/CPEB3/GABRA4/CNR1/KCNH7/DLGAP1/GRM8/GABBR2/KCNQ3/CHRNB2/KCNA2/VGF/BCAN/GRIN1/HCN3/KCNC1/PLCL1/KCNJ4/SLC32A1/SYT10/KCNC2/RASGRF1/GRID2/VIPR1/NEFL/RAB3A/GRM7/ADCY1/HCN2/GRIK4/CRHR1/CBLN1/CHRNA3/KCNV1/CHRNA5/KCNH1/GAD1/RIMS4/ATP2B2/SHIS…	216
BP	GO:0015672	monovalent inorganic cation transport	124/1881	243/6250	2.79850399603527e-12	3.44928282715308e-09	PLCB4/NKAIN1/GCK/KCNN1/CACNA1A/SLC12A1/ASIC3/SLC2A13/KCNH3/SLC25A14/KCNJ3/WNK4/KCNB1/KCNT2/KCNA5/KCNJ6/DRD2/CNR1/KCNH7/KCNQ3/CHRNB2/KCNA2/HCN3/KCNC1/KCNJ4/ATP1A3/SLC5A12/ATP1B1/KCNC2/SLC4A10/SLC4A8/SLC5A8/ATP6V0E2/VIP/SLC9C2/HCN2/HTR1A/TMEM38A/CHRNA3/KCNV1/AMIGO1/KCNH1/KCNIP4/FGF12/SCN3B/COX7B2/SLC36A2/KCNN2/ATP6V1G2/SCN1A/SCN3A/IL4/KCNG3/SLC38A11/SLC18A1/CNKSR3/RAB3B/KCND3/SLC9A3/ASIC2/KCNE2/SPT…	124
BP	GO:0006813	potassium ion transport	65/1881	103/6250	3.05066287778869e-12	3.44928282715308e-09	PLCB4/GCK/KCNN1/SLC12A1/KCNH3/KCNJ3/KCNB1/KCNT2/KCNA5/KCNJ6/DRD2/KCNH7/KCNQ3/KCNA2/HCN3/KCNC1/KCNJ4/ATP1A3/ATP1B1/KCNC2/VIP/HCN2/TMEM38A/KCNV1/AMIGO1/KCNH1/KCNIP4/KCNN2/KCNG3/KCND3/KCNE2/CNGA3/KCNK9/KCNMB2/KCNH2/DPP6/KCNA4/SLC12A5/KCNK2/KCNU1/KCNRG/DRD1/KCNA6/KCNC3/ABCC8/CACNA1D/VAMP2/AKAP6/KCNMA1/KCNJ11/KCNH6/KCNK16/HCN4/KCNK12/NSF/EDN3/TMEM38B/KCNJ18/PKD2L1/KCNK6/KCNK18/KCNF1/TMEM175/SLC24A2/KC…	65
BP	GO:0034220	ion transmembrane transport	196/1881	435/6250	6.13186979262588e-12	3.67312340407124e-09	KCNN1/CACNG5/SLC26A11/CACNG7/CACNA1A/SLC12A1/ASIC3/KCNH3/KCNJ3/GABRA1/KCNB1/KCNT2/KCNA5/CNIH2/JPH3/KCNJ6/CACNG2/DRD2/GABRA4/KCNH7/PPARGC1A/KCNQ3/CHRNB2/KCNA2/GRIN1/HCN3/KCNC1/KCNJ4/ATP1A3/SLC32A1/SLC5A12/CABP1/MPC2/ATP1B1/KCNC2/RASGRF1/SLC4A10/SLC4A8/GRID2/ATP6V0E2/SLC4A3/OCA2/GRM7/SLC9C2/HCN2/SLC22A25/GRIK4/TMEM38A/CRHR1/TRPM3/CHRNA3/KCNV1/CHRNA5/AMIGO1/KCNH1/CLCNKA/KCNIP4/ATP2B2/GPM6A/FAM26D/GA…	196
BP	GO:0071804	cellular potassium ion transport	58/1881	89/6250	6.49727017229583e-12	3.67312340407124e-09	KCNN1/SLC12A1/KCNH3/KCNJ3/KCNB1/KCNT2/KCNA5/KCNJ6/KCNH7/KCNQ3/KCNA2/HCN3/KCNC1/KCNJ4/ATP1A3/ATP1B1/KCNC2/HCN2/TMEM38A/KCNV1/AMIGO1/KCNH1/KCNIP4/KCNN2/KCNG3/KCND3/KCNE2/CNGA3/KCNK9/KCNMB2/KCNH2/DPP6/KCNA4/SLC12A5/KCNK2/KCNU1/KCNRG/KCNA6/KCNC3/ABCC8/CACNA1D/VAMP2/AKAP6/KCNMA1/KCNJ11/KCNH6/KCNK16/HCN4/KCNK12/EDN3/TMEM38B/KCNJ18/PKD2L1/KCNK6/KCNK18/KCNF1/TMEM175/KCNB2	58
BP	GO:0071805	potassium ion transmembrane transport	58/1881	89/6250	6.49727017229583e-12	3.67312340407124e-09	KCNN1/SLC12A1/KCNH3/KCNJ3/KCNB1/KCNT2/KCNA5/KCNJ6/KCNH7/KCNQ3/KCNA2/HCN3/KCNC1/KCNJ4/ATP1A3/ATP1B1/KCNC2/HCN2/TMEM38A/KCNV1/AMIGO1/KCNH1/KCNIP4/KCNN2/KCNG3/KCND3/KCNE2/CNGA3/KCNK9/KCNMB2/KCNH2/DPP6/KCNA4/SLC12A5/KCNK2/KCNU1/KCNRG/KCNA6/KCNC3/ABCC8/CACNA1D/VAMP2/AKAP6/KCNMA1/KCNJ11/KCNH6/KCNK16/HCN4/KCNK12/EDN3/TMEM38B/KCNJ18/PKD2L1/KCNK6/KCNK18/KCNF1/TMEM175/KCNB2	58
BP	GO:0023061	signal release	109/1881	213/6250	4.95018371570079e-11	2.39871759480816e-08	PTPRN/PPFIA3/RFX6/PCSK1/BAIAP3/GCK/CARTPT/PPFIA4/CACNA1A/GRM4/TRIM9/RFX3/GIPR/SYT5/FFAR3/KCNB1/KCNA5/PCLO/DRD2/CNR1/GHRHR/VGF/FFAR1/SLC32A1/SYT10/GPLD1/KCNC2/POMC/VIP/RAB3A/HTR1A/CRHR1/CHRNA3/NKX6-1/GHRH/GAD1/RIMS4/CADPS/PFKM/CPLX3/CACNA2D2/INHA/CACNA1E/SYT11/SEC11C/UNC13B/FFAR4/FOXD1/RAB3B/GIP/REN/SYT1/LIN7B/EPHA5/SYN1/CACNA1B/SYT14/SCG5/GRIK5/GNAS/RAB3C/SYT3/NLGN1/STXBP1/BRSK1/SYT4/SYT7/HRH3/SY…	109
BP	GO:0042391	regulation of membrane potential	99/1881	189/6250	7.0732408624637e-11	2.99905412568461e-08	SLC26A11/GJD2/CACNA1A/KCNH3/CELF4/GABRA1/KCNB1/KCNA5/CNIH2/CACNG2/GABRA4/CNR1/KCNH7/KCNQ3/CHRNB2/KCNA2/GRIN1/HCN3/ATP1B1/KCNC2/GRID2/GPR88/HCN2/CHRNA3/MLLT11/CHRNA5/KCNH1/RIMS4/GABRA3/CHRND/GABRG3/FGF12/SCN3B/GABRQ/FAM19A4/CACNA1E/SCN1A/GABRG1/MAPK8IP2/SCN3A/OPRD1/UNC13B/KCND3/ASIC2/KCNE2/GRIN2C/DLG4/CACNA1B/CNGA3/KCNK9/KCNMB2/KCNH2/GLRB/GRIK5/SCN2A/DPP6/NLGN1/GABRB2/GRIK2/KCNK2/SEZ6/UCN3/DRD1/AG…	99
BP	GO:0098660	inorganic ion transmembrane transport	142/1881	304/6250	3.0538366206953e-10	1.15095709082205e-07	KCNN1/CACNG5/SLC26A11/CACNG7/CACNA1A/SLC12A1/ASIC3/KCNH3/KCNJ3/GABRA1/KCNB1/KCNT2/KCNA5/JPH3/KCNJ6/CACNG2/DRD2/GABRA4/KCNH7/KCNQ3/KCNA2/GRIN1/HCN3/KCNC1/KCNJ4/ATP1A3/CABP1/ATP1B1/KCNC2/SLC4A10/SLC4A8/ATP6V0E2/SLC4A3/GRM7/SLC9C2/HCN2/TMEM38A/CRHR1/TRPM3/KCNV1/AMIGO1/KCNH1/CLCNKA/KCNIP4/ATP2B2/GPM6A/GABRA3/GABRG3/FGF12/SCN3B/IL1RAPL1/GABRQ/COX7B2/SLC36A2/KCNN2/CACNA2D2/CACNA1E/SCN1A/GABRG1/CACNA2D3…	142
BP	GO:0042384	cilium assembly	57/1881	96/6250	2.01302006845819e-09	6.82816407221017e-07	RSPH9/CCDC113/SPEF2/WDR19/CCDC40/CCDC176/TTC26/DNAAF1/LRRC6/RSPH1/OCRL/HYDIN/IFT81/MNS1/CEP41/RSPH4A/ZMYND10/CCDC103/RFX3/CCDC151/FOXJ1/DNAH7/IFT74/DNAI1/AK7/TMEM67/KIF27/CEP126/NME5/CELSR2/RFX4/SSX2IP/NEURL1/CCDC114/AKAP4/CFAP74/TEKT2/PIH1D3/CFAP46/ARMC4/DNAI2/CCDC13/DRC1/MKKS/CEP290/KIF24/CELSR3/KIF3A/IFT88/IFT172/B9D1/TTC8/TMEM17/CEP250/ONECUT2/TMEM231/TTC30A	57
BP	GO:0034765	regulation of ion transmembrane transport	93/1881	184/6250	3.11180371776354e-09	9.59567110059447e-07	CACNG5/CACNG7/CACNA1A/KCNH3/KCNJ3/KCNB1/KCNA5/CNIH2/JPH3/KCNJ6/CACNG2/DRD2/KCNH7/PPARGC1A/KCNQ3/KCNA2/GRIN1/HCN3/KCNC1/KCNJ4/CABP1/ATP1B1/KCNC2/RASGRF1/HCN2/CRHR1/KCNV1/AMIGO1/KCNH1/CLCNKA/KCNIP4/FGF12/SCN3B/KCNN2/CACNA2D2/CACNA1E/SCN1A/MAPK8IP2/CACNA2D3/JSRP1/SCN3A/KCNG3/CNKSR3/KCND3/ASIC2/CACNA2D1/KCNE2/CLCNKB/DLG4/CACNA1B/KCNH2/SCN2A/DPP6/NLGN1/KCNA4/KCNU1/KCNRG/BPIFA1/AGT/CACNG6/KCNA6/CACNG8/…	93
BP	GO:0030534	adult behavior	49/1881	79/6250	3.53161522649798e-09	9.9826990402343e-07	EFNB3/TMOD1/CARTPT/CACNA1A/DRD2/CNTNAP2/CHRNB2/GRIN1/ATP1A3/CEND1/GRM7/CRHR1/CHRNA3/CHRNA5/ADAM2/FGF12/SCN1A/KLHL1/OPRD1/GIP/SPTBN4/MAPT/GLRB/UCHL1/UNC79/CNTN2/PREX2/SEZ6/SEZ6L/DRD1/BRS3/SLITRK1/RNF180/KCNMA1/SHANK1/CRHBP/NRXN1/ZFHX2/GLRA1/FGF14/GABRG2/NLGN4X/DMBX1/NTF4/NLGN3/NTSR1/CACNA1C/AGRP/EPHA4	49
BP	GO:0034762	regulation of transmembrane transport	95/1881	190/6250	4.32326363763135e-09	1.12803925068043e-06	CACNG5/CACNG7/CACNA1A/KCNH3/KCNJ3/KCNB1/KCNA5/CNIH2/JPH3/KCNJ6/CACNG2/DRD2/KCNH7/PPARGC1A/KCNQ3/KCNA2/GRIN1/HCN3/KCNC1/KCNJ4/CABP1/ATP1B1/KCNC2/RASGRF1/HCN2/CRHR1/KCNV1/AMIGO1/KCNH1/CLCNKA/KCNIP4/FGF12/SCN3B/KCNN2/CACNA2D2/CACNA1E/SCN1A/MAPK8IP2/CACNA2D3/JSRP1/SCN3A/KCNG3/CNKSR3/KCND3/ASIC2/CACNA2D1/KCNE2/CLCNKB/DLG4/CACNA1B/KCNH2/SCN2A/DPP6/NLGN1/KCNA4/KCNU1/KCNRG/BPIFA1/AGT/APOC3/CACNG6/KCNA6/C…	95
BP	GO:0044708	single-organism behavior	96/1881	194/6250	7.10994367836836e-09	1.55852562754563e-06	EFNB3/TMOD1/CARTPT/CACNA1A/MC3R/GRM4/AMPH/JPH3/DRD2/CNTNAP2/CPEB3/CNR1/CHRNB2/ELAVL4/GRIN1/ATP1A3/CEND1/RASGRF1/SLC4A10/VIP/GRM7/ADCY1/HTR1A/AFF2/CRHR1/CHRNA3/CHRNA5/GHRH/SORCS3/ADAM2/FGF12/BCHE/NDRG4/CACNA1E/SCN1A/KLHL1/MAPK8IP2/PTPRZ1/OPRD1/TNR/GIP/SPTBN4/MAPT/DLG4/PER3/GLRB/SLC6A4/UCHL1/SLC12A5/GRIK2/UNC79/CNTN2/PREX2/KCNK2/SEZ6/SEZ6L/PRKCG/DRD1/FGF13/BRS3/GRIN2A/CRTC1/SLITRK1/TMOD2/RCAN2/SNAP…	96
BP	GO:0098662	inorganic cation transmembrane transport	119/1881	254/6250	7.2562716446707e-09	1.55852562754563e-06	KCNN1/CACNG5/CACNG7/CACNA1A/SLC12A1/ASIC3/KCNH3/KCNJ3/KCNB1/KCNT2/KCNA5/JPH3/KCNJ6/CACNG2/DRD2/KCNH7/KCNQ3/KCNA2/GRIN1/HCN3/KCNC1/KCNJ4/ATP1A3/CABP1/ATP1B1/KCNC2/SLC4A10/SLC4A8/ATP6V0E2/GRM7/SLC9C2/HCN2/TMEM38A/CRHR1/TRPM3/KCNV1/AMIGO1/KCNH1/KCNIP4/ATP2B2/GPM6A/FGF12/SCN3B/IL1RAPL1/COX7B2/SLC36A2/KCNN2/CACNA2D2/CACNA1E/SCN1A/CACNA2D3/JSRP1/SCN3A/KCNG3/CNKSR3/KCND3/SLC9A3/ASIC2/CACNA2D1/KCNE2/CACN…	119
BP	GO:0007417	central nervous system development	173/1881	401/6250	7.35153597898881e-09	1.55852562754563e-06	SPEF2/MT3/HYDIN/CACNA1A/SSTR2/POTEE/RPS6KA6/FOXJ1/TCTN1/AK7/LRP2/NR0B1/KIF27/NME5/PSPN/DRD2/CNTNAP2/GABRA4/GHRHR/NEUROG2/EMX1/KCNQ3/CHRNB2/TLX3/BCAN/CELSR2/GRIN1/EPHA7/HTR5A/KCNC1/MYO16/FAIM2/CEND1/HES3/ROBO2/KCNC2/PPP1R17/SLC4A10/LINGO1/GRID2/HPCA/NEFL/FABP7/AFF2/CRHR1/CBLN1/POU3F2/AMIGO1/NKX6-1/PAX6/GHRH/ATP2B2/INA/HAPLN2/SOX1/UNC5D/SYNGR3/TAGLN3/NDRG4/NEUROD6/POU3F3/ADAM23/SLC6A17/MDGA2/DNER/K…	173
BP	GO:0050804	modulation of synaptic transmission	78/1881	150/6250	1.18306042540628e-08	2.36055350763417e-06	PPFIA3/CACNA1A/GRM4/CELF4/KCNB1/JPH3/DRD2/CPEB3/CNR1/GRM8/CHRNB2/VGF/BCAN/GRIN1/PLCL1/RASGRF1/RAB3A/GRM7/CRHR1/CHRNA3/RIMS4/SORCS3/ATP2B2/SHISA9/BCHE/CPLX3/SYNGR1/CACNA2D2/SYT11/MAPK8IP2/UNC13B/SLC18A1/RAB3B/TNR/GIP/SYT1/GRM3/CPLX2/SYN1/DLG4/CAMK2B/GRIK5/NLGN1/SLC6A4/STXBP1/GRM1/GRIK2/SYP/CNTN2/UNC13A/NEURL1/DRD1/AGT/SHISA7/GPER1/GRIN2A/KCNC3/CRTC1/VAMP2/SNAP25/CSPG5/SHANK1/LRRTM2/GRIA1/NRXN1/PLC…	78
BP	GO:0098655	cation transmembrane transport	129/1881	283/6250	1.37291223603406e-08	2.58455629264872e-06	KCNN1/CACNG5/CACNG7/CACNA1A/SLC12A1/ASIC3/KCNH3/KCNJ3/KCNB1/KCNT2/KCNA5/JPH3/KCNJ6/CACNG2/DRD2/KCNH7/KCNQ3/CHRNB2/KCNA2/GRIN1/HCN3/KCNC1/KCNJ4/ATP1A3/CABP1/ATP1B1/KCNC2/SLC4A10/SLC4A8/ATP6V0E2/GRM7/SLC9C2/HCN2/TMEM38A/CRHR1/TRPM3/CHRNA3/KCNV1/CHRNA5/AMIGO1/KCNH1/KCNIP4/ATP2B2/GPM6A/FAM26D/CHRND/FGF12/SCN3B/IL1RAPL1/COX7B2/SLC36A2/KCNN2/CACNA2D2/CACNA1E/SCN1A/CACNA2D3/JSRP1/SCN3A/KCNG3/CNKSR3/KCND…	129
BP	GO:0007215	glutamate receptor signaling pathway	34/1881	49/6250	1.4477172629813e-08	2.58455629264872e-06	CACNG5/CACNG7/GRM4/KCNB1/CNIH2/CACNG2/GRM8/PPARGC1A/GRIN1/ATP1A3/RASGRF1/GRID2/GRM7/GRIK4/MAPK8IP2/GRIN2C/GRM3/DLG4/GRIK5/NLGN1/GRIA3/GRM1/GRIA2/GRIK2/CACNG8/GRIN2A/SSTR1/SHANK1/CRHBP/GRIA1/NRXN1/DAPK1/NLGN3/GRIK3	34
BP	GO:0043269	regulation of ion transport	127/1881	279/6250	1.98135037344144e-08	3.36037023335668e-06	PLCB4/NKAIN1/GCK/CACNG5/CACNG7/CACNA1A/KCNH3/KCNJ3/KCNB1/KCNA5/CNIH2/JPH3/KCNJ6/CACNG2/DRD2/CNR1/KCNH7/PPARGC1A/KCNQ3/CHRNB2/KCNA2/GRIN1/HCN3/KCNC1/KCNJ4/FFAR1/CABP1/ATP1B1/KCNC2/RASGRF1/VIP/GRM7/HCN2/HTR1A/CRHR1/LACRT/CHRNA3/KCNV1/AMIGO1/KCNH1/CLCNKA/KCNIP4/ATP2B2/FGF12/SCN3B/KCNN2/CACNA2D2/CACNA1E/SCN1A/ADCYAP1R1/MAPK8IP2/CACNA2D3/JSRP1/SCN3A/OPRD1/IL4/CALCA/KCNG3/SLC18A1/CNKSR3/TEX101/RAB3B/KC…	127
BP	GO:0035082	axoneme assembly	24/1881	30/6250	2.16451793947874e-08	3.49621183367233e-06	RSPH9/SPEF2/CCDC40/DNAAF1/LRRC6/RSPH1/HYDIN/RSPH4A/ZMYND10/CCDC103/CCDC151/DNAH7/DNAI1/AK7/NEURL1/CCDC114/CFAP74/TEKT2/PIH1D3/CFAP46/ARMC4/DNAI2/DRC1/IFT88	24
BP	GO:0006836	neurotransmitter transport	60/1881	108/6250	2.53556976323123e-08	3.90938756221834e-06	PPFIA3/BAIAP3/PPFIA4/CACNA1A/GRM4/TRIM9/SYT5/PCLO/DRD2/SLC32A1/SYT10/RAB3A/CHRNA3/GAD1/RIMS4/CADPS/GABRQ/CPLX3/SV2A/SLC6A17/SYT11/UNC13B/SLC18A1/RAB3B/SYT1/LIN7B/CPLX2/SYN1/CACNA1B/SYT14/GRIK5/RAB3C/SYT3/NLGN1/SLC6A4/STXBP1/BRSK1/SYT4/SYT7/HRH3/SYT13/UNC13A/DRD1/SLC17A8/GPER1/RPH3AL/KCNC3/CPLX1/VAMP2/SNAP25/NRXN1/GAD2/SNPH/ADGRL1/RIMS2/GABRA2/ASIC1/SLC6A13/PPFIA2/CHAT	60
BP	GO:0007626	locomotory behavior	57/1881	101/6250	2.66135840791177e-08	3.92492509549423e-06	EFNB3/TMOD1/CACNA1A/MC3R/C1QL1/NOVA1/DSCAM/DRD2/CHRNB2/ELAVL4/GRIN1/ATP1A3/CEND1/SLC4A10/GPR88/CRHR1/CHRNA3/ATP2B2/FGF12/ASTN1/CACNA1E/SCN1A/KLHL1/NRG1/SOBP/OPRD1/BSX/TNR/GIP/SPTBN4/MAPT/DLG4/CACNA1B/GLRB/GRM1/UCHL1/MEIS1/CNTN2/PREX2/SEZ6/SEZ6L/DRD1/GNAO1/RCAN2/SNAP25/KCNMA1/CIART/GLRA1/FGF14/NPAS3/HPRT1/DMBX1/NTF4/LSAMP/NTSR1/CACNA1C/EPHA4	57
BP	GO:0007269	neurotransmitter secretion	50/1881	86/6250	5.19455393403877e-08	7.34163622677479e-06	PPFIA3/BAIAP3/PPFIA4/CACNA1A/GRM4/TRIM9/SYT5/PCLO/SLC32A1/SYT10/RAB3A/CHRNA3/GAD1/RIMS4/CADPS/CPLX3/SYT11/UNC13B/RAB3B/SYT1/LIN7B/SYN1/CACNA1B/SYT14/GRIK5/RAB3C/SYT3/NLGN1/STXBP1/BRSK1/SYT4/SYT7/HRH3/SYT13/UNC13A/GPER1/RPH3AL/KCNC3/CPLX1/VAMP2/SNAP25/NRXN1/GAD2/SNPH/ADGRL1/RIMS2/ASIC1/SLC6A13/PPFIA2/CHAT	50
BP	GO:0001505	regulation of neurotransmitter levels	58/1881	105/6250	5.71695504909959e-08	7.45842751020993e-06	PPFIA3/BAIAP3/PPFIA4/CACNA1A/GRM4/TRIM9/SYT5/PCLO/DRD2/SLC32A1/SYT10/PRIMA1/RAB3A/CHRNA3/GAD1/RIMS4/CADPS/BCHE/CPLX3/SYT11/UNC13B/SLC18A1/RAB3B/SYT1/LIN7B/SYN1/CACNA1B/SYT14/GRIK5/RAB3C/SYT3/NLGN1/SLC6A4/STXBP1/BRSK1/SYT4/SYT7/HRH3/SYT13/UNC13A/DRD1/GPER1/RPH3AL/KCNC3/CPLX1/VAMP2/SNAP25/NRXN1/GAD2/SNPH/ADGRL1/RIMS2/GABRA2/ASIC1/SLC6A13/SLC44A4/PPFIA2/CHAT	58
BP	GO:0044782	cilium organization	58/1881	105/6250	5.71695504909959e-08	7.45842751020993e-06	RSPH9/CCDC113/SPEF2/CFAP126/WDR19/CCDC40/CCDC176/TTC26/DNAAF1/LRRC6/RSPH1/OCRL/HYDIN/IFT81/MNS1/CEP41/RSPH4A/ZMYND10/CCDC103/RFX3/CCDC151/FOXJ1/DNAH7/IFT74/DNAI1/AK7/TMEM67/KIF27/CEP126/NME5/CELSR2/RFX4/SSX2IP/NEURL1/CCDC114/AKAP4/CFAP74/TEKT2/PIH1D3/CFAP46/ARMC4/DNAI2/CCDC13/DRC1/MKKS/CEP290/KIF24/CELSR3/KIF3A/IFT88/IFT172/B9D1/TTC8/TMEM17/CEP250/ONECUT2/TMEM231/TTC30A	58
BP	GO:0007420	brain development	129/1881	289/6250	6.41443911483445e-08	8.05843610278461e-06	SPEF2/MT3/HYDIN/CACNA1A/SSTR2/POTEE/FOXJ1/TCTN1/AK7/LRP2/NR0B1/KIF27/NME5/DRD2/CNTNAP2/GHRHR/NEUROG2/EMX1/CHRNB2/BCAN/CELSR2/GRIN1/EPHA7/HTR5A/KCNC1/MYO16/FAIM2/CEND1/HES3/ROBO2/KCNC2/SLC4A10/GRID2/HPCA/NEFL/FABP7/AFF2/CRHR1/CBLN1/POU3F2/AMIGO1/PAX6/GHRH/ATP2B2/INA/SOX1/SYNGR3/NDRG4/NEUROD6/POU3F3/SLC6A17/KLHL1/CRTAC1/LHX5/SOX2/HMX3/TACC2/DMRTA2/TNR/RFX4/DLX1/SATB2/NKX2-1/ASCL1/EPHA5/CA10/CNTN1/N…	129
BP	GO:0003341	cilium movement	24/1881	31/6250	6.84989328716662e-08	8.29815643931042e-06	RSPH9/CCDC40/DNAAF1/LRRC6/HYDIN/RSPH4A/CCDC103/RFX3/CCDC151/DNAH7/DNAI1/AK7/TTLL6/KIF27/NME5/CELSR2/ADCY10/CCDC114/DNAH11/ARMC4/DNAI2/ROPN1L/MKKS/SPA17	24
BP	GO:0021953	central nervous system neuron differentiation	51/1881	89/6250	7.35367036049044e-08	8.60125857337365e-06	CACNA1A/TCTN1/DRD2/NEUROG2/EMX1/CHRNB2/FAIM2/CEND1/ROBO2/SLC4A10/LINGO1/GRID2/CBLN1/NKX6-1/PAX6/ATP2B2/SOX1/UNC5D/MDGA2/LHX5/DLX1/SATB2/NKX2-1/SOX5/ASCL1/NKX6-2/SPTBN4/NKX2-2/DCX/KNDC1/CHD5/CNTN2/DRD1/FOXN4/WNT3A/GABRB1/LHX3/MAP2/NRXN1/ARX/GBA2/ISL1/PAX3/IFT172/HPRT1/WNT1/LHX1/PAX7/SCN1B/HES5/EPHA4	51
BP	GO:0001578	microtubule bundle formation	28/1881	40/6250	2.09607611523209e-07	2.36996339428908e-05	RSPH9/SPEF2/CCDC40/DNAAF1/LRRC6/RSPH1/HYDIN/RSPH4A/ZMYND10/CCDC103/CCDC151/DNAH7/DNAI1/AK7/TTLL6/TPPP/NEURL1/CCDC114/CFAP74/TEKT2/PIH1D3/CFAP46/ARMC4/DNAI2/DRC1/TPPP3/MAP2/IFT88	28
BP	GO:0060271	cilium morphogenesis	60/1881	113/6250	2.24839250220916e-07	2.46017657015919e-05	RSPH9/CCDC113/SPEF2/WDR19/CCDC40/CCDC176/TTC26/DNAAF1/LRRC6/RSPH1/OCRL/HYDIN/IFT81/MNS1/CEP41/RSPH4A/ZMYND10/CCDC103/RFX3/CCDC151/FOXJ1/DNAH7/IFT74/DNAI1/TCTN1/AK7/TMEM67/IQUB/KIF27/CEP126/NME5/CELSR2/RFX4/SSX2IP/NEURL1/CCDC114/AKAP4/CFAP74/TEKT2/PIH1D3/CFAP46/ARMC4/DNAI2/CCDC13/DRC1/MKKS/CEP290/KIF24/CELSR3/KIF3A/IFT88/IFT172/UNC119B/B9D1/TTC8/TMEM17/CEP250/ONECUT2/TMEM231/TTC30A	60
BP	GO:0097479	synaptic vesicle localization	39/1881	64/6250	2.79469244658896e-07	2.9623739933843e-05	TRIM9/MAGI2/SYT5/AMPH/PCLO/SYT10/RAB3A/RIMS4/PACSIN1/CADPS/CPLX3/SYT11/DDC/UNC13B/RAB3B/SYT1/SYN1/SYT14/GRIK5/RAB3C/SYT3/NLGN1/STXBP1/SYT4/SYT7/SYT13/UNC13A/RPH3AL/CPLX1/VAMP2/SNAP25/SH3GL2/NRXN1/SNPH/ADGRL1/AP3B2/FGF14/NLGN4X/NLGN3	39
BP	GO:0050803	regulation of synapse structure or activity	65/1881	126/6250	2.90054789127993e-07	2.98141165067319e-05	PPFIA3/MAGI2/KCNB1/C1QL3/JPH3/LRRC4B/LRTM1/DRD2/CPEB3/CHRNB2/VGF/BCAN/GRIN1/ROBO2/RASGRF1/ADGRL3/RAB3A/SLITRK3/CRHR1/CBLN1/AMIGO1/FLRT1/SORCS3/ATP2B2/SHISA9/SYNGR1/LRP4/UNC13B/TNR/GIP/ASIC2/CPLX2/DLG4/CBLN2/CAMK2B/NLGN1/STXBP1/GRIK2/SYP/CNTN2/SLITRK4/UNC13A/NEURL1/DRD1/AGT/SHISA7/ADGRB1/GRIN2A/CRTC1/SLITRK1/SLIT1/VAMP2/SNAP25/LRRTM2/GRIA1/NRXN1/ADGRB3/ADGRL1/SHISA6/FGF14/NLGN3/CNTN4/SLC24A2/LINGO…	65
BP	GO:0030072	peptide hormone secretion	62/1881	119/6250	3.45568571734547e-07	3.44755469212819e-05	PTPRN/RFX6/PCSK1/GCK/CARTPT/CACNA1A/RFX3/GIPR/SYT5/FFAR3/KCNB1/KCNA5/PCLO/DRD2/CNR1/GHRHR/VGF/FFAR1/GPLD1/KCNC2/VIP/CRHR1/NKX6-1/GHRH/PFKM/CPLX3/CACNA2D2/CACNA1E/SEC11C/GIP/EPHA5/GNAS/STXBP1/SYT7/STXBP5L/UCN3/FFAR2/GPR119/GPER1/APLN/SMPD3/ABCC8/CACNA1D/CPLX1/VAMP2/SNAP25/SLC25A4/NEUROD1/CRHBP/NRXN1/KCNJ11/RAPGEF4/RIMS2/SIRT4/PRKAR1A/ISL1/EDN3/FGB/PDE4C/CACNA1C/TFR2/OXCT1	62
BP	GO:0048489	synaptic vesicle transport	37/1881	60/6250	3.68384440728736e-07	3.4710000637552e-05	TRIM9/SYT5/AMPH/PCLO/SYT10/RAB3A/RIMS4/PACSIN1/CADPS/CPLX3/SYT11/DDC/UNC13B/RAB3B/SYT1/SYN1/SYT14/GRIK5/RAB3C/SYT3/NLGN1/STXBP1/SYT4/SYT7/SYT13/UNC13A/RPH3AL/CPLX1/VAMP2/SNAP25/SH3GL2/SNPH/ADGRL1/AP3B2/FGF14/NLGN4X/NLGN3	37
BP	GO:0097480	establishment of synaptic vesicle localization	37/1881	60/6250	3.68384440728736e-07	3.4710000637552e-05	TRIM9/SYT5/AMPH/PCLO/SYT10/RAB3A/RIMS4/PACSIN1/CADPS/CPLX3/SYT11/DDC/UNC13B/RAB3B/SYT1/SYN1/SYT14/GRIK5/RAB3C/SYT3/NLGN1/STXBP1/SYT4/SYT7/SYT13/UNC13A/RPH3AL/CPLX1/VAMP2/SNAP25/SH3GL2/SNPH/ADGRL1/AP3B2/FGF14/NLGN4X/NLGN3	37
BP	GO:0046879	hormone secretion	71/1881	142/6250	4.01671512730944e-07	3.682350732928e-05	PTPRN/RFX6/PCSK1/GCK/CARTPT/CACNA1A/RFX3/GIPR/SYT5/FFAR3/KCNB1/KCNA5/PCLO/DRD2/CNR1/GHRHR/VGF/FFAR1/GPLD1/KCNC2/POMC/VIP/HTR1A/CRHR1/NKX6-1/GHRH/PFKM/CPLX3/CACNA2D2/INHA/CACNA1E/SEC11C/FFAR4/FOXD1/GIP/REN/EPHA5/SCG5/GNAS/STXBP1/SYT7/STXBP5L/UCN3/FFAR2/AGT/GPR119/GPER1/APLN/SMPD3/GNRH2/ABCC8/CACNA1D/CPLX1/VAMP2/SNAP25/SLC25A4/NEUROD1/CRHBP/NRXN1/KCNJ11/RAPGEF4/RIMS2/SIRT4/PRKAR1A/ISL1/EDN3/FGB/PDE…	71
BP	GO:0006812	cation transport	185/1881	455/6250	4.13206564215746e-07	3.68841227847318e-05	PLCB4/NKAIN1/GCK/KCNN1/MT3/CACNG5/CACNG7/CACNA1A/SLC12A1/ASIC3/SLC2A13/KCNH3/SLC25A14/KCNJ3/WNK4/KCNB1/KCNT2/KCNA5/JPH3/KCNJ6/CACNG2/DRD2/CNR1/KCNH7/KCNQ3/CHRNB2/KCNA2/GRIN1/HCN3/KCNC1/KCNJ4/FFAR1/ATP1A3/SLC32A1/SLC5A12/CABP1/ATP1B1/KCNC2/SLC4A10/SLC4A8/SLC5A8/ATP6V0E2/VIP/OCA2/GRM7/SLC9C2/HCN2/HTR1A/TMEM38A/CRHR1/TRPM3/LACRT/PANX3/CHRNA3/KCNV1/CHRNA5/AMIGO1/KCNH1/KCNIP4/ATP2B2/GPM6A/FAM26D/CHRND…	185
BP	GO:0016079	synaptic vesicle exocytosis	29/1881	43/6250	4.43735091207873e-07	3.85935751122335e-05	TRIM9/SYT5/PCLO/SYT10/RAB3A/RIMS4/CADPS/CPLX3/SYT11/UNC13B/RAB3B/SYT1/SYN1/SYT14/GRIK5/RAB3C/SYT3/NLGN1/STXBP1/SYT4/SYT7/SYT13/UNC13A/RPH3AL/CPLX1/VAMP2/SNAP25/SNPH/ADGRL1	29
BP	GO:0050808	synapse organization	63/1881	123/6250	6.14162425939884e-07	5.20809737197022e-05	CACNA1A/MAGI2/C1QL3/PCLO/LRRC4B/CACNG2/LRTM1/DRD2/DNM3/CHRNB2/GRIN1/ROBO2/ADGRL3/PTPRD/RAB3A/SLITRK3/CBLN1/AMIGO1/FLRT1/ATP2B2/GPM6A/IL1RAPL1/CACNA2D2/PCDHB3/DNER/NRG1/LRP4/UNC13B/TNR/PCDHB6/ASIC2/DLG4/CBLN2/CAMK2B/GLRB/NLGN1/SNCB/RAB39B/CNTN2/PCDHB16/PCDHB10/SLITRK4/UNC13A/SEZ6/NEURL1/SEZ6L/DRD1/ADGRB1/SLITRK1/SLIT1/BSN/NFASC/SHANK1/LRRTM2/NRXN1/ADGRB3/ADGRL1/SEMA3E/CADM1/SNTA1/NLGN4X/NLGN3/LING…	63
BP	GO:0009914	hormone transport	72/1881	146/6250	6.58335584067014e-07	5.44652268574466e-05	PTPRN/RFX6/PCSK1/GCK/CARTPT/CACNA1A/RFX3/GIPR/SYT5/FFAR3/KCNB1/KCNA5/PCLO/DRD2/CNR1/GHRHR/VGF/FFAR1/GPLD1/KCNC2/POMC/VIP/HTR1A/CRHR1/NKX6-1/GHRH/PFKM/CPLX3/CACNA2D2/INHA/CACNA1E/SEC11C/FFAR4/FOXD1/GIP/REN/EPHA5/SCG5/GNAS/STXBP1/SYT7/SLC22A9/STXBP5L/UCN3/FFAR2/AGT/GPR119/GPER1/APLN/SMPD3/GNRH2/ABCC8/CACNA1D/CPLX1/VAMP2/SNAP25/SLC25A4/NEUROD1/CRHBP/NRXN1/KCNJ11/RAPGEF4/RIMS2/SIRT4/PRKAR1A/ISL1/EDN3…	72
BP	GO:0050890	cognition	60/1881	116/6250	7.38233377168708e-07	5.96211336989585e-05	GRM4/AMPH/JPH3/DRD2/CNTNAP2/CPEB3/CNR1/CHRNB2/ELAVL4/GRIN1/ATP1A3/RASGRF1/VIP/GRM7/ADCY1/AFF2/CRHR1/SORCS3/ADAM2/BCHE/NDRG4/CACNA1E/MAPK8IP2/PTPRZ1/SOBP/TNR/GIP/LCE1D/DLG4/GNAS/SLC6A4/SLC12A5/JAKMIP1/CNTN2/HRH3/KCNK2/PRKCG/DRD1/FGF13/GRIN2A/CRTC1/TMOD2/RCAN2/SNAP25/SHANK1/CRHBP/GRIA1/NRXN1/VLDLR/THRA/ADCY8/ASIC1/NLGN4X/TTC8/NTF4/NLGN3/NTSR1/CACNA1C/SLC24A2/PAIP2	60
BP	GO:0035249	synaptic transmission, glutamatergic	31/1881	48/6250	7.64452453143833e-07	6.03028539782298e-05	CACNA1A/GRM4/CNIH2/DRD2/CNR1/GRM8/GRIN1/GRID2/GRM7/GRIK4/MAPK8IP2/UNC13B/TNR/SYT1/GRIN2C/GRM3/GRIK5/NLGN1/GRIA3/GRM1/GRIA2/GRIK2/CDH8/UNC13A/DRD1/GRIN2A/GRIA1/NRXN1/HTR1B/NLGN3/GRIK3	31
BP	GO:0007606	sensory perception of chemical stimulus	104/1881	232/6250	9.84668321193581e-07	7.59089760338324e-05	TAS2R13/TAS2R14/OR13C2/ASIC3/DRD2/GRM8/OR4A5/OR13A1/OR5AU1/GRM7/OR3A1/OR3A3/OR10G3/OR3A2/OR1C1/OR4F15/OR4D9/OR4B1/OR1E1/OR4A16/OR2W3/OR2T33/OR7A5/OR2T1/TAAR2/OR14I1/OR51A2/TAAR5/OR52E8/FFAR4/OR51G2/TAAR1/OR2B2/OR51E1/OR51S1/OR51E2/OR51D1/OR56A4/ASIC2/OR2B6/OR52L1/OR1G1/OR51A4/OR1J2/OR11H4/OR4F17/CA6/GNAS/REEP2/OR2M3/OR56A3/CHRM4/HRH3/OR13C4/OR13C3/OR10H5/DRD1/OR8D2/OR2V1/OR51V1/OR10H2/OR8G1/OR51L…	104
BP	GO:0048167	regulation of synaptic plasticity	43/1881	76/6250	1.2524427556561e-06	9.44063517152329e-05	PPFIA3/KCNB1/JPH3/DRD2/CPEB3/VGF/BCAN/GRIN1/RASGRF1/RAB3A/CRHR1/SORCS3/ATP2B2/SHISA9/SYNGR1/UNC13B/TNR/GIP/CPLX2/DLG4/CAMK2B/NLGN1/STXBP1/GRIK2/SYP/CNTN2/UNC13A/NEURL1/DRD1/AGT/SHISA7/GRIN2A/CRTC1/VAMP2/SNAP25/LRRTM2/GRIA1/SHISA6/FGF14/NLGN3/CNTN4/SLC24A2/PAIP2	43
BP	GO:0007270	neuron-neuron synaptic transmission	45/1881	81/6250	1.4218727946834e-06	0.000104847663468828	CACNA1A/GRM4/GABRA1/CNIH2/DRD2/CNR1/GRM8/CHRNB2/GRIN1/PLCL1/GRID2/GRM7/GRIK4/MAPK8IP2/UNC13B/RAB3B/TNR/SYT1/GRIN2C/GRM3/GLRB/GRIK5/NLGN1/GRIA3/SLC6A4/STXBP1/GRM1/GRIA2/GABRB2/GRIK2/CDH8/UNC13A/DRD1/GLRA2/GRIN2A/TMOD2/CRHBP/GRIA1/NRXN1/PLCL2/GLRA1/GABRG2/HTR1B/NLGN3/GRIK3	45
BP	GO:0007611	learning or memory	54/1881	103/6250	1.52839973426309e-06	0.0001084186189169	GRM4/AMPH/JPH3/DRD2/CNTNAP2/CPEB3/CNR1/CHRNB2/ELAVL4/GRIN1/ATP1A3/RASGRF1/VIP/GRM7/ADCY1/AFF2/CRHR1/SORCS3/ADAM2/BCHE/NDRG4/CACNA1E/MAPK8IP2/PTPRZ1/TNR/GIP/DLG4/SLC6A4/SLC12A5/CNTN2/KCNK2/PRKCG/DRD1/FGF13/GRIN2A/CRTC1/TMOD2/RCAN2/SNAP25/SHANK1/CRHBP/GRIA1/NRXN1/VLDLR/THRA/ADCY8/ASIC1/NLGN4X/NTF4/NLGN3/NTSR1/CACNA1C/SLC24A2/PAIP2	54
BP	GO:0002790	peptide secretion	62/1881	123/6250	1.5342257393901e-06	0.0001084186189169	PTPRN/RFX6/PCSK1/GCK/CARTPT/CACNA1A/RFX3/GIPR/SYT5/FFAR3/KCNB1/KCNA5/PCLO/DRD2/CNR1/GHRHR/VGF/FFAR1/GPLD1/KCNC2/VIP/CRHR1/NKX6-1/GHRH/PFKM/CPLX3/CACNA2D2/CACNA1E/SEC11C/GIP/EPHA5/GNAS/STXBP1/SYT7/STXBP5L/UCN3/FFAR2/GPR119/GPER1/APLN/SMPD3/ABCC8/CACNA1D/CPLX1/VAMP2/SNAP25/SLC25A4/NEUROD1/CRHBP/NRXN1/KCNJ11/RAPGEF4/RIMS2/SIRT4/PRKAR1A/ISL1/EDN3/FGB/PDE4C/CACNA1C/TFR2/OXCT1	62
BP	GO:0030001	metal ion transport	153/1881	371/6250	1.67871606315863e-06	0.000114984543980558	PLCB4/NKAIN1/GCK/KCNN1/MT3/CACNG5/CACNG7/CACNA1A/SLC12A1/ASIC3/KCNH3/KCNJ3/WNK4/KCNB1/KCNT2/KCNA5/JPH3/KCNJ6/CACNG2/DRD2/KCNH7/KCNQ3/CHRNB2/KCNA2/GRIN1/HCN3/KCNC1/KCNJ4/FFAR1/ATP1A3/SLC5A12/CABP1/ATP1B1/KCNC2/SLC4A10/SLC4A8/SLC5A8/ATP6V0E2/VIP/GRM7/SLC9C2/HCN2/TMEM38A/CRHR1/TRPM3/LACRT/KCNV1/AMIGO1/KCNH1/KCNIP4/ATP2B2/GPM6A/FGF12/SCN3B/IL1RAPL1/KCNN2/ATP6V1G2/CACNA2D2/TF/CACNA1E/SCN1A/ADCYAP1R1/C…	153
BP	GO:0007416	synapse assembly	44/1881	79/6250	1.69493726386436e-06	0.000114984543980558	CACNA1A/MAGI2/PCLO/LRRC4B/LRTM1/DRD2/DNM3/CHRNB2/GRIN1/ROBO2/ADGRL3/PTPRD/SLITRK3/CBLN1/AMIGO1/FLRT1/GPM6A/IL1RAPL1/PCDHB3/DNER/NRG1/LRP4/PCDHB6/ASIC2/DLG4/CBLN2/GLRB/NLGN1/PCDHB16/PCDHB10/SLITRK4/DRD1/ADGRB1/SLITRK1/SLIT1/BSN/LRRTM2/NRXN1/ADGRB3/ADGRL1/CADM1/NLGN4X/NLGN3/LINGO2	44
BP	GO:0007187	G-protein coupled receptor signaling pathway, coupled to cyclic nucleotide second messenger	55/1881	106/6250	1.87633989189458e-06	0.000124794998300125	APLP1/MC3R/GRM4/SSTR2/FFAR3/DRD2/CNR1/GHRHR/GRM8/HTR5A/TSHR/VIPR1/VIP/GNAZ/GRM7/ADCY1/HTR1A/CRHR1/GHRH/MCHR1/CALCR/FSHR/TAAR2/OPRD1/TAAR5/CALCA/TAAR1/OR56A4/ADCYAP1/ADCY2/GRM3/GPR149/SSTR3/GNAS/CHRM4/HRH3/ADRB1/UCN3/GPR101/DRD1/AGT/GPR151/OR13F1/GPER1/CACNA1D/GNG2/GNAO1/SSTR1/ADCY8/HTR1B/HTR4/GABBR1/GRIK3/GNAT3/GPR3	55
BP	GO:0060322	head development	130/1881	308/6250	2.52308274255639e-06	0.000164582628129832	SPEF2/MT3/HYDIN/CACNA1A/SSTR2/POTEE/FOXJ1/TCTN1/AK7/LRP2/NR0B1/KIF27/NME5/DRD2/CNTNAP2/GHRHR/NEUROG2/EMX1/CHRNB2/BCAN/CELSR2/GRIN1/EPHA7/HTR5A/KCNC1/MYO16/FAIM2/CEND1/HES3/ROBO2/KCNC2/SLC4A10/GRID2/HPCA/NEFL/FABP7/AFF2/CRHR1/CBLN1/POU3F2/AMIGO1/PAX6/GHRH/ATP2B2/INA/SOX1/SYNGR3/NDRG4/NEUROD6/POU3F3/SLC6A17/KLHL1/CRTAC1/LHX5/SOX2/HMX3/TACC2/DMRTA2/TNR/RFX4/DLX1/SATB2/NKX2-1/ASCL1/EPHA5/CA10/CNTN1/N…	130
BP	GO:0007214	gamma-aminobutyric acid signaling pathway	14/1881	16/6250	3.0143158193667e-06	0.000189343689986886	CACNA1A/GABRA1/GABRA4/GABBR2/PLCL1/GABRA3/GABRG3/GABRG1/GABRB2/PLCL2/GABRA2/GABRG2/HTR4/GABBR1	14
BP	GO:0070286	axonemal dynein complex assembly	14/1881	16/6250	3.0143158193667e-06	0.000189343689986886	CCDC40/DNAAF1/LRRC6/ZMYND10/CCDC103/CCDC151/DNAH7/DNAI1/CCDC114/TEKT2/PIH1D3/ARMC4/DNAI2/DRC1	14
BP	GO:0008344	adult locomotory behavior	29/1881	46/6250	3.60409245192437e-06	0.000222274210853226	EFNB3/TMOD1/CACNA1A/DRD2/GRIN1/ATP1A3/CEND1/FGF12/SCN1A/KLHL1/OPRD1/GIP/SPTBN4/MAPT/GLRB/UCHL1/CNTN2/PREX2/SEZ6/SEZ6L/DRD1/KCNMA1/GLRA1/FGF14/DMBX1/NTF4/NTSR1/CACNA1C/EPHA4	29
BP	GO:0007600	sensory perception	172/1881	431/6250	4.35531425397001e-06	0.000263807606240469	TAS2R13/TAS2R14/OR13C2/GJD2/RGS9/ASIC3/IMPG2/DRD2/CNR1/GRM8/CHRNB2/KCNA2/GRIN1/OR4A5/RGS9BP/OR13A1/OR5AU1/VIP/RAB3A/GRM7/OR3A1/OR3A3/RP1L1/OR10G3/OR3A2/OR1C1/OR4F15/TRPM3/RLBP1/KRT12/SOX14/PAX6/OR4D9/ATP2B2/OR4B1/SCN3B/OR1E1/OR4A16/OR2W3/FAM19A4/GRXCR1/CACNA1E/GPR179/OR2T33/OR7A5/OR2T1/TAAR2/OR14I1/SOBP/OR51A2/OPRD1/TAAR5/OR52E8/OTOS/CALCA/FFAR4/OR51G2/PRR4/TAAR1/OR2B2/OR51E1/GIP/OR51S1/OR51E2/OR…	172
BP	GO:0010927	cellular component assembly involved in morphogenesis	64/1881	133/6250	7.77316148764145e-06	0.000462571294141751	RSPH9/CCDC113/SPEF2/WDR19/CCDC40/CCDC176/TTC26/TMOD1/DNAAF1/LRRC6/RSPH1/OCRL/HYDIN/IFT81/MNS1/CEP41/RSPH4A/ZMYND10/CCDC103/RFX3/CCDC151/FOXJ1/DNAH7/IFT74/DNAI1/AK7/TMEM67/KIF27/CEP126/NME5/CELSR2/RFX4/SSX2IP/NEURL1/CCDC114/ZPBP/AKAP4/CFAP74/TEKT2/PIH1D3/CFAP46/ARMC4/KLHL41/DNAI2/CCDC13/DRC1/TMOD2/MKKS/NFASC/CEP290/KIF24/CELSR3/PRKAR1A/KIF3A/IFT88/IFT172/B9D1/TTC8/TMEM17/IHH/CEP250/ONECUT2/TMEM231…	64
BP	GO:0090276	regulation of peptide hormone secretion	51/1881	100/6250	8.42500107358853e-06	0.000492717304165729	RFX6/PCSK1/GCK/CARTPT/CACNA1A/RFX3/GIPR/SYT5/FFAR3/KCNB1/KCNA5/DRD2/CNR1/GHRHR/FFAR1/GPLD1/KCNC2/NKX6-1/GHRH/PFKM/CACNA2D2/CACNA1E/SEC11C/GIP/EPHA5/GNAS/STXBP1/SYT7/STXBP5L/UCN3/FFAR2/GPER1/APLN/ABCC8/CACNA1D/VAMP2/SNAP25/SLC25A4/NEUROD1/CRHBP/NRXN1/KCNJ11/RAPGEF4/SIRT4/PRKAR1A/ISL1/FGB/PDE4C/CACNA1C/TFR2/OXCT1	51
BP	GO:0022037	metencephalon development	26/1881	41/6250	9.90352365683654e-06	0.00056542785052033	CACNA1A/SSTR2/GRIN1/KCNC1/MYO16/FAIM2/CEND1/GRID2/CBLN1/ATP2B2/KLHL1/LHX5/RFX4/ASCL1/CNTN1/SSTR3/KNDC1/SEZ6/SEZ6L/SSTR1/NEUROD1/NRXN1/CDK5R2/NLGN4X/WNT1/LHX1	26
BP	GO:0030073	insulin secretion	50/1881	98/6250	1.01632733550398e-05	0.00056542785052033	PTPRN/RFX6/PCSK1/GCK/CARTPT/CACNA1A/RFX3/GIPR/SYT5/KCNB1/KCNA5/PCLO/DRD2/CNR1/VGF/FFAR1/GPLD1/KCNC2/NKX6-1/PFKM/CPLX3/CACNA2D2/CACNA1E/SEC11C/GIP/EPHA5/GNAS/STXBP1/SYT7/STXBP5L/UCN3/GPR119/GPER1/ABCC8/CACNA1D/CPLX1/VAMP2/SNAP25/SLC25A4/NEUROD1/NRXN1/KCNJ11/RAPGEF4/RIMS2/SIRT4/PRKAR1A/ISL1/PDE4C/CACNA1C/OXCT1	50
BP	GO:0007188	adenylate cyclase-modulating G-protein coupled receptor signaling pathway	48/1881	93/6250	1.01683664156074e-05	0.00056542785052033	APLP1/MC3R/GRM4/SSTR2/FFAR3/DRD2/CNR1/GHRHR/GRM8/TSHR/VIP/GNAZ/GRM7/ADCY1/HTR1A/CRHR1/GHRH/MCHR1/CALCR/FSHR/TAAR2/OPRD1/TAAR5/CALCA/TAAR1/OR56A4/ADCYAP1/ADCY2/GRM3/GNAS/CHRM4/ADRB1/UCN3/GPR101/DRD1/GPR151/OR13F1/GPER1/CACNA1D/GNG2/GNAO1/ADCY8/HTR1B/HTR4/GABBR1/GRIK3/GNAT3/GPR3	48
BP	GO:0021549	cerebellum development	24/1881	37/6250	1.24249771452099e-05	0.000679766491557288	CACNA1A/SSTR2/KCNC1/MYO16/FAIM2/CEND1/GRID2/CBLN1/ATP2B2/KLHL1/LHX5/RFX4/CNTN1/SSTR3/KNDC1/SEZ6/SEZ6L/SSTR1/NEUROD1/NRXN1/CDK5R2/NLGN4X/WNT1/LHX1	24
BP	GO:0007610	behavior	133/1881	326/6250	1.57566547628979e-05	0.000836630622819177	EFNB3/TMOD1/CARTPT/CACNA1A/MC3R/GRM4/C1QL1/TACR3/AMPH/JPH3/NOVA1/DSCAM/DRD2/CNTNAP2/CPEB3/CNR1/CHRNB2/ELAVL4/GRIN1/ATP1A3/CEND1/ROBO2/RASGRF1/SLC4A10/VIP/GPR88/GRM7/ADCY1/HTR1A/AFF2/CRHR1/CHRNA3/CHRNA5/GHRH/SORCS3/ATP2B2/ADAM2/FGF12/MCHR1/BCHE/NDRG4/ASTN1/CACNA1E/SCN1A/KLHL1/NRG1/MAPK8IP2/PTPRZ1/SOBP/OPRD1/IL4/TAAR5/CALCA/BSX/TNR/GIP/HELT/PRLH/NKX2-1/REN/SPTBN4/MAPT/DLG4/SCG2/CACNA1B/PER3/GLRB/NL…	133
BP	GO:0048858	cell projection morphogenesis	189/1881	489/6250	1.57854834494184e-05	0.000836630622819177	RSPH9/CCDC113/SPEF2/EFNB3/WDR19/CCDC40/CCDC176/ENPP2/TTC26/DNAAF1/LRRC6/RSPH1/MT3/OCRL/HYDIN/IFT81/CACNA1A/MNS1/CEP41/RSPH4A/ZMYND10/RPS6KA6/CCDC103/RFX3/CCDC151/FOXJ1/DNAH7/IFT74/CPNE9/DNAI1/TCTN1/AK7/TMEM67/IQUB/SRCIN1/KIF27/CEP126/NME5/PSPN/DSCAM/DRD2/NEUROG2/EMX1/KCNQ3/KIF5C/CHRNB2/ELAVL4/CELSR2/GRIN1/EPHA7/ROBO2/RASGRF1/LINGO1/RGMB/NEFL/PTPRD/RAB3A/SLITRK3/ADCY1/CHRNA3/POU3F2/AMIGO1/NKX6-1/P…	189
BP	GO:0045762	positive regulation of adenylate cyclase activity	21/1881	31/6250	1.62279190696892e-05	0.000846847715144395	GIPR/GHRHR/TSHR/HPCA/VIP/CRHR1/CALCR/FSHR/ADCYAP1R1/TAAR2/TAAR5/CALCA/TAAR1/ADCYAP1/GNAS/ADRB1/DRD1/GPER1/CALM1/CALM2/HTR4	21
BP	GO:0009593	detection of chemical stimulus	94/1881	217/6250	1.8606301217909e-05	0.000956251117138598	TAS2R13/TAS2R14/GCK/OR13C2/OR4A5/OR13A1/OR5AU1/OR3A1/OR3A3/OR10G3/OR3A2/OR1C1/OR4F15/NKX6-1/OR4D9/OR4B1/OR1E1/OR4A16/OR2W3/OR2T33/OR7A5/OR2T1/OR14I1/OR51A2/TAAR5/OR52E8/FFAR4/OR51G2/OR2B2/OR51E1/OR51S1/OR51E2/OR51D1/OR56A4/OR2B6/OR52L1/OR1G1/SYT1/OR51A4/OR1J2/OR11H4/OR4F17/CA6/KCNMB2/OR2M3/OR56A3/OR13C4/OR13C3/OR10H5/OR8D2/OR2V1/OR51V1/OR10H2/OR8G1/OR51L1/OR13F1/OR52R1/OR10H3/PIP/SSC5D/OR6F1/OR51…	94
BP	GO:0050906	detection of stimulus involved in sensory perception	96/1881	223/6250	2.0618700265109e-05	0.00104386016864552	TAS2R13/TAS2R14/OR13C2/OR4A5/RGS9BP/OR13A1/OR5AU1/OR3A1/OR3A3/OR10G3/OR3A2/OR1C1/OR4F15/OR4D9/ATP2B2/OR4B1/OR1E1/OR4A16/OR2W3/OR2T33/OR7A5/OR2T1/OR14I1/OR51A2/TAAR5/OR52E8/CALCA/FFAR4/OR51G2/OR2B2/OR51E1/OR51S1/OR51E2/OR51D1/OR56A4/ASIC2/OR2B6/OR52L1/OR1G1/OR51A4/OR1J2/OR11H4/OR4F17/CA6/OR2M3/OR56A3/OR13C4/OR13C3/OR10H5/EYS/OR8D2/OR2V1/OR51V1/OR10H2/OR8G1/OR51L1/OR13F1/OR52R1/OR10H3/PIP/OR6F1/OR5…	96
BP	GO:0046883	regulation of hormone secretion	58/1881	121/6250	2.37962079239625e-05	0.00118701084232472	RFX6/PCSK1/GCK/CARTPT/CACNA1A/RFX3/GIPR/SYT5/FFAR3/KCNB1/KCNA5/DRD2/CNR1/GHRHR/FFAR1/GPLD1/KCNC2/POMC/HTR1A/CRHR1/NKX6-1/GHRH/PFKM/CACNA2D2/INHA/CACNA1E/SEC11C/GIP/EPHA5/SCG5/GNAS/STXBP1/SYT7/STXBP5L/UCN3/FFAR2/GPER1/APLN/GNRH2/ABCC8/CACNA1D/VAMP2/SNAP25/SLC25A4/NEUROD1/CRHBP/NRXN1/KCNJ11/RAPGEF4/SIRT4/PRKAR1A/ISL1/EDN3/FGB/PDE4C/CACNA1C/TFR2/OXCT1	58
BP	GO:0002791	regulation of peptide secretion	51/1881	103/6250	2.42973008747202e-05	0.00119444122560943	RFX6/PCSK1/GCK/CARTPT/CACNA1A/RFX3/GIPR/SYT5/FFAR3/KCNB1/KCNA5/DRD2/CNR1/GHRHR/FFAR1/GPLD1/KCNC2/NKX6-1/GHRH/PFKM/CACNA2D2/CACNA1E/SEC11C/GIP/EPHA5/GNAS/STXBP1/SYT7/STXBP5L/UCN3/FFAR2/GPER1/APLN/ABCC8/CACNA1D/VAMP2/SNAP25/SLC25A4/NEUROD1/CRHBP/NRXN1/KCNJ11/RAPGEF4/SIRT4/PRKAR1A/ISL1/FGB/PDE4C/CACNA1C/TFR2/OXCT1	51
BP	GO:0007608	sensory perception of smell	82/1881	186/6250	2.94657174527306e-05	0.00142782447999517	OR13C2/DRD2/GRM8/OR4A5/OR13A1/OR5AU1/GRM7/OR3A1/OR3A3/OR10G3/OR3A2/OR1C1/OR4F15/OR4D9/OR4B1/OR1E1/OR4A16/OR2W3/OR2T33/OR7A5/OR2T1/OR14I1/OR51A2/TAAR5/OR52E8/OR51G2/OR2B2/OR51E1/OR51S1/OR51E2/OR51D1/OR56A4/OR2B6/OR52L1/OR1G1/OR51A4/OR1J2/OR11H4/OR4F17/GNAS/OR2M3/OR56A3/OR13C4/OR13C3/OR10H5/OR8D2/OR2V1/OR51V1/OR10H2/OR8G1/OR51L1/OR13F1/OR52R1/OR10H3/OR6F1/OR51Q1/OR13G1/MKKS/OR4N5/OR52J3/OR13C9/OR1Q…	82
BP	GO:0048168	regulation of neuronal synaptic plasticity	22/1881	34/6250	3.05232215724393e-05	0.00145823616301006	PPFIA3/JPH3/DRD2/BCAN/GRIN1/RASGRF1/RAB3A/SHISA9/SYNGR1/UNC13B/DLG4/CAMK2B/GRIK2/SYP/CNTN2/UNC13A/NEURL1/DRD1/AGT/SHISA7/GRIN2A/SHISA6	22
BP	GO:0050907	detection of chemical stimulus involved in sensory perception	87/1881	200/6250	3.13867041752556e-05	0.00147866250781204	TAS2R13/TAS2R14/OR13C2/OR4A5/OR13A1/OR5AU1/OR3A1/OR3A3/OR10G3/OR3A2/OR1C1/OR4F15/OR4D9/OR4B1/OR1E1/OR4A16/OR2W3/OR2T33/OR7A5/OR2T1/OR14I1/OR51A2/TAAR5/OR52E8/FFAR4/OR51G2/OR2B2/OR51E1/OR51S1/OR51E2/OR51D1/OR56A4/OR2B6/OR52L1/OR1G1/OR51A4/OR1J2/OR11H4/OR4F17/CA6/OR2M3/OR56A3/OR13C4/OR13C3/OR10H5/OR8D2/OR2V1/OR51V1/OR10H2/OR8G1/OR51L1/OR13F1/OR52R1/OR10H3/PIP/OR6F1/OR51Q1/OR13G1/TAS2R10/OR4N5/TAS2R…	87
BP	GO:0008038	neuron recognition	13/1881	16/6250	3.4081812948179e-05	0.00158363711671539	EFNB3/DSCAM/CNTNAP2/CNR1/ROBO2/AMIGO1/CRTAC1/CNTN2/DYNLL2/CELSR3/CNTN4/MEGF8/EPHA4	13
BP	GO:0048387	negative regulation of retinoic acid receptor signaling pathway	14/1881	18/6250	4.00371329159376e-05	0.00183521560609271	ZNF536/PRAMEF4/PRAMEF1/PRAMEF12/PRAMEF10/PRAMEF8/PRAMEF6/PRAMEF15/PRAMEF9/PRAMEF5/PRAMEF25/PRAMEF7/PRAMEF2/PRAMEF11	14
BP	GO:0032990	cell part morphogenesis	189/1881	496/6250	4.26509659396589e-05	0.00188179694718686	RSPH9/CCDC113/SPEF2/EFNB3/WDR19/CCDC40/CCDC176/ENPP2/TTC26/DNAAF1/LRRC6/RSPH1/MT3/OCRL/HYDIN/IFT81/CACNA1A/MNS1/CEP41/RSPH4A/ZMYND10/RPS6KA6/CCDC103/RFX3/CCDC151/FOXJ1/DNAH7/IFT74/CPNE9/DNAI1/TCTN1/AK7/TMEM67/IQUB/SRCIN1/KIF27/CEP126/NME5/PSPN/DSCAM/DRD2/NEUROG2/EMX1/KCNQ3/KIF5C/CHRNB2/ELAVL4/CELSR2/GRIN1/EPHA7/ROBO2/RASGRF1/LINGO1/RGMB/NEFL/PTPRD/RAB3A/SLITRK3/ADCY1/CHRNA3/POU3F2/AMIGO1/NKX6-1/P…	189
BP	GO:0051966	regulation of synaptic transmission, glutamatergic	18/1881	26/6250	4.2679641718402e-05	0.00188179694718686	GRM4/DRD2/CNR1/GRM8/GRM7/MAPK8IP2/TNR/SYT1/GRM3/NLGN1/GRM1/GRIK2/UNC13A/DRD1/NRXN1/HTR1B/NLGN3/GRIK3	18
BP	GO:0007018	microtubule-based movement	48/1881	97/6250	4.27176783412111e-05	0.00188179694718686	RSPH9/DNAH9/WDR19/CCDC40/TTC26/DNAAF1/KIF6/LRRC6/DNAH6/HYDIN/IFT81/RSPH4A/CCDC103/RFX3/CCDC151/DNAH7/IFT74/DNAI1/AK7/TTLL6/KIF27/NME5/KIF5C/CELSR2/NEFL/DYNC1I1/MAPT/KIF21A/UCHL1/SSX2IP/KIF5A/FMN2/KIF19/ADCY10/CCDC114/DNAH11/DYNLRB2/ARMC4/DNAI2/ROPN1L/MKKS/SPA17/KIF24/AP3B2/KIF3A/KIF9/KIF3C/TTC30A	48
BP	GO:0048172	regulation of short-term neuronal synaptic plasticity	10/1881	11/6250	4.79717883159914e-05	0.0020861577688185	PPFIA3/RAB3A/SHISA9/SYNGR1/UNC13B/GRIK2/SYP/UNC13A/SHISA7/SHISA6	10
BP	GO:0001508	action potential	35/1881	65/6250	5.10338605306742e-05	0.00218868406882694	GJD2/CACNA1A/KCNB1/KCNA5/CNR1/CHRNB2/KCNA2/ATP1B1/KCNC2/GPR88/FGF12/SCN3B/CACNA1E/SCN1A/SCN3A/KCNE2/CACNA1B/KCNMB2/KCNH2/SCN2A/DPP6/GRIK2/DRD1/GPER1/GRIN2A/CACNA1D/AKAP6/CACNA1H/KCNMA1/GLRA1/HCN4/SNTA1/SCN1B/NTSR1/CACNA1C	35
BP	GO:0060078	regulation of postsynaptic membrane potential	23/1881	37/6250	5.16199072836542e-05	0.00218868406882694	CELF4/GRIN1/GRID2/CHRNA3/MAPK8IP2/UNC13B/GRIN2C/DLG4/GRIK5/NLGN1/GRIK2/SEZ6/NPAS4/GRIN2A/SHANK1/NRXN1/RIMS2/GLRA1/FGF14/GABRB3/NLGN4X/NLGN3/NTSR1	23
BP	GO:0050796	regulation of insulin secretion	43/1881	85/6250	5.45397856968136e-05	0.00228393769239002	RFX6/PCSK1/GCK/CARTPT/CACNA1A/RFX3/GIPR/SYT5/KCNB1/KCNA5/DRD2/CNR1/FFAR1/GPLD1/KCNC2/NKX6-1/PFKM/CACNA2D2/CACNA1E/SEC11C/GIP/EPHA5/GNAS/STXBP1/SYT7/STXBP5L/UCN3/GPER1/ABCC8/CACNA1D/VAMP2/SNAP25/SLC25A4/NEUROD1/NRXN1/KCNJ11/RAPGEF4/SIRT4/PRKAR1A/ISL1/PDE4C/CACNA1C/OXCT1	43
BP	GO:0032940	secretion by cell	164/1881	424/6250	5.68451436480167e-05	0.00235144789334235	PTPRN/CHIA/PPFIA3/RFX6/PCSK1/BAIAP3/GCK/CARTPT/PPFIA4/CACNA1A/GRM4/TRIM9/RFX3/GIPR/SYT5/FFAR3/KCNB1/KCNA5/SRCIN1/PCLO/DRD2/CNR1/GHRHR/CHRNB2/KCNA2/VGF/FFAR1/SLC32A1/SYT10/GPLD1/KCNC2/POMC/VIP/RAB3A/GRM7/HTR1A/CRHR1/CBLN1/CHRNA3/NKX6-1/GHRH/GAD1/RIMS4/CADPS/PFKM/IL1RAPL1/CPLX3/CACNA2D2/VAMP4/TF/INHA/CACNA1E/CBLN4/SYT11/SEC11C/TMBIM6/IL4/UNC13B/FFAR4/SLC18A1/FOXD1/RAB3B/PLG/TRIM72/GIP/OR51E2/REN/SY…	164
BP	GO:0051349	positive regulation of lyase activity	22/1881	35/6250	5.89273389762378e-05	0.00240821125069155	GIPR/GHRHR/TSHR/HPCA/VIP/CRHR1/CALCR/FSHR/ADCYAP1R1/TAAR2/TAAR5/CALCA/TAAR1/ADCYAP1/GNAS/RUNDC3A/ADRB1/DRD1/GPER1/CALM1/CALM2/HTR4	22
BP	GO:0046903	secretion	182/1881	480/6250	8.23217680456272e-05	0.00332423139536628	PTPRN/CHIA/PPFIA3/RFX6/PCSK1/BAIAP3/GCK/CARTPT/PPFIA4/CDO1/CACNA1A/GRM4/TRIM9/RFX3/GIPR/SYT5/FFAR3/ALOX12B/WNK4/KCNB1/KCNA5/SRCIN1/PCLO/DRD2/CNR1/GHRHR/CHRNB2/KCNA2/VGF/CELSR2/FFAR1/SLC32A1/SYT10/GPLD1/KCNC2/CCND1/POMC/VIP/RAB3A/GRM7/HTR1A/CRHR1/LACRT/CBLN1/CHRNA3/NKX6-1/GHRH/GAD1/RIMS4/ATP2B2/CADPS/PFKM/IL1RAPL1/CPLX3/CACNA2D2/VAMP4/TF/INHA/CACNA1E/CBLN4/SYT11/NRG1/SEC11C/TMBIM6/IL4/UNC13B/FFAR4…	182
BP	GO:0007613	memory	27/1881	47/6250	8.42963891118485e-05	0.00332480641706268	JPH3/DRD2/CPEB3/CNR1/CHRNB2/GRIN1/ATP1A3/RASGRF1/GRM7/ADCY1/CRHR1/SORCS3/GIP/SLC6A4/KCNK2/DRD1/FGF13/CRTC1/RCAN2/SHANK1/GRIA1/VLDLR/ADCY8/ASIC1/NTF4/SLC24A2/PAIP2	27
BP	GO:0045761	regulation of adenylate cyclase activity	27/1881	47/6250	8.42963891118485e-05	0.00332480641706268	GIPR/DRD2/GHRHR/GABBR2/TSHR/HPCA/VIP/GRM7/CRHR1/CALCR/FSHR/ADCYAP1R1/TAAR2/TAAR5/CALCA/TAAR1/ADCYAP1/GRM3/GNAS/HRH3/ADRB1/DRD1/GPER1/CALM1/CALM2/HTR4/GABBR1	27
BP	GO:0010817	regulation of hormone levels	90/1881	214/6250	0.000105470385093448	0.00411213271536754	PTPRN/RFX6/PCSK1/GCK/CARTPT/UGT2B4/CACNA1A/RFX3/PCSK1N/GIPR/SYT5/FFAR3/KCNB1/TTR/KCNA5/PCLO/DRD2/CNR1/GHRHR/PPARGC1A/VGF/FFAR1/GPLD1/KCNC2/POMC/VIP/PCSK2/NR5A1/HTR1A/CRHR1/UGT2B11/NKX6-1/GHRH/FSHB/PFKM/CPLX3/CACNA2D2/INHA/CACNA1E/SEC11C/FFAR4/FOXD1/CGA/GIP/REN/EPHA5/SCG5/GNAS/STXBP1/SYT7/WNT4/SLC22A9/STXBP5L/UCN3/FFAR2/AGT/GPR119/FOXE1/SULT1E1/GPER1/APLN/SMPD3/GNRH2/ABCC8/CACNA1D/CPLX1/VAMP2/SNAP…	90
BP	GO:0031281	positive regulation of cyclase activity	22/1881	36/6250	0.000108697385400592	0.00413996541377606	GIPR/GHRHR/TSHR/HPCA/VIP/CRHR1/CALCR/FSHR/ADCYAP1R1/TAAR2/TAAR5/CALCA/TAAR1/ADCYAP1/GNAS/RUNDC3A/ADRB1/DRD1/GPER1/CALM1/CALM2/HTR4	22
BP	GO:0007156	homophilic cell adhesion via plasma membrane adhesion molecules	53/1881	113/6250	0.000109430569992933	0.00413996541377606	CADM4/PCDHGB5/PCDH10/PCDHA7/PCDHA9/CDHR3/CDH9/CADM2/CELSR2/CDH7/ROBO2/AMIGO1/PCDHA2/PCDH11X/PCDH11Y/PCDHB3/PCDH20/RET/PCDHB6/PCDHA3/PCDHGA1/CDH12/CDH4/CDH18/CDH8/CDH10/PCDHGA4/PCDHA1/PCDHB16/PCDHB10/DSG1/CDH20/PTPRT/PCDHAC1/PCDHGA5/PCDHA8/PCDHGA3/CELSR3/CADM1/PCDHA6/PCDHA5/FAT4/TENM3/CDH17/PCDHA13/DSG4/DSG3/CDHR2/PCDH8/PCDHGA11/PCDHGB1/PCDHB8/PCDHB1	53
BP	GO:1900449	regulation of glutamate receptor signaling pathway	15/1881	21/6250	0.000109845780436275	0.00413996541377606	CACNG5/CACNG7/CNIH2/CACNG2/PPARGC1A/RASGRF1/MAPK8IP2/DLG4/NLGN1/CACNG8/SHANK1/CRHBP/NRXN1/DAPK1/NLGN3	15
BP	GO:0030902	hindbrain development	30/1881	55/6250	0.00012742357999861	0.00474967893797015	CACNA1A/SSTR2/GRIN1/KCNC1/MYO16/FAIM2/CEND1/HES3/GRID2/CBLN1/ATP2B2/KLHL1/LHX5/RFX4/ASCL1/CNTN1/SSTR3/KNDC1/SLC6A4/SEZ6/SEZ6L/MAFB/SSTR1/NEUROD1/NRXN1/CDK5R2/CEP290/NLGN4X/WNT1/LHX1	30
BP	GO:0051650	establishment of vesicle localization	40/1881	80/6250	0.000136973713269113	0.00505016125444383	TRIM9/SYT5/AMPH/PCLO/SYT10/DYNC1I1/RAB3A/RIMS4/PACSIN1/CADPS/CPLX3/SYT11/DDC/UNC13B/RAB3B/SYT1/SYN1/SYT14/GRIK5/RAB3C/SYT3/NLGN1/STXBP1/SYT4/SYT7/SYT13/UNC13A/RPH3AL/CPLX1/VAMP2/SNAP25/MKKS/SH3GL2/SNPH/ADGRL1/AP3B2/FGF14/KIF3A/NLGN4X/NLGN3	40
BP	GO:0045664	regulation of neuron differentiation	88/1881	210/6250	0.000146119456894875	0.0053294322342733	ZNF536/MT3/CACNA1A/MAGI2/CPNE9/SRCIN1/DSCAM/CPEB3/CNR1/NEUROG2/CHRNB2/TLX3/ELAVL4/GRIN1/HES3/ROBO2/LINGO1/GRID2/BRINP2/NEFL/PTPRD/CHRNA3/POU3F2/AMIGO1/NKX6-1/PAX6/PACSIN1/IL1RAPL1/NDRG4/FOXO6/SOX2/LRP4/RET/RAP2A/TNR/SOX5/SYT1/ASCL1/CNTN1/NKX2-2/MAPT/CAMK2B/BRINP1/KNDC1/SYT3/NLGN1/CDH4/SLC6A4/SYT4/MEIS1/CNTN2/UNC13A/SEZ6/NEURL1/FGF13/MMD2/KANK1/WNT3A/CRTC1/ATP8A2/SNAP25/VWC2L/NEUROD1/SHANK1/NAP1L2…	88
BP	GO:0051960	regulation of nervous system development	127/1881	322/6250	0.000150980648720588	0.00540232566041592	ZNF536/MT3/CACNA1A/MAGI2/CPNE9/SRCIN1/LRRC4B/LRTM1/DSCAM/DRD2/CPEB3/CNR1/NEUROG2/CHRNB2/TLX3/ELAVL4/GRIN1/CEND1/HES3/SORL1/ROBO2/ADGRL3/LINGO1/GRID2/BRINP2/NEFL/PTPRD/SCRT1/SLITRK3/CBLN1/CHRNA3/POU3F2/SOX14/AMIGO1/NKX6-1/PAX6/FLRT1/PACSIN1/UNC5D/IL1RAPL1/NDRG4/FOXO6/NRG1/PTPRZ1/LHX5/SOX2/LRP4/RET/RAP2A/DMRTA2/TNR/RFX4/DLX1/ASIC2/DLL3/SOX5/SYT1/ASCL1/NKX6-2/SCRT2/CNTN1/NKX2-2/MAPT/CBLN2/CAMK2B/BRI…	127
BP	GO:0031279	regulation of cyclase activity	29/1881	53/6250	0.000152896009257054	0.00540232566041592	GIPR/DRD2/GHRHR/GABBR2/TSHR/HPCA/VIP/GRM7/CRHR1/CALCR/FSHR/ADCYAP1R1/TAAR2/TAAR5/CALCA/TAAR1/ADCYAP1/GRM3/GNAS/RUNDC3A/HRH3/ADRB1/DRD1/GPER1/CALM1/CALM2/HTR4/PDZD3/GABBR1	29
BP	GO:0051339	regulation of lyase activity	29/1881	53/6250	0.000152896009257054	0.00540232566041592	GIPR/DRD2/GHRHR/GABBR2/TSHR/HPCA/VIP/GRM7/CRHR1/CALCR/FSHR/ADCYAP1R1/TAAR2/TAAR5/CALCA/TAAR1/ADCYAP1/GRM3/GNAS/RUNDC3A/HRH3/ADRB1/DRD1/GPER1/CALM1/CALM2/HTR4/PDZD3/GABBR1	29
BP	GO:0019226	transmission of nerve impulse	26/1881	46/6250	0.000164392777241585	0.00572779036447504	CACNG5/CARTPT/CACNG7/CACNA1A/CACNG2/CNTNAP2/KCNA2/GPR88/GRM7/CACNA1E/SCN1A/SCN3A/TNR/SPTBN4/KCNMB2/SCN2A/DPP6/GRIK2/DRD1/AGT/CACNG8/GPER1/KCNMA1/NFASC/GLRA1/SCN1B	26
BP	GO:0017157	regulation of exocytosis	39/1881	78/6250	0.000165484509350989	0.00572779036447504	CACNA1A/TRIM9/SYT5/KCNB1/PCLO/SYT10/RAB3A/CRHR1/RIMS4/IL1RAPL1/SYT11/IL4/UNC13B/RAB3B/SYT1/CPLX2/SYN1/GRIK5/RAB3C/SYT3/NLGN1/STXBP1/LGI3/SYT4/SYT7/STXBP6/STXBP5L/IL13RA2/RPH3AL/SMPD3/CPLX1/VAMP2/CACNA1H/CDK5R2/RAPGEF4/RIMS2/GLRA1/NSF/FGB	39
BP	GO:0051648	vesicle localization	42/1881	86/6250	0.000184398389520135	0.00631797310355857	TRIM9/MAGI2/SYT5/AMPH/PCLO/SYT10/DYNC1I1/RAB3A/RIMS4/PACSIN1/CADPS/CPLX3/SYT11/DDC/UNC13B/RAB3B/SYT1/SYN1/SYT14/GRIK5/RAB3C/SYT3/NLGN1/STXBP1/SYT4/SYT7/SYT13/UNC13A/RPH3AL/CPLX1/VAMP2/SNAP25/MKKS/SH3GL2/NRXN1/SNPH/ADGRL1/AP3B2/FGF14/KIF3A/NLGN4X/NLGN3	42
BP	GO:0031016	pancreas development	22/1881	37/6250	0.000192411019972101	0.00643499411551921	CCDC40/RFX6/DNAAF1/GCK/RFX3/GIPR/INSM1/MEIS2/PKLR/NKX6-1/PAX6/GIP/NKX6-2/NKX2-2/NEUROD1/GDF11/IGF1R/ISL1/IFT88/IHH/ONECUT3/ONECUT2	22
BP	GO:0051046	regulation of secretion	122/1881	309/6250	0.000193214567784147	0.00643499411551921	CHIA/RFX6/PCSK1/GCK/CARTPT/CACNA1A/TRIM9/RFX3/GIPR/SYT5/FFAR3/ALOX12B/WNK4/KCNB1/KCNA5/PCLO/DRD2/CNR1/GHRHR/CHRNB2/KCNA2/FFAR1/SYT10/GPLD1/KCNC2/POMC/RAB3A/GRM7/HTR1A/CRHR1/LACRT/CHRNA3/NKX6-1/GHRH/RIMS4/PFKM/IL1RAPL1/CPLX3/CACNA2D2/INHA/CACNA1E/SYT11/NRG1/SEC11C/TMBIM6/IL4/UNC13B/FFAR4/SLC18A1/RAB3B/GIP/OR51E2/SYT1/EPHA5/CPLX2/SYN1/SCG5/GRIK5/GNAS/RAB3C/SYT3/NLGN1/STXBP1/LGI3/SYT4/SYT7/STXBP6/HR…	122
BP	GO:0050911	detection of chemical stimulus involved in sensory perception of smell	75/1881	175/6250	0.000193505129652995	0.00643499411551921	OR13C2/OR4A5/OR13A1/OR5AU1/OR3A1/OR3A3/OR10G3/OR3A2/OR1C1/OR4F15/OR4D9/OR4B1/OR1E1/OR4A16/OR2W3/OR2T33/OR7A5/OR2T1/OR14I1/OR51A2/TAAR5/OR52E8/OR51G2/OR2B2/OR51E1/OR51S1/OR51E2/OR51D1/OR56A4/OR2B6/OR52L1/OR1G1/OR51A4/OR1J2/OR11H4/OR4F17/OR2M3/OR56A3/OR13C4/OR13C3/OR10H5/OR8D2/OR2V1/OR51V1/OR10H2/OR8G1/OR51L1/OR13F1/OR52R1/OR10H3/OR6F1/OR51Q1/OR13G1/OR4N5/OR52J3/OR13C9/OR1Q1/OR13J1/OR51A7/OR51F2/OR…	75
BP	GO:0050905	neuromuscular process	30/1881	56/6250	0.000196262476467003	0.00646332349685509	CACNA1A/JPH3/DRD2/GRIN1/GRID2/NEFL/FABP7/GPR88/KCNH1/ATP2B2/CHRND/FGF12/SCN1A/HMX3/TNR/NKX6-2/GRIN2C/DLG4/CAMK2B/GLRB/UCHL1/DRD1/ATP8A2/KCNMA1/SHANK1/NRXN1/GCH1/GLRA1/FGF14/NPAS3	30
BP	GO:1903530	regulation of secretion by cell	114/1881	286/6250	0.000200080610388746	0.00652570606190987	CHIA/RFX6/PCSK1/GCK/CARTPT/CACNA1A/TRIM9/RFX3/GIPR/SYT5/FFAR3/KCNB1/KCNA5/PCLO/DRD2/CNR1/GHRHR/CHRNB2/KCNA2/FFAR1/SYT10/GPLD1/KCNC2/POMC/RAB3A/GRM7/HTR1A/CRHR1/CHRNA3/NKX6-1/GHRH/RIMS4/PFKM/IL1RAPL1/CPLX3/CACNA2D2/INHA/CACNA1E/SYT11/SEC11C/TMBIM6/IL4/UNC13B/FFAR4/SLC18A1/RAB3B/GIP/OR51E2/SYT1/EPHA5/CPLX2/SYN1/SCG5/GRIK5/GNAS/RAB3C/SYT3/NLGN1/STXBP1/LGI3/SYT4/SYT7/STXBP6/HRH3/UNC13A/STXBP5L/UCN3/F…	114
BP	GO:0007612	learning	32/1881	61/6250	0.000203534288118028	0.00657512671710811	GRM4/AMPH/JPH3/DRD2/CNTNAP2/CHRNB2/ELAVL4/GRIN1/ATP1A3/GRM7/CRHR1/SORCS3/ADAM2/BCHE/NDRG4/CACNA1E/MAPK8IP2/TNR/DLG4/SLC12A5/CNTN2/DRD1/FGF13/SNAP25/SHANK1/NRXN1/ASIC1/NLGN4X/NLGN3/NTSR1/CACNA1C/SLC24A2	32
BP	GO:0019933	cAMP-mediated signaling	17/1881	26/6250	0.000207684080094447	0.00658322114701539	PCLO/GHRHR/HTR5A/ADCY1/GHRH/ADCYAP1R1/GIP/ADCYAP1/ADCY2/PDE10A/EPHA5/GNAS/ADRB1/AKAP6/RAPGEF4/RIMS2/ADCY8	17
BP	GO:0021533	cell differentiation in hindbrain	10/1881	12/6250	0.000209607277086575	0.00658322114701539	CACNA1A/FAIM2/CEND1/GRID2/CBLN1/ATP2B2/LHX5/KNDC1/NRXN1/LHX1	10
BP	GO:0021697	cerebellar cortex formation	10/1881	12/6250	0.000209607277086575	0.00658322114701539	CACNA1A/FAIM2/CEND1/GRID2/CBLN1/ATP2B2/LHX5/KNDC1/NRXN1/LHX1	10
BP	GO:0048813	dendrite morphogenesis	27/1881	49/6250	0.000219904150550096	0.00684325576757729	CACNA1A/SRCIN1/DSCAM/CHRNB2/ELAVL4/CELSR2/GRIN1/PTPRD/CHRNA3/IL1RAPL1/MAPK8IP2/LRP4/RAP2A/MAP6/DLG4/CAMK2B/DCX/KNDC1/NLGN1/PREX2/MAP2/SHANK1/ADGRB3/VLDLR/HPRT1/NLGN3/EPHA4	27
BP	GO:0021536	diencephalon development	21/1881	35/6250	0.000225228865066217	0.00694523918458735	NR0B1/DRD2/CNTNAP2/GHRHR/CHRNB2/KCNC1/KCNC2/CRHR1/POU3F2/PAX6/GHRH/SOX2/NKX2-1/SLC6A4/WNT4/RAX/LHX3/ARX/ISL1/WNT1/NKX2-6	21
BP	GO:0007628	adult walking behavior	16/1881	24/6250	0.000229435129178788	0.00694860676941472	EFNB3/CACNA1A/DRD2/CEND1/SCN1A/KLHL1/SPTBN4/MAPT/GLRB/UCHL1/CNTN2/DRD1/KCNMA1/GLRA1/CACNA1C/EPHA4	16
BP	GO:0090659	walking behavior	16/1881	24/6250	0.000229435129178788	0.00694860676941472	EFNB3/CACNA1A/DRD2/CEND1/SCN1A/KLHL1/SPTBN4/MAPT/GLRB/UCHL1/CNTN2/DRD1/KCNMA1/GLRA1/CACNA1C/EPHA4	16
BP	GO:0007218	neuropeptide signaling pathway	31/1881	59/6250	0.000245592343105437	0.00737211706029771	NXPH4/CARTPT/KISS1R/SSTR2/PCSK1N/TENM1/RXFP3/POMC/ECEL1/CRHR1/QRFPR/SORCS3/MCHR1/PDYN/OPRD1/CALCA/ADCYAP1/GPR149/SCG5/GLRB/PROKR2/GLRA2/SSTR1/GPR83/CPE/GLRA1/NMUR2/NPSR1/HCRTR1/NTSR1/AGRP	31
BP	GO:0051962	positive regulation of nervous system development	81/1881	193/6250	0.000250217812192412	0.00744507735926896	MAGI2/CPNE9/LRRC4B/LRTM1/DSCAM/DRD2/CPEB3/CNR1/NEUROG2/ELAVL4/ROBO2/ADGRL3/BRINP2/NEFL/PTPRD/SLITRK3/CBLN1/AMIGO1/NKX6-1/PAX6/FLRT1/PACSIN1/IL1RAPL1/NDRG4/FOXO6/NRG1/LHX5/RET/DMRTA2/ASIC2/SYT1/ASCL1/NKX6-2/CNTN1/NKX2-2/MAPT/CBLN2/CAMK2B/BRINP1/SYT3/NLGN1/CDH4/SYT4/WASF3/SLITRK4/UNC13A/SEZ6/NEURL1/GPER1/ADGRB1/MMD2/WNT3A/CRTC1/SLITRK1/ATP8A2/VWC2L/NEUROD1/SHANK1/LRRTM2/NAP1L2/NRXN1/ADGRB3/ADGRL1/L…	81
BP	GO:0021695	cerebellar cortex development	14/1881	20/6250	0.000264898592486693	0.00774600022167984	CACNA1A/FAIM2/CEND1/GRID2/CBLN1/ATP2B2/KLHL1/LHX5/RFX4/KNDC1/SEZ6/SEZ6L/NRXN1/LHX1	14
BP	GO:0048385	regulation of retinoic acid receptor signaling pathway	14/1881	20/6250	0.000264898592486693	0.00774600022167984	ZNF536/PRAMEF4/PRAMEF1/PRAMEF12/PRAMEF10/PRAMEF8/PRAMEF6/PRAMEF15/PRAMEF9/PRAMEF5/PRAMEF25/PRAMEF7/PRAMEF2/PRAMEF11	14
BP	GO:0007190	activation of adenylate cyclase activity	13/1881	18/6250	0.000273169059285681	0.00791956794100025	GIPR/GHRHR/TSHR/CRHR1/FSHR/ADCYAP1R1/CALCA/ADCYAP1/GNAS/ADRB1/DRD1/CALM1/CALM2	13
BP	GO:0035637	multicellular organismal signaling	38/1881	77/6250	0.000281787722792073	0.00810020301449756	CACNG5/CARTPT/CACNG7/CACNA1A/KCNA5/CACNG2/CNTNAP2/KCNA2/ATP1A3/ATP1B1/GPR88/GRM7/SCN3B/CACNA1E/SCN1A/SCN3A/TNR/KCNE2/SPTBN4/KCNMB2/KCNH2/SCN2A/DPP6/GRIK2/DRD1/AGT/CACNG8/GPER1/CACNA1D/KCNMA1/NFASC/KCNH6/GLRA1/CALM1/CALM2/HCN4/SCN1B/CACNA1C	38
BP	GO:0006887	exocytosis	72/1881	169/6250	0.000319916946695196	0.00911897716966475	CACNA1A/TRIM9/SYT5/KCNB1/SRCIN1/PCLO/SYT10/RAB3A/CRHR1/RIMS4/CADPS/IL1RAPL1/CPLX3/VAMP4/TF/SYT11/IL4/UNC13B/RAB3B/PLG/TRIM72/SYT1/MIA3/LIN7B/CPLX2/SYN1/SYT14/GLRB/GRIK5/RAB3C/SYT3/NLGN1/STXBP1/LGI3/SYT4/SYT7/STXBP6/SYT13/UNC13A/STXBP5L/NKD2/IL13RA2/SCIN/RPH3AL/TRIM36/CHGA/SMPD3/CPLX1/VAMP2/MMRN1/SNAP25/CACNA1H/CRHBP/SCRN1/SNPH/CDK5R2/RAPGEF4/ADGRL1/RIMS2/SCG3/SYCN/HABP4/DMTN/GLRA1/F5/CALM1/CALM2/…	72
BP	GO:0007631	feeding behavior	30/1881	58/6250	0.000439255912186422	0.0124163004511362	CARTPT/MC3R/TACR3/DRD2/CNR1/CHRNB2/GRIN1/GRM7/CRHR1/MCHR1/OPRD1/CALCA/BSX/HELT/PRLH/NKX2-1/REN/UCHL1/DRD1/AGT/APLN/BRS3/ATP8A2/HTR1B/IFT88/NMUR2/NPSR1/DMBX1/HCRTR1/AGRP	30
BP	GO:0098742	cell-cell adhesion via plasma-membrane adhesion molecules	61/1881	141/6250	0.00055460057587941	0.0155471500279583	CADM4/PCDHGB5/PCDH10/PCDHA7/PCDHA9/CDHR3/CDH9/CADM2/CELSR2/CDH7/ROBO2/GRID2/PTPRD/CBLN1/AMIGO1/PCDHA2/IL1RAPL1/PCDH11X/PCDH11Y/PCDHB3/PCDH20/RET/PCDHB6/PCDHA3/PCDHGA1/CDH12/NLGN1/CDH4/CDH18/CDH8/CDH10/PCDHGA4/PCDHA1/PCDHB16/PCDHB10/DSG1/CDH20/PTPRT/PCDHAC1/PCDHGA5/PCDHA8/PCDHGA3/NRXN1/ADGRL1/CELSR3/CADM1/PCDHA6/PCDHA5/FAT4/TENM3/CDH17/PCDHA13/ARVCF/DSG4/DSG3/CDHR2/PCDH8/PCDHGA11/PCDHGB1/PCDHB8/PC…	61
BP	GO:0046058	cAMP metabolic process	41/1881	87/6250	0.000564698959827295	0.0157004825551982	APLP1/MC3R/GIPR/DRD2/GHRHR/GRM8/GABBR2/TSHR/HPCA/VIP/GRM7/ADCY1/CRHR1/GHRH/CALCR/FSHR/ADCYAP1R1/TAAR2/TAAR5/CALCA/TAAR1/ADCYAP1/PDE11A/ADCY2/PDE10A/GRM3/GNAS/HRH3/ADRB1/ADCY10/DRD1/GPER1/AKAP6/CEP290/CALM1/CALM2/ADCY8/HTR1B/HTR4/PDE4C/GABBR1	41
BP	GO:0006112	energy reserve metabolic process	36/1881	74/6250	0.000572679594916049	0.0157929202110182	PHKA1/GCK/MT3/PPP1R1A/CACNA1A/SYT5/KCNB1/MLXIPL/FFAR1/KCNC2/POMC/ADCY1/PKLR/CACNA2D2/CACNA1E/PRLH/ADCY2/KL/GNAS/STXBP1/GNG4/ABCC8/CACNA1D/PPP1R3E/VAMP2/GNG2/SNAP25/SLC25A4/PPP1R3F/KCNJ11/RAPGEF4/PRKAR1A/CALM1/CALM2/ADCY8/CACNA1C	36
BP	GO:0042886	amide transport	68/1881	161/6250	0.000621239187930864	0.0169938977859798	PTPRN/RFX6/PCSK1/GCK/CARTPT/CACNA1A/RFX3/GIPR/SYT5/FFAR3/KCNB1/KCNA5/PCLO/DRD2/CNR1/GHRHR/VGF/FFAR1/GPLD1/KCNC2/VIP/CRHR1/NKX6-1/GHRH/PFKM/CPLX3/AQP10/CACNA2D2/CACNA1E/SEC11C/GIP/EPHA5/GNAS/STXBP1/SYT7/STXBP5L/UCN3/FFAR2/GPR119/UPK3A/GPER1/APLN/SLC14A2/PYDC2/SMPD3/ABCC8/CACNA1D/CPLX1/VAMP2/SNAP25/SLC25A4/NEUROD1/CRHBP/NRXN1/KCNJ11/RAPGEF4/RIMS2/SIRT4/PRKAR1A/ISL1/EDN3/CDH17/FGB/PDE4C/CACNA1C/SLC4…	68
BP	GO:0006171	cAMP biosynthetic process	37/1881	77/6250	0.000651659062132227	0.0176834203100201	APLP1/MC3R/GIPR/DRD2/GHRHR/GRM8/GABBR2/TSHR/HPCA/VIP/GRM7/ADCY1/CRHR1/GHRH/CALCR/FSHR/ADCYAP1R1/TAAR2/TAAR5/CALCA/TAAR1/ADCYAP1/ADCY2/GRM3/GNAS/HRH3/ADRB1/ADCY10/DRD1/GPER1/AKAP6/CALM1/CALM2/ADCY8/HTR1B/HTR4/GABBR1	37
BP	GO:2000311	regulation of alpha-amino-3-hydroxy-5-methyl-4-isoxazole propionate selective glutamate receptor activity	10/1881	13/6250	0.000662228103929241	0.017796242567548	CACNG5/CACNG7/CNIH2/CACNG2/MAPK8IP2/NLGN1/CACNG8/SHANK1/NRXN1/NLGN3	10
BP	GO:0035235	ionotropic glutamate receptor signaling pathway	12/1881	17/6250	0.000666309789527888	0.017796242567548	GRIN1/ATP1A3/GRID2/GRIK4/GRIN2C/GRIK5/GRIA3/GRIA2/GRIK2/GRIN2A/GRIA1/GRIK3	12
BP	GO:0003351	epithelial cilium movement	11/1881	15/6250	0.000682869058996743	0.0179557507605965	CCDC40/DNAAF1/LRRC6/CCDC103/RFX3/AK7/KIF27/NME5/ADCY10/ROPN1L/SPA17	11
BP	GO:0021511	spinal cord patterning	11/1881	15/6250	0.000682869058996743	0.0179557507605965	NKX6-1/PAX6/SOX1/RFX4/ASCL1/NKX6-2/NKX2-2/FOXN4/LHX3/GDF11/IFT88	11
BP	GO:0045666	positive regulation of neuron differentiation	54/1881	123/6250	0.000740931802527832	0.0193326205705723	MAGI2/CPNE9/DSCAM/CPEB3/CNR1/NEUROG2/ELAVL4/ROBO2/BRINP2/NEFL/PTPRD/AMIGO1/NKX6-1/PACSIN1/IL1RAPL1/NDRG4/FOXO6/RET/SYT1/ASCL1/CNTN1/NKX2-2/MAPT/CAMK2B/BRINP1/SYT3/NLGN1/CDH4/SYT4/UNC13A/SEZ6/NEURL1/MMD2/WNT3A/CRTC1/ATP8A2/VWC2L/NEUROD1/SHANK1/NAP1L2/LIN28A/RIMS2/VLDLR/TENM3/TLE6/RND2/NLGN3/MEGF8/SCN1B/DUOXA1/CYB5D2/RUFY3/PTK7/EPHA4	54
BP	GO:0050767	regulation of neurogenesis	105/1881	269/6250	0.000858625694232876	0.0221811890772497	ZNF536/MT3/CACNA1A/MAGI2/CPNE9/SRCIN1/DSCAM/DRD2/CPEB3/CNR1/NEUROG2/CHRNB2/TLX3/ELAVL4/GRIN1/HES3/SORL1/ROBO2/LINGO1/GRID2/BRINP2/NEFL/PTPRD/SCRT1/CHRNA3/POU3F2/SOX14/AMIGO1/NKX6-1/PAX6/PACSIN1/UNC5D/IL1RAPL1/NDRG4/FOXO6/PTPRZ1/SOX2/LRP4/RET/RAP2A/DMRTA2/TNR/DLX1/DLL3/SOX5/SYT1/ASCL1/NKX6-2/SCRT2/CNTN1/NKX2-2/MAPT/CAMK2B/BRINP1/KNDC1/SYT3/NLGN1/CDH4/SLC6A4/SYT4/MEIS1/CNTN2/UNC13A/SEZ6/NEURL1/F2/I…	105
BP	GO:0017156	calcium ion-dependent exocytosis	22/1881	40/6250	0.00086318306550618	0.0221811890772497	CACNA1A/TRIM9/SYT5/KCNB1/SYT10/SYT11/SYT1/GLRB/SYT3/STXBP1/SYT4/SYT7/SCIN/RPH3AL/TRIM36/VAMP2/CACNA1H/CDK5R2/RAPGEF4/RIMS2/GLRA1/CACNA1C	22
BP	GO:0021515	cell differentiation in spinal cord	19/1881	33/6250	0.000917264290727178	0.0233936877755383	CACNA1A/TCTN1/NKX6-1/PAX6/SOX1/MDGA2/LHX5/ASCL1/NKX6-2/NKX2-2/FOXN4/WNT3A/LHX3/ISL1/PAX3/IFT172/WNT1/LHX1/PAX7	19
BP	GO:0051606	detection of stimulus	119/1881	311/6250	0.000966693931662766	0.024470341911941	TAS2R13/TAS2R14/GCK/OR13C2/RGS9/LRP2/TTR/OR4A5/RGS9BP/OR13A1/OR5AU1/OR3A1/OR3A3/OR10G3/OR3A2/OR1C1/OR4F15/TRPM3/RLBP1/NKX6-1/OR4D9/ATP2B2/OR4B1/OR1E1/OR4A16/OR2W3/NOX3/GPC5/OR2T33/OR7A5/APOB/OR2T1/OR14I1/OR51A2/TAAR5/OR52E8/CALCA/FFAR4/OR51G2/OR2B2/OR51E1/OR51S1/OR51E2/OR51D1/OR56A4/ASIC2/OR2B6/OR52L1/OR1G1/SYT1/OR51A4/OR1J2/OR11H4/OR4F17/CA6/KCNMB2/OR2M3/OR56A3/OR13C4/OR13C3/OR10H5/EYS/OR8D2/OR2…	119
BP	GO:0019953	sexual reproduction	109/1881	282/6250	0.00103687292260843	0.0260523922480577	SPEF2/MSH4/DNAH9/ADAM29/CCNA1/C9orf24/CETN2/IFT81/ZNF541/MNS1/SSTR2/CELF4/FOXJ1/AK7/PACRG/DNALI1/TDRD9/NR0B1/RHOXF1/NME5/ING2/CNR1/NPM2/VGF/TDRKH/CELSR2/GRIN1/ADAD1/SPAG11B/VIP/OCA2/SPATA16/SOHLH1/MORC1/FSHB/TEX15/ADAM2/SYCP1/FSHR/SPAG6/ADCYAP1R1/MAPK8IP2/APOB/TMBIM6/DAZ1/DAZ3/DAZ2/DAZ4/SPATA31E1/GPR149/SPTBN4/DDX25/CELF3/CAMK2B/GLRB/SSTR3/SLC6A4/WNT4/CHD5/FMN2/CLGN/BMPR1B/IGSF8/NEURL1/KCNU1/KHDR…	109
BP	GO:0016358	dendrite development	36/1881	76/6250	0.00106867523104173	0.0266540175271585	CACNA1A/SRCIN1/DSCAM/CPEB3/CHRNB2/ELAVL4/CELSR2/GRIN1/PTPRD/CHRNA3/FLRT1/PACSIN1/IL1RAPL1/KLHL1/FOXO6/MAPK8IP2/LRP4/RAP2A/MAP6/DLG4/CAMK2B/DCX/KNDC1/NLGN1/PREX2/SEZ6/NEURL1/CRTC1/MAP2/SHANK1/ADGRB3/VLDLR/HPRT1/NLGN3/KIAA0319/EPHA4	36
BP	GO:0030900	forebrain development	68/1881	164/6250	0.00113075213743242	0.0279964324829982	SSTR2/TCTN1/LRP2/NR0B1/DRD2/CNTNAP2/GHRHR/NEUROG2/EMX1/CHRNB2/BCAN/GRIN1/HTR5A/KCNC1/ROBO2/KCNC2/SLC4A10/NEFL/FABP7/CRHR1/POU3F2/PAX6/GHRH/SOX1/NEUROD6/POU3F3/CRTAC1/LHX5/SOX2/TACC2/DMRTA2/TNR/RFX4/DLX1/SATB2/NKX2-1/ASCL1/EPHA5/SSTR3/SLC6A4/WNT4/CHD5/CNTN2/RAX/DRD1/FGF13/WNT3A/GRIN2A/SLIT1/LHX3/GNAO1/MKKS/SSTR1/NEUROD1/ARX/SLC8A3/CDK5R2/VLDLR/FAT4/WDR62/ISL1/IFT88/HPRT1/WNT1/LHX1/NKX2-6/TP73/HES5	68
BP	GO:0015833	peptide transport	64/1881	153/6250	0.0011962242888839	0.0294028462890882	PTPRN/RFX6/PCSK1/GCK/CARTPT/CACNA1A/RFX3/GIPR/SYT5/FFAR3/KCNB1/KCNA5/PCLO/DRD2/CNR1/GHRHR/VGF/FFAR1/GPLD1/KCNC2/VIP/CRHR1/NKX6-1/GHRH/PFKM/CPLX3/CACNA2D2/CACNA1E/SEC11C/GIP/EPHA5/GNAS/STXBP1/SYT7/STXBP5L/UCN3/FFAR2/GPR119/GPER1/APLN/PYDC2/SMPD3/ABCC8/CACNA1D/CPLX1/VAMP2/SNAP25/SLC25A4/NEUROD1/CRHBP/NRXN1/KCNJ11/RAPGEF4/RIMS2/SIRT4/PRKAR1A/ISL1/EDN3/CDH17/FGB/PDE4C/CACNA1C/TFR2/OXCT1	64
BP	GO:0015844	monoamine transport	20/1881	36/6250	0.00124718051142992	0.030217402105502	CARTPT/FFAR3/KCNB1/DRD2/CNR1/CHRNB2/KCNA2/HTR1A/CRHR1/CADPS/SLC18A1/RAB3B/SLC6A4/HRH3/DRD1/AGT/CHGA/SLC29A4/HTR1B/MAOB	20
BP	GO:0021954	central nervous system neuron development	20/1881	36/6250	0.00124718051142992	0.030217402105502	TCTN1/DRD2/NEUROG2/CHRNB2/ROBO2/SLC4A10/LINGO1/SOX1/ASCL1/SPTBN4/DCX/CNTN2/DRD1/GABRB1/MAP2/ARX/GBA2/HPRT1/SCN1B/EPHA4	20
BP	GO:0021575	hindbrain morphogenesis	13/1881	20/6250	0.00129913737093862	0.0312530068242823	CACNA1A/FAIM2/CEND1/HES3/GRID2/CBLN1/ATP2B2/LHX5/RFX4/KNDC1/NRXN1/WNT1/LHX1	13
BP	GO:0009953	dorsal/ventral pattern formation	28/1881	56/6250	0.00134365020492328	0.0320962077119701	CER1/WDR19/TCTN1/LRP2/GREM2/SOST/NKX6-1/PAX6/SOX1/LRP4/AIDA/RFX4/NKX2-1/SP8/ASCL1/NKX6-2/NKX2-2/BMPR1B/LMX1B/FOXN4/WNT3A/CXXC4/LHX3/HOXA11/IFT88/IFT172/LHX1/PAX7	28
BP	GO:0021510	spinal cord development	26/1881	51/6250	0.00137575964829275	0.0326334036853777	CACNA1A/TCTN1/NEFL/NKX6-1/PAX6/SOX1/MDGA2/LHX5/RFX4/ASCL1/NKX6-2/NKX2-2/ACTL6B/FOXN4/WNT3A/GRIN2A/LHX3/VLDLR/GDF11/ISL1/PAX3/IFT88/IFT172/WNT1/LHX1/PAX7	26
BP	GO:0021587	cerebellum morphogenesis	12/1881	18/6250	0.0014525912500123	0.0342165938891787	CACNA1A/FAIM2/CEND1/GRID2/CBLN1/ATP2B2/LHX5/RFX4/KNDC1/NRXN1/WNT1/LHX1	12
BP	GO:0019935	cyclic-nucleotide-mediated signaling	19/1881	34/6250	0.00149807420475751	0.034567807500255	PCLO/GHRHR/HTR5A/KCNC2/ADCY1/GHRH/ADCYAP1R1/GIP/ADCYAP1/ADCY2/PDE10A/EPHA5/GNAS/ADRB1/AKAP6/RAPGEF4/RIMS2/ADCY8/PDZD3	19
BP	GO:0050805	negative regulation of synaptic transmission	19/1881	34/6250	0.00149807420475751	0.034567807500255	CELF4/KCNB1/DRD2/SORCS3/BCHE/SYT11/SLC18A1/TNR/SLC6A4/STXBP1/GRIK2/DRD1/GRIA1/ASIC1/HTR1B/NLGN4X/NLGN3/GRIK3/SLC24A2	19
BP	GO:0051588	regulation of neurotransmitter transport	19/1881	34/6250	0.00149807420475751	0.034567807500255	CACNA1A/DRD2/RAB3A/CHRNA3/RIMS4/CPLX3/SYT11/UNC13B/SLC18A1/RAB3B/SYN1/GRIK5/NLGN1/STXBP1/UNC13A/DRD1/GPER1/KCNC3/ASIC1	19
BP	GO:0021696	cerebellar cortex morphogenesis	11/1881	16/6250	0.00159129733464258	0.0364708145885651	CACNA1A/FAIM2/CEND1/GRID2/CBLN1/ATP2B2/LHX5/RFX4/KNDC1/NRXN1/LHX1	11
BP	GO:0043266	regulation of potassium ion transport	21/1881	39/6250	0.00161784510381105	0.0368304066585711	PLCB4/GCK/KCNA5/DRD2/KCNC1/ATP1B1/KCNC2/VIP/AMIGO1/KCNIP4/KCNN2/KCNE2/KCNH2/DPP6/KCNRG/DRD1/ABCC8/CACNA1D/VAMP2/AKAP6/EDN3	21
BP	GO:0006814	sodium ion transport	44/1881	99/6250	0.00164581607361106	0.0372173874779247	NKAIN1/SLC12A1/ASIC3/WNK4/DRD2/HCN3/ATP1A3/SLC5A12/ATP1B1/SLC4A10/SLC4A8/SLC5A8/SLC9C2/HCN2/FGF12/SCN3B/SCN1A/SCN3A/SLC38A11/CNKSR3/SLC9A3/ASIC2/SPTBN4/CNTN1/SCN2A/SLC34A3/SLC5A1/BPIFA1/SLC17A2/AGT/SLC17A8/SLC38A4/SLC8A3/SLC10A2/SLC38A8/HCN4/FGF14/ASIC1/SNTA1/WNK3/ASIC5/PKD2L1/SCN1B/SLC24A2	44
BP	GO:0001964	startle response	10/1881	14/6250	0.00169196407033681	0.0373524386695558	DRD2/GRIN1/GRID2/FABP7/KCNH1/GLRB/DRD1/NRXN1/GLRA1/NPAS3	10
BP	GO:0021513	spinal cord dorsal/ventral patterning	10/1881	14/6250	0.00169196407033681	0.0373524386695558	NKX6-1/PAX6/SOX1/RFX4/ASCL1/NKX6-2/NKX2-2/FOXN4/LHX3/IFT88	10
BP	GO:0021895	cerebral cortex neuron differentiation	10/1881	14/6250	0.00169196407033681	0.0373524386695558	DRD2/EMX1/DLX1/NKX2-1/ASCL1/CHD5/CNTN2/DRD1/ARX/HPRT1	10
BP	GO:0021680	cerebellar Purkinje cell layer development	9/1881	12/6250	0.00171785979730268	0.0373524386695558	CACNA1A/FAIM2/CEND1/ATP2B2/KLHL1/LHX5/SEZ6/SEZ6L/LHX1	9
BP	GO:0097090	presynaptic membrane organization	9/1881	12/6250	0.00171785979730268	0.0373524386695558	MAGI2/PTPRD/IL1RAPL1/LRP4/NLGN1/CNTN2/NRXN1/NLGN4X/NLGN3	9
BP	GO:2000310	regulation of N-methyl-D-aspartate selective glutamate receptor activity	9/1881	12/6250	0.00171785979730268	0.0373524386695558	PPARGC1A/RASGRF1/MAPK8IP2/DLG4/NLGN1/CRHBP/NRXN1/DAPK1/NLGN3	9
BP	GO:0021517	ventral spinal cord development	15/1881	25/6250	0.0018061562817195	0.038775203212611	CACNA1A/TCTN1/NKX6-1/PAX6/SOX1/MDGA2/ASCL1/NKX6-2/NKX2-2/FOXN4/LHX3/VLDLR/ISL1/IFT172/LHX1	15
BP	GO:1900006	positive regulation of dendrite development	15/1881	25/6250	0.0018061562817195	0.038775203212611	CPEB3/ELAVL4/PTPRD/PACSIN1/IL1RAPL1/FOXO6/CAMK2B/NLGN1/SEZ6/NEURL1/CRTC1/SHANK1/VLDLR/NLGN3/EPHA4	15
BP	GO:0030817	regulation of cAMP biosynthetic process	33/1881	70/6250	0.00187848901192612	0.0400744322544238	APLP1/MC3R/GIPR/DRD2/GHRHR/GRM8/GABBR2/TSHR/HPCA/VIP/GRM7/CRHR1/GHRH/CALCR/FSHR/ADCYAP1R1/TAAR2/TAAR5/CALCA/TAAR1/ADCYAP1/GRM3/GNAS/HRH3/ADRB1/DRD1/GPER1/AKAP6/CALM1/CALM2/HTR1B/HTR4/GABBR1	33
BP	GO:0007193	adenylate cyclase-inhibiting G-protein coupled receptor signaling pathway	20/1881	37/6250	0.00195495411055958	0.041445027143863	APLP1/GRM4/SSTR2/FFAR3/DRD2/GRM8/GNAZ/GRM7/ADCY1/HTR1A/MCHR1/OPRD1/ADCY2/GRM3/CHRM4/ADCY8/HTR1B/GABBR1/GRIK3/GNAT3	20
BP	GO:0010976	positive regulation of neuron projection development	40/1881	89/6250	0.00204029730003948	0.0429856424952417	MAGI2/CPNE9/DSCAM/CPEB3/CNR1/ELAVL4/ROBO2/NEFL/PTPRD/AMIGO1/PACSIN1/IL1RAPL1/NDRG4/FOXO6/RET/SYT1/CNTN1/MAPT/CAMK2B/SYT3/NLGN1/CDH4/SYT4/UNC13A/SEZ6/NEURL1/WNT3A/CRTC1/ATP8A2/SHANK1/RIMS2/VLDLR/TENM3/RND2/NLGN3/MEGF8/SCN1B/RUFY3/PTK7/EPHA4	40
BP	GO:0031018	endocrine pancreas development	14/1881	23/6250	0.00212076260468384	0.0444051034264666	RFX6/GCK/RFX3/GIPR/INSM1/PKLR/NKX6-1/PAX6/GIP/NKX6-2/NKX2-2/NEUROD1/ONECUT3/ONECUT2	14
BP	GO:0060079	excitatory postsynaptic potential	17/1881	30/6250	0.00215682775443767	0.0448831886076845	CELF4/GRIN1/GRID2/CHRNA3/MAPK8IP2/GRIN2C/DLG4/GRIK5/NLGN1/GRIK2/SEZ6/GRIN2A/SHANK1/NRXN1/RIMS2/NLGN4X/NLGN3	17
BP	GO:0007189	adenylate cyclase-activating G-protein coupled receptor signaling pathway	27/1881	55/6250	0.00229493692986826	0.0474660125982508	GHRHR/TSHR/VIP/ADCY1/CRHR1/GHRH/CALCR/FSHR/TAAR2/TAAR5/CALCA/TAAR1/OR56A4/ADCYAP1/ADCY2/GNAS/ADRB1/UCN3/GPR101/DRD1/GPR151/OR13F1/GPER1/GNG2/ADCY8/HTR4/GPR3	27
BP	GO:0009187	cyclic nucleotide metabolic process	46/1881	106/6250	0.0023601920586065	0.0485198270472319	APLP1/MC3R/GIPR/DRD2/GHRHR/GRM8/GABBR2/TSHR/HPCA/VIP/GRM7/ADCY1/CRHR1/GHRH/ATP2B2/CALCR/FSHR/ADCYAP1R1/TAAR2/TAAR5/CALCA/TAAR1/ADCYAP1/PDE11A/ADCY2/PDE10A/GRM3/GNAS/RUNDC3A/PDE9A/HRH3/ADRB1/GUCY2C/ADCY10/DRD1/GPER1/AKAP6/CEP290/CALM1/CALM2/ADCY8/HTR1B/HTR4/PDE4C/PDZD3/GABBR1	46
BP	GO:0030031	cell projection assembly	69/1881	171/6250	0.00242598552321415	0.0495719451490507	RSPH9/CCDC113/SPEF2/WDR19/CCDC40/CCDC176/TTC26/DNAAF1/LRRC6/RSPH1/OCRL/HYDIN/IFT81/MNS1/CEP41/RSPH4A/ZMYND10/CCDC103/RFX3/CCDC151/FOXJ1/DNAH7/IFT74/DNAI1/AK7/TMEM67/TENM1/KIF27/CEP126/NME5/DNM3/CELSR2/GPM6A/RAP2A/RFX4/NLGN1/SSX2IP/WASF3/NEURL1/CCDC114/AKAP4/CFAP74/TEKT2/PIH1D3/CFAP46/ARMC4/KLHL41/DNAI2/CCDC13/DRC1/KANK1/MKKS/NRXN1/CEP290/KIF24/CELSR3/DMTN/KIF3A/IFT88/IFT172/MYO3A/B9D1/TTC8/TMEM17…	69
BP	GO:0035270	endocrine system development	30/1881	63/6250	0.00245052554052388	0.0497735487033353	RFX6/GCK/CITED2/RFX3/GIPR/NR0B1/DRD2/INSM1/GHRHR/NR5A1/CRHR1/PKLR/POU3F2/NKX6-1/PAX6/GHRH/SOX2/GIP/NKX2-1/ASCL1/NKX6-2/NKX2-2/WNT4/FOXE1/LHX3/NEUROD1/THRA/ISL1/ONECUT3/ONECUT2	30
BP	GO:0048384	retinoic acid receptor signaling pathway	16/1881	28/6250	0.00258409447251938	0.0515603077339447	ZNF536/PRAMEF4/PRAMEF1/PRAMEF12/PRAMEF10/PRAMEF8/PRAMEF6/PRAMEF15/PRAMEF9/PRAMEF5/PRAMEF25/PRAMEF7/PRAMEF2/PRAMEF11/RXRG/ESRRG	16
BP	GO:0007283	spermatogenesis	72/1881	180/6250	0.00258409561166586	0.0515603077339447	SPEF2/MSH4/DNAH9/ADAM29/CCNA1/C9orf24/CETN2/IFT81/ZNF541/MNS1/SSTR2/FOXJ1/AK7/PACRG/TDRD9/NR0B1/NME5/ING2/CNR1/TDRKH/CELSR2/ADAD1/SPAG11B/OCA2/SPATA16/SOHLH1/MORC1/TEX15/SYCP1/FSHR/SPAG6/ADCYAP1R1/APOB/TMBIM6/DAZ1/DAZ3/DAZ2/DAZ4/SPATA31E1/DDX25/CELF3/SSTR3/CHD5/NEURL1/KHDRBS3/BCL2L10/ADCY10/ZPBP/ADGRG2/VCX/H1FNT/NANOS2/AKAP14/PIWIL3/MKKS/SSTR1/WIPF3/SPA17/SPATA19/OSBP2/CADM1/WDR48/NPHP1/SEPT4/TRI…	72
BP	GO:0048232	male gamete generation	72/1881	180/6250	0.00258409561166586	0.0515603077339447	SPEF2/MSH4/DNAH9/ADAM29/CCNA1/C9orf24/CETN2/IFT81/ZNF541/MNS1/SSTR2/FOXJ1/AK7/PACRG/TDRD9/NR0B1/NME5/ING2/CNR1/TDRKH/CELSR2/ADAD1/SPAG11B/OCA2/SPATA16/SOHLH1/MORC1/TEX15/SYCP1/FSHR/SPAG6/ADCYAP1R1/APOB/TMBIM6/DAZ1/DAZ3/DAZ2/DAZ4/SPATA31E1/DDX25/CELF3/SSTR3/CHD5/NEURL1/KHDRBS3/BCL2L10/ADCY10/ZPBP/ADGRG2/VCX/H1FNT/NANOS2/AKAP14/PIWIL3/MKKS/SSTR1/WIPF3/SPA17/SPATA19/OSBP2/CADM1/WDR48/NPHP1/SEPT4/TRI…	72
BP	GO:0046928	regulation of neurotransmitter secretion	15/1881	26/6250	0.00309165793328237	0.061326922278911	CACNA1A/RAB3A/CHRNA3/RIMS4/CPLX3/SYT11/UNC13B/SYN1/GRIK5/NLGN1/STXBP1/UNC13A/GPER1/KCNC3/ASIC1	15
BP	GO:0032409	regulation of transporter activity	40/1881	91/6250	0.00334721329665655	0.0656285982789538	CACNG5/CACNG7/CNIH2/JPH3/CACNG2/DRD2/PPARGC1A/CABP1/ATP1B1/RASGRF1/CRHR1/FGF12/SCN3B/SYNGR3/MAPK8IP2/JSRP1/CNKSR3/KCNE2/DLG4/NLGN1/KCNRG/AGT/CACNG8/CACNA1D/VAMP2/AKAP6/SHANK1/CRHBP/NRXN1/KCNJ11/PON1/DAPK1/CALM1/CALM2/FGF14/WNK3/NLGN3/SCN1B/APOA2/NTSR1	40
BP	GO:0052652	cyclic purine nucleotide metabolic process	40/1881	91/6250	0.00334721329665655	0.0656285982789538	APLP1/MC3R/GIPR/DRD2/GHRHR/GRM8/GABBR2/TSHR/HPCA/VIP/GRM7/ADCY1/CRHR1/GHRH/CALCR/FSHR/ADCYAP1R1/TAAR2/TAAR5/CALCA/TAAR1/ADCYAP1/ADCY2/GRM3/GNAS/RUNDC3A/HRH3/ADRB1/GUCY2C/ADCY10/DRD1/GPER1/AKAP6/CALM1/CALM2/ADCY8/HTR1B/HTR4/PDZD3/GABBR1	40
BP	GO:0010975	regulation of neuron projection development	61/1881	150/6250	0.00341143838871977	0.0665034426122842	MT3/CACNA1A/MAGI2/CPNE9/SRCIN1/DSCAM/CPEB3/CNR1/CHRNB2/ELAVL4/GRIN1/ROBO2/LINGO1/GRID2/NEFL/PTPRD/CHRNA3/POU3F2/AMIGO1/NKX6-1/PACSIN1/IL1RAPL1/NDRG4/FOXO6/LRP4/RET/RAP2A/TNR/SYT1/CNTN1/MAPT/CAMK2B/KNDC1/SYT3/NLGN1/CDH4/SYT4/CNTN2/UNC13A/SEZ6/NEURL1/FGF13/KANK1/WNT3A/CRTC1/ATP8A2/SNAP25/SHANK1/ADGRB3/RIMS2/VLDLR/TENM3/RND2/NLGN3/MEGF8/SCN1B/RTN4R/RUFY3/KIAA0319/PTK7/EPHA4	61
BP	GO:0008306	associative learning	17/1881	31/6250	0.00345140006586312	0.0665178921784528	DRD2/CHRNB2/ELAVL4/GRIN1/ATP1A3/GRM7/CRHR1/ADAM2/NDRG4/CACNA1E/TNR/DRD1/SNAP25/SHANK1/ASIC1/NLGN3/CACNA1C	17
BP	GO:0048857	neural nucleus development	17/1881	31/6250	0.00345140006586312	0.0665178921784528	CACNA1A/POTEE/CHRNB2/KCNC1/KCNC2/INA/SYNGR3/NKX2-1/ASCL1/TTBK1/CKB/ARX/CDK5R2/CALM1/CALM2/FGF9/MAOB	17
BP	GO:0021761	limbic system development	23/1881	46/6250	0.00353104307814056	0.0671248456776571	NR0B1/DRD2/CNTNAP2/BCAN/HTR5A/NEFL/CRHR1/POU3F2/NEUROD6/LHX5/DLX1/NKX2-1/EPHA5/RAX/DRD1/FGF13/WNT3A/GRIN2A/MKKS/NEUROD1/CDK5R2/NKX2-6/TP73	23
BP	GO:0030819	positive regulation of cAMP biosynthetic process	23/1881	46/6250	0.00353104307814056	0.0671248456776571	MC3R/GIPR/GHRHR/TSHR/HPCA/VIP/CRHR1/GHRH/CALCR/FSHR/ADCYAP1R1/TAAR2/TAAR5/CALCA/TAAR1/ADCYAP1/GNAS/ADRB1/DRD1/GPER1/CALM1/CALM2/HTR4	23
BP	GO:0071705	nitrogen compound transport	117/1881	315/6250	0.00354226042933391	0.0671248456776571	PTPRN/PPFIA3/RFX6/PCSK1/NXF2/GCK/CARTPT/PPFIA4/CACNA1A/RFX3/GIPR/SYT5/FFAR3/KCNB1/KCNA5/PCLO/NXF2B/DRD2/CNR1/GHRHR/KIF5C/CHRNB2/KCNA2/VGF/FFAR1/SLC32A1/GPLD1/KCNC2/VIP/RAB3A/OCA2/GRM7/HTR1A/CRHR1/CHRNA3/NKX6-1/GHRH/CADPS/PFKM/CPLX3/AQP10/SLC36A2/CACNA2D2/SLC6A17/CACNA1E/SEC11C/DDC/UNC13B/SERINC4/SLC35D3/SLC38A11/SLC18A1/RAB3B/GIP/SLC28A2/SYT1/EPHA5/DDX25/GNAS/SLC6A4/STXBP1/NXF5/SYT7/HRH3/STXBP5L/…	117
BP	GO:0030814	regulation of cAMP metabolic process	34/1881	75/6250	0.00361485259413151	0.0678492080977435	APLP1/MC3R/GIPR/DRD2/GHRHR/GRM8/GABBR2/TSHR/HPCA/VIP/GRM7/CRHR1/GHRH/CALCR/FSHR/ADCYAP1R1/TAAR2/TAAR5/CALCA/TAAR1/ADCYAP1/GRM3/GNAS/HRH3/ADRB1/DRD1/GPER1/AKAP6/CEP290/CALM1/CALM2/HTR1B/HTR4/GABBR1	34
BP	GO:0060359	response to ammonium ion	21/1881	41/6250	0.00362049135191379	0.0678492080977435	TACR3/GABRA1/DRD2/CNR1/KCNQ3/CHRNB2/ELAVL4/GRIN1/HCN3/KCNC2/CRHR1/GABRB2/PRKCG/DRD1/GRIN2A/GABRB1/GNAO1/CRHBP/GABRB3/GABRG2/HTR1B	21
BP	GO:0007017	microtubule-based process	93/1881	244/6250	0.00382314779320333	0.0712533918381631	RSPH9/SPEF2/DNAH9/WDR19/CCDC40/MAP9/TTC26/DNAAF1/KIF6/LRRC6/RSPH1/DNAH6/CETN2/HYDIN/IFT81/RSPH4A/ZMYND10/CCDC103/RFX3/CCDC151/DNAH7/IFT74/DNAI1/AK7/TMEM67/TTLL6/KIF27/CEP126/NME5/KIF5C/CELSR2/NEFL/TUBA8/DYNC1I1/TUBB1/PAX6/SPC25/VAMP4/APC2/TACC2/CEP72/CCDC87/KATNAL2/MAP6/MAPT/KIF21A/TPPP/BRSK1/UCHL1/STMN4/SSX2IP/KIF5A/FMN2/CRMP1/MAP7D2/CNTN2/NEURL1/KIF19/ADCY10/CCDC114/TUBA4B/CFAP74/TEKT2/DNAH11/P…	93
BP	GO:0050806	positive regulation of synaptic transmission	26/1881	54/6250	0.00385452501169056	0.071445622074614	DRD2/CHRNB2/GRIN1/CRHR1/UNC13B/RAB3B/TNR/GIP/SYT1/DLG4/NLGN1/GRIK2/UNC13A/DRD1/GPER1/CRTC1/VAMP2/SNAP25/SHANK1/LRRTM2/NRXN1/RIMS2/NLGN3/NTSR1/SLC24A2/PAIP2	26
BP	GO:0050807	regulation of synapse organization	29/1881	62/6250	0.00399412105479891	0.0736307533580321	MAGI2/C1QL3/LRRC4B/LRTM1/DRD2/CHRNB2/GRIN1/ROBO2/ADGRL3/SLITRK3/CBLN1/AMIGO1/FLRT1/LRP4/ASIC2/CBLN2/CAMK2B/NLGN1/SLITRK4/NEURL1/ADGRB1/SLITRK1/SLIT1/LRRTM2/NRXN1/ADGRB3/ADGRL1/NLGN3/LINGO2	29
BP	GO:0007616	long-term memory	9/1881	13/6250	0.00409303110739292	0.0750462784663611	DRD2/CPEB3/GRIN1/RASGRF1/ADCY1/SHANK1/GRIA1/ADCY8/NTF4	9
BP	GO:0030808	regulation of nucleotide biosynthetic process	36/1881	81/6250	0.00419618254505388	0.0761147122610843	APLP1/MC3R/GIPR/DRD2/GHRHR/GRM8/GABBR2/PPARGC1A/TSHR/HPCA/VIP/GRM7/CRHR1/GHRH/CALCR/FSHR/ADCYAP1R1/TAAR2/TAAR5/CALCA/TAAR1/ADCYAP1/GRM3/GNAS/RUNDC3A/HRH3/ADRB1/DRD1/GPER1/AKAP6/CALM1/CALM2/HTR1B/HTR4/PDZD3/GABBR1	36
BP	GO:1900371	regulation of purine nucleotide biosynthetic process	36/1881	81/6250	0.00419618254505388	0.0761147122610843	APLP1/MC3R/GIPR/DRD2/GHRHR/GRM8/GABBR2/PPARGC1A/TSHR/HPCA/VIP/GRM7/CRHR1/GHRH/CALCR/FSHR/ADCYAP1R1/TAAR2/TAAR5/CALCA/TAAR1/ADCYAP1/GRM3/GNAS/RUNDC3A/HRH3/ADRB1/DRD1/GPER1/AKAP6/CALM1/CALM2/HTR1B/HTR4/PDZD3/GABBR1	36
BP	GO:0009190	cyclic nucleotide biosynthetic process	40/1881	92/6250	0.00423397894853778	0.0763917903906391	APLP1/MC3R/GIPR/DRD2/GHRHR/GRM8/GABBR2/TSHR/HPCA/VIP/GRM7/ADCY1/CRHR1/GHRH/CALCR/FSHR/ADCYAP1R1/TAAR2/TAAR5/CALCA/TAAR1/ADCYAP1/ADCY2/GRM3/GNAS/RUNDC3A/HRH3/ADRB1/GUCY2C/ADCY10/DRD1/GPER1/AKAP6/CALM1/CALM2/ADCY8/HTR1B/HTR4/PDZD3/GABBR1	40
BP	GO:0007158	neuron cell-cell adhesion	8/1881	11/6250	0.0043546846117435	0.0777425800159681	ASTN1/RET/TNR/NLGN1/NRXN1/NLGN4X/NLGN3/CNTN4	8
BP	GO:0060259	regulation of feeding behavior	8/1881	11/6250	0.0043546846117435	0.0777425800159681	MC3R/TACR3/CNR1/CRHR1/DRD1/IFT88/NPSR1/AGRP	8
BP	GO:0032412	regulation of ion transmembrane transporter activity	37/1881	84/6250	0.00448238589987395	0.0796034187035206	CACNG5/CACNG7/CNIH2/JPH3/CACNG2/DRD2/PPARGC1A/CABP1/ATP1B1/RASGRF1/CRHR1/FGF12/SCN3B/MAPK8IP2/JSRP1/CNKSR3/KCNE2/DLG4/NLGN1/KCNRG/AGT/CACNG8/CACNA1D/VAMP2/AKAP6/SHANK1/CRHBP/NRXN1/KCNJ11/DAPK1/CALM1/CALM2/FGF14/WNK3/NLGN3/SCN1B/NTSR1	37
BP	GO:0051963	regulation of synapse assembly	23/1881	47/6250	0.00497654151319905	0.0879189000665166	LRRC4B/LRTM1/CHRNB2/GRIN1/ROBO2/ADGRL3/SLITRK3/CBLN1/AMIGO1/FLRT1/ASIC2/CBLN2/NLGN1/SLITRK4/ADGRB1/SLITRK1/SLIT1/LRRTM2/NRXN1/ADGRB3/ADGRL1/NLGN3/LINGO2	23
BP	GO:0030802	regulation of cyclic nucleotide biosynthetic process	35/1881	79/6250	0.00502240370396804	0.0882693956676663	APLP1/MC3R/GIPR/DRD2/GHRHR/GRM8/GABBR2/TSHR/HPCA/VIP/GRM7/CRHR1/GHRH/CALCR/FSHR/ADCYAP1R1/TAAR2/TAAR5/CALCA/TAAR1/ADCYAP1/GRM3/GNAS/RUNDC3A/HRH3/ADRB1/DRD1/GPER1/AKAP6/CALM1/CALM2/HTR1B/HTR4/PDZD3/GABBR1	35
BP	GO:0051952	regulation of amine transport	19/1881	37/6250	0.00535537588005035	0.0936362628099525	CARTPT/CACNA1A/FFAR3/KCNB1/DRD2/CNR1/CHRNB2/KCNA2/GRM7/CRHR1/CHRNA3/SLC18A1/RAB3B/HRH3/DRD1/AGT/CHGA/HTR1B/NTSR1	19
BP	GO:0044703	multi-organism reproductive process	126/1881	346/6250	0.00551863322602834	0.0959959174496826	SPEF2/MSH4/DNAH9/ADAM29/CCNA1/C9orf24/CETN2/IFT81/ZNF541/MNS1/SSTR2/CELF4/FOXJ1/AK7/PACRG/DNALI1/TDRD9/NR0B1/RHOXF1/NME5/ING2/CNR1/NPM2/VGF/TDRKH/CELSR2/GRIN1/ADAD1/SPAG11B/VIP/OCA2/CRHR1/SPATA16/SOHLH1/MORC1/FSHB/TEX15/ADAM2/PSG1/SYCP1/FSHR/SPAG6/ADCYAP1R1/MAPK8IP2/APOB/TMBIM6/IL4/HMX3/DAZ1/CALCA/DAZ3/DAZ2/DAZ4/GIP/SPATA31E1/ADCYAP1/GPR149/SPTBN4/DDX25/MAPT/CELF3/CAMK2B/GLRB/SSTR3/GNAS/SLC6A4/WN…	126
BP	GO:0090087	regulation of peptide transport	52/1881	127/6250	0.0055810463058658	0.0965862707627387	RFX6/PCSK1/GCK/CARTPT/CACNA1A/RFX3/GIPR/SYT5/FFAR3/KCNB1/KCNA5/DRD2/CNR1/GHRHR/FFAR1/GPLD1/KCNC2/NKX6-1/GHRH/PFKM/CACNA2D2/CACNA1E/SEC11C/GIP/EPHA5/GNAS/STXBP1/SYT7/STXBP5L/UCN3/FFAR2/GPER1/APLN/PYDC2/ABCC8/CACNA1D/VAMP2/SNAP25/SLC25A4/NEUROD1/CRHBP/NRXN1/KCNJ11/RAPGEF4/SIRT4/PRKAR1A/ISL1/FGB/PDE4C/CACNA1C/TFR2/OXCT1	52
BP	GO:0022898	regulation of transmembrane transporter activity	37/1881	85/6250	0.00568118704516288	0.0978202358233121	CACNG5/CACNG7/CNIH2/JPH3/CACNG2/DRD2/PPARGC1A/CABP1/ATP1B1/RASGRF1/CRHR1/FGF12/SCN3B/MAPK8IP2/JSRP1/CNKSR3/KCNE2/DLG4/NLGN1/KCNRG/AGT/CACNG8/CACNA1D/VAMP2/AKAP6/SHANK1/CRHBP/NRXN1/KCNJ11/DAPK1/CALM1/CALM2/FGF14/WNK3/NLGN3/SCN1B/NTSR1	37
BP	GO:0050769	positive regulation of neurogenesis	61/1881	153/6250	0.00575620159081949	0.0986112918992915	MAGI2/CPNE9/DSCAM/DRD2/CPEB3/CNR1/NEUROG2/ELAVL4/ROBO2/BRINP2/NEFL/PTPRD/AMIGO1/NKX6-1/PAX6/PACSIN1/IL1RAPL1/NDRG4/FOXO6/RET/DMRTA2/SYT1/ASCL1/NKX6-2/CNTN1/NKX2-2/MAPT/CAMK2B/BRINP1/SYT3/NLGN1/CDH4/SYT4/UNC13A/SEZ6/NEURL1/GPER1/MMD2/WNT3A/CRTC1/ATP8A2/VWC2L/NEUROD1/SHANK1/NAP1L2/LIN28A/RIMS2/VLDLR/TENM3/TLE6/RND2/TP73/NLGN3/MEGF8/SCN1B/DUOXA1/CYB5D2/RUFY3/PTK7/WNT2/EPHA4	61
BP	GO:0009152	purine ribonucleotide biosynthetic process	48/1881	116/6250	0.00597829826805288	0.101901445855454	APLP1/AK9/MC3R/ADSSL1/GIPR/NME9/NME5/DRD2/GHRHR/GRM8/GABBR2/PPARGC1A/TSHR/HPCA/VIP/GRM7/ADCY1/CRHR1/PKLR/GHRH/CALCR/FSHR/ADCYAP1R1/TAAR2/TAAR5/CALCA/TAAR1/ADCYAP1/ADCY2/GRM3/GNAS/RUNDC3A/HRH3/ADRB1/GUCY2C/ADCY10/DRD1/GPER1/AKAP6/CALM1/CALM2/ADCY8/CHCHD10/HTR1B/HTR4/HPRT1/PDZD3/GABBR1	48
BP	GO:0050432	catecholamine secretion	14/1881	25/6250	0.00609230935133858	0.103325566598702	CARTPT/FFAR3/KCNB1/DRD2/CNR1/CHRNB2/KCNA2/CRHR1/CADPS/SLC18A1/HRH3/AGT/CHGA/HTR1B	14
BP	GO:0048169	regulation of long-term neuronal synaptic plasticity	11/1881	18/6250	0.006169919608888	0.103605778778951	DRD2/GRIN1/SYNGR1/DLG4/CAMK2B/GRIK2/SYP/NEURL1/DRD1/AGT/GRIN2A	11
BP	GO:0048791	calcium ion-dependent exocytosis of neurotransmitter	11/1881	18/6250	0.006169919608888	0.103605778778951	CACNA1A/SYT5/SYT10/SYT11/SYT1/SYT3/SYT4/SYT7/SYT13/RPH3AL/RIMS2	11
BP	GO:0007276	gamete generation	85/1881	224/6250	0.00634692396287347	0.105256965919848	SPEF2/MSH4/DNAH9/ADAM29/CCNA1/C9orf24/CETN2/IFT81/ZNF541/MNS1/SSTR2/CELF4/FOXJ1/AK7/PACRG/TDRD9/NR0B1/RHOXF1/NME5/ING2/CNR1/NPM2/TDRKH/CELSR2/ADAD1/SPAG11B/OCA2/SPATA16/SOHLH1/MORC1/FSHB/TEX15/SYCP1/FSHR/SPAG6/ADCYAP1R1/APOB/TMBIM6/DAZ1/DAZ3/DAZ2/DAZ4/SPATA31E1/GPR149/DDX25/CELF3/SSTR3/WNT4/CHD5/FMN2/BMPR1B/NEURL1/KHDRBS3/BCL2L10/ADCY10/ZPBP/ADGRG2/VCX/AGT/H1FNT/NANOS2/AKAP14/PIWIL3/AMH/MKKS/SSTR…	85
BP	GO:0015837	amine transport	20/1881	40/6250	0.00635128500644674	0.105256965919848	CARTPT/CACNA1A/FFAR3/KCNB1/DRD2/CNR1/CHRNB2/KCNA2/GRM7/CRHR1/CHRNA3/DDC/SLC18A1/RAB3B/HRH3/DRD1/AGT/CHGA/HTR1B/NTSR1	20
BP	GO:1902476	chloride transmembrane transport	25/1881	53/6250	0.00636134375400026	0.105256965919848	SLC26A11/SLC12A1/GABRA1/GABRA4/SLC4A3/CLCNKA/GABRA3/GABRG3/GABRQ/GABRG1/CLCNKB/GLRB/SLC12A5/GABRB2/GLRA2/GABRB1/CLCN4/GABRA2/GLRA1/GABRB3/GABRG2/GABRP/NMUR2/CLCA4/BEST2	25
BP	GO:0051937	catecholamine transport	16/1881	30/6250	0.00647438259468771	0.106607309520295	CARTPT/FFAR3/KCNB1/DRD2/CNR1/CHRNB2/KCNA2/CRHR1/CADPS/SLC18A1/RAB3B/HRH3/DRD1/AGT/CHGA/HTR1B	16
BP	GO:0030816	positive regulation of cAMP metabolic process	23/1881	48/6250	0.00688008794502546	0.112198357257338	MC3R/GIPR/GHRHR/TSHR/HPCA/VIP/CRHR1/GHRH/CALCR/FSHR/ADCYAP1R1/TAAR2/TAAR5/CALCA/TAAR1/ADCYAP1/GNAS/ADRB1/DRD1/GPER1/CALM1/CALM2/HTR4	23
BP	GO:0050773	regulation of dendrite development	23/1881	48/6250	0.00688008794502546	0.112198357257338	SRCIN1/CPEB3/CHRNB2/ELAVL4/GRIN1/PTPRD/CHRNA3/PACSIN1/IL1RAPL1/FOXO6/RAP2A/CAMK2B/KNDC1/NLGN1/SEZ6/NEURL1/CRTC1/SHANK1/ADGRB3/VLDLR/NLGN3/KIAA0319/EPHA4	23
BP	GO:0006164	purine nucleotide biosynthetic process	48/1881	117/6250	0.00724039795173657	0.117509233743017	APLP1/AK9/MC3R/ADSSL1/GIPR/NME9/NME5/DRD2/GHRHR/GRM8/GABBR2/PPARGC1A/TSHR/HPCA/VIP/GRM7/ADCY1/CRHR1/PKLR/GHRH/CALCR/FSHR/ADCYAP1R1/TAAR2/TAAR5/CALCA/TAAR1/ADCYAP1/ADCY2/GRM3/GNAS/RUNDC3A/HRH3/ADRB1/GUCY2C/ADCY10/DRD1/GPER1/AKAP6/CALM1/CALM2/ADCY8/CHCHD10/HTR1B/HTR4/HPRT1/PDZD3/GABBR1	48
BP	GO:0035176	social behavior	13/1881	23/6250	0.00735871308610195	0.117739409377631	CNTNAP2/CHRNB2/GRIN1/MAPK8IP2/TAAR5/DLG4/SLC6A4/DRD1/MKKS/SHANK1/NRXN1/NLGN4X/NLGN3	13
BP	GO:0050433	regulation of catecholamine secretion	13/1881	23/6250	0.00735871308610195	0.117739409377631	CARTPT/FFAR3/KCNB1/DRD2/CNR1/CHRNB2/KCNA2/CRHR1/SLC18A1/HRH3/AGT/CHGA/HTR1B	13
BP	GO:0051703	intraspecies interaction between organisms	13/1881	23/6250	0.00735871308610195	0.117739409377631	CNTNAP2/CHRNB2/GRIN1/MAPK8IP2/TAAR5/DLG4/SLC6A4/DRD1/MKKS/SHANK1/NRXN1/NLGN4X/NLGN3	13
BP	GO:0072522	purine-containing compound biosynthetic process	49/1881	120/6250	0.00744767949398025	0.11860342180085	APLP1/AK9/MC3R/ADSSL1/GIPR/NME9/NME5/DRD2/GHRHR/GRM8/GABBR2/PPARGC1A/TSHR/HPCA/VIP/GRM7/ADCY1/CRHR1/PKLR/GHRH/CALCR/FSHR/ADCYAP1R1/TAAR2/TAAR5/CALCA/TAAR1/ADCYAP1/ADCY2/GRM3/GNAS/RUNDC3A/HRH3/ADRB1/GUCY2C/ADCY10/DRD1/GPER1/ADAL/AKAP6/CALM1/CALM2/ADCY8/CHCHD10/HTR1B/HTR4/HPRT1/PDZD3/GABBR1	49
BP	GO:0009755	hormone-mediated signaling pathway	19/1881	38/6250	0.00773671100302709	0.12206011033613	SSTR2/NR0B1/TSHR/NR5A1/CRHR1/FSHR/SST/ESRRB/OR51E2/REN/RXRG/SSTR3/PRLR/GPER1/SSTR1/CRHBP/THRA/AGRP/ESRRG	19
BP	GO:0051965	positive regulation of synapse assembly	19/1881	38/6250	0.00773671100302709	0.12206011033613	LRRC4B/LRTM1/ADGRL3/SLITRK3/CBLN1/AMIGO1/FLRT1/ASIC2/CBLN2/NLGN1/SLITRK4/ADGRB1/SLITRK1/LRRTM2/NRXN1/ADGRB3/ADGRL1/NLGN3/LINGO2	19
BP	GO:0017158	regulation of calcium ion-dependent exocytosis	15/1881	28/6250	0.00787777009644521	0.123710167440473	CACNA1A/TRIM9/SYT5/KCNB1/SYT10/SYT11/SYT1/SYT3/STXBP1/SYT4/SYT7/RPH3AL/CACNA1H/CDK5R2/GLRA1	15
BP	GO:0032941	secretion by tissue	17/1881	33/6250	0.00794875403868765	0.124249648383542	CDO1/ALOX12B/WNK4/GHRHR/CELSR2/CCND1/LACRT/ATP2B2/CSN3/NEURL1/PRLR/GC/CSN2/APLN/KCNMA1/WNK3/TP73	17
BP	GO:0010578	regulation of adenylate cyclase activity involved in G-protein coupled receptor signaling pathway	9/1881	14/6250	0.00841495177409395	0.129156182885641	VIP/CRHR1/TAAR2/TAAR5/TAAR1/ADCYAP1/DRD1/GPER1/HTR4	9
BP	GO:0010579	positive regulation of adenylate cyclase activity involved in G-protein coupled receptor signaling pathway	9/1881	14/6250	0.00841495177409395	0.129156182885641	VIP/CRHR1/TAAR2/TAAR5/TAAR1/ADCYAP1/DRD1/GPER1/HTR4	9
BP	GO:0021516	dorsal spinal cord development	9/1881	14/6250	0.00841495177409395	0.129156182885641	LHX5/RFX4/ASCL1/WNT3A/LHX3/PAX3/WNT1/LHX1/PAX7	9
BP	GO:0060384	innervation	9/1881	14/6250	0.00841495177409395	0.129156182885641	RET/UNC13B/GABRB2/UNC13A/PRKCG/NPTX1/ISL1/GABRB3/NTF4	9
BP	GO:0006584	catecholamine metabolic process	12/1881	21/6250	0.00888242068178206	0.135108389921994	TACR3/DRD2/INSM1/CHRNB2/HTR1A/DDC/SNCB/DRD1/RNF180/GCH1/HPRT1/MAOB	12
BP	GO:0009712	catechol-containing compound metabolic process	12/1881	21/6250	0.00888242068178206	0.135108389921994	TACR3/DRD2/INSM1/CHRNB2/HTR1A/DDC/SNCB/DRD1/RNF180/GCH1/HPRT1/MAOB	12
BP	GO:0009150	purine ribonucleotide metabolic process	73/1881	191/6250	0.00900662667536862	0.136273817084282	APLP1/GCK/AK9/MC3R/ADSSL1/GIPR/NME9/MLXIPL/NME5/DRD2/GHRHR/GRM8/OGDHL/GABBR2/PPARGC1A/TSHR/ATP1B1/HPCA/VIP/GRM7/ADCY1/CRHR1/PKLR/GHRH/ATP2B2/PFKM/MYH4/CALCR/FSHR/ADCYAP1R1/MYH8/TAAR2/TAAR5/CALCA/TAAR1/ADCYAP1/PDE11A/ADCY2/PDE10A/GRM3/MPP2/DLG4/GNAS/RUNDC3A/NDUFA5/PDE9A/HRH3/ADRB1/GUCY2C/ADCY10/DRD1/SULT1E1/GPER1/SULT4A1/AKAP6/ENO2/CEP290/PGK2/CALM1/CALM2/ADCY8/CHCHD10/HTR1B/HTR4/NDUFA7/HPRT1/NDUF…	73
BP	GO:0035725	sodium ion transmembrane transport	29/1881	65/6250	0.0090393893997534	0.136273817084282	SLC12A1/ASIC3/HCN3/ATP1A3/ATP1B1/SLC4A10/SLC4A8/HCN2/FGF12/SCN3B/SCN1A/SCN3A/CNKSR3/SLC9A3/ASIC2/SCN2A/SLC34A3/BPIFA1/SLC17A2/AGT/SLC8A3/HCN4/ASIC1/SNTA1/WNK3/ASIC5/PKD2L1/SCN1B/SLC24A2	29
BP	GO:0021514	ventral spinal cord interneuron differentiation	8/1881	12/6250	0.00962833424062513	0.141996998887828	NKX6-1/PAX6/SOX1/ASCL1/NKX6-2/NKX2-2/FOXN4/LHX3	8
BP	GO:0035640	exploration behavior	8/1881	12/6250	0.00962833424062513	0.141996998887828	JPH3/SLC4A10/HTR1A/CRHR1/TNR/GIP/DLG4/LSAMP	8
BP	GO:0060579	ventral spinal cord interneuron fate commitment	8/1881	12/6250	0.00962833424062513	0.141996998887828	NKX6-1/PAX6/SOX1/ASCL1/NKX6-2/NKX2-2/FOXN4/LHX3	8
BP	GO:0060581	cell fate commitment involved in pattern specification	8/1881	12/6250	0.00962833424062513	0.141996998887828	NKX6-1/PAX6/SOX1/ASCL1/NKX6-2/NKX2-2/FOXN4/LHX3	8
BP	GO:0097154	GABAergic neuron differentiation	8/1881	12/6250	0.00962833424062513	0.141996998887828	DRD2/DLX1/HELT/NKX2-1/ASCL1/CNTN2/DRD1/ARX	8
BP	GO:0006821	chloride transport	27/1881	60/6250	0.0100997009800607	0.147664593639508	SLC26A11/SLC12A1/WNK4/GABRA1/GABRA4/SLC4A10/SLC4A3/CLCNKA/GABRA3/GABRG3/GABRQ/GABRG1/CLCNKB/GLRB/SLC12A5/GABRB2/GLRA2/GABRB1/CLCN4/GABRA2/GLRA1/GABRB3/GABRG2/GABRP/NMUR2/CLCA4/BEST2	27
BP	GO:0098661	inorganic anion transmembrane transport	27/1881	60/6250	0.0100997009800607	0.147664593639508	SLC26A11/SLC12A1/GABRA1/GABRA4/SLC4A3/CLCNKA/GABRA3/GABRG3/GABRQ/GABRG1/CLCNKB/GLRB/SLC12A5/SLC34A3/GABRB2/SLC17A2/GLRA2/GABRB1/CLCN4/GABRA2/GLRA1/GABRB3/GABRG2/GABRP/NMUR2/CLCA4/BEST2	27
BP	GO:0002027	regulation of heart rate	21/1881	44/6250	0.010152827139402	0.147804247454298	MC3R/TACR3/KCNA5/DRD2/SCN3B/CACNA1E/CALCA/KCNE2/SPTBN4/KCNH2/IRX5/ADRB1/AGT/CACNA1D/KCNH6/CALM1/CALM2/HCN4/EDN3/SNTA1/SCN1B	21
BP	GO:0007389	pattern specification process	83/1881	222/6250	0.0106707133994782	0.154050068613668	CER1/WDR19/CCDC40/DNAAF1/LRRC6/CITED2/MNS1/CCDC103/RFX3/CCDC151/FOXJ1/CFC1/DNAI1/TCTN1/LRP2/EMX1/RIPPLY2/CELSR2/SOSTDC1/GREM2/HES3/TDGF1/SOST/NKX6-1/PAX6/SOX1/NDRG4/MDGA2/APC2/LRP4/HOXB5/AIDA/DMRTA2/FOXD1/RFX4/DLX1/SATB2/DLL3/NKX2-1/SP8/HOXD12/ASCL1/NKX6-2/NKX2-2/IRX2/BMPR1B/RAX/CDX2/DNAH11/ARMC4/IRX1/MAFB/DNAI2/LMX1B/FOXN4/WNT3A/CXXC4/LHX3/MKKS/NEUROD1/SEMA3E/HEY1/SIX2/GDF11/ISL1/HOXA11/PAX3/IFT…	83
BP	GO:0021983	pituitary gland development	11/1881	19/6250	0.0107099318303974	0.154050068613668	NR0B1/DRD2/GHRHR/POU3F2/PAX6/GHRH/SOX2/NKX2-1/WNT4/LHX3/ISL1	11
BP	GO:0007548	sex differentiation	42/1881	102/6250	0.0107181061889227	0.154050068613668	MSH4/DACH2/WDR19/LRRC6/CITED2/NR0B1/ING2/VGF/ROBO2/CCND1/NR5A1/SOHLH1/DMRTC1B/FSHB/TEX15/FSHR/INHA/ADCYAP1R1/DMRTA2/NKX2-1/REN/CBX2/GPR149/WNT4/BMPR1B/IRX5/AGT/MAMLD1/AMH/MKKS/WDR48/TEX11/FGF9/HOXA11/DMRTC1/LHX1/HOXA13/HMGB2/CAPN5/SOX15/CDKL2/KDR	42
BP	GO:0098656	anion transmembrane transport	50/1881	125/6250	0.0108962142955783	0.15594919363123	SLC26A11/SLC12A1/GABRA1/GABRA4/SLC32A1/SLC5A12/MPC2/SLC4A10/SLC4A8/SLC4A3/OCA2/SLC22A25/CLCNKA/GABRA3/GABRG3/GABRQ/SLC36A2/SLC6A17/GABRG1/SLC22A8/SLC35D3/SLC38A11/CLCNKB/SLC22A17/GLRB/SLC22A10/SLC12A5/SLC34A3/SLC22A9/GABRB2/SLC7A11/SLC17A2/SLC17A8/SLC38A4/GLRA2/GABRB1/CLCN4/SLC7A14/SLC7A8/GABRA2/SLC38A8/GLRA1/GABRB3/GABRG2/GABRP/NMUR2/CLCA4/AQP6/BEST2/SLC36A4	50
BP	GO:0030810	positive regulation of nucleotide biosynthetic process	25/1881	55/6250	0.0112470760593634	0.159623774030797	MC3R/GIPR/GHRHR/PPARGC1A/TSHR/HPCA/VIP/CRHR1/GHRH/CALCR/FSHR/ADCYAP1R1/TAAR2/TAAR5/CALCA/TAAR1/ADCYAP1/GNAS/RUNDC3A/ADRB1/DRD1/GPER1/CALM1/CALM2/HTR4	25
BP	GO:1900373	positive regulation of purine nucleotide biosynthetic process	25/1881	55/6250	0.0112470760593634	0.159623774030797	MC3R/GIPR/GHRHR/PPARGC1A/TSHR/HPCA/VIP/CRHR1/GHRH/CALCR/FSHR/ADCYAP1R1/TAAR2/TAAR5/CALCA/TAAR1/ADCYAP1/GNAS/RUNDC3A/ADRB1/DRD1/GPER1/CALM1/CALM2/HTR4	25
BP	GO:0060291	long-term synaptic potentiation	13/1881	24/6250	0.0116920260768974	0.165247301886817	DRD2/CRHR1/TNR/GIP/NLGN1/DRD1/CRTC1/VAMP2/SNAP25/LRRTM2/NLGN3/SLC24A2/PAIP2	13
BP	GO:0019693	ribose phosphate metabolic process	74/1881	196/6250	0.0119057400837386	0.167569586572785	RPEL1/APLP1/GCK/AK9/MC3R/ADSSL1/GIPR/NME9/MLXIPL/NME5/DRD2/GHRHR/GRM8/OGDHL/GABBR2/PPARGC1A/TSHR/ATP1B1/HPCA/VIP/GRM7/ADCY1/CRHR1/PKLR/GHRH/ATP2B2/PFKM/MYH4/CALCR/FSHR/ADCYAP1R1/MYH8/TAAR2/TAAR5/CALCA/TAAR1/ADCYAP1/PDE11A/ADCY2/PDE10A/GRM3/MPP2/DLG4/GNAS/RUNDC3A/NDUFA5/PDE9A/HRH3/ADRB1/GUCY2C/ADCY10/DRD1/SULT1E1/GPER1/SULT4A1/AKAP6/ENO2/CEP290/PGK2/CALM1/CALM2/ADCY8/CHCHD10/HTR1B/HTR4/NDUFA7/HPRT…	74
BP	GO:0009260	ribonucleotide biosynthetic process	48/1881	120/6250	0.0124394601839176	0.173640530633121	APLP1/AK9/MC3R/ADSSL1/GIPR/NME9/NME5/DRD2/GHRHR/GRM8/GABBR2/PPARGC1A/TSHR/HPCA/VIP/GRM7/ADCY1/CRHR1/PKLR/GHRH/CALCR/FSHR/ADCYAP1R1/TAAR2/TAAR5/CALCA/TAAR1/ADCYAP1/ADCY2/GRM3/GNAS/RUNDC3A/HRH3/ADRB1/GUCY2C/ADCY10/DRD1/GPER1/AKAP6/CALM1/CALM2/ADCY8/CHCHD10/HTR1B/HTR4/HPRT1/PDZD3/GABBR1	48
BP	GO:0046390	ribose phosphate biosynthetic process	48/1881	120/6250	0.0124394601839176	0.173640530633121	APLP1/AK9/MC3R/ADSSL1/GIPR/NME9/NME5/DRD2/GHRHR/GRM8/GABBR2/PPARGC1A/TSHR/HPCA/VIP/GRM7/ADCY1/CRHR1/PKLR/GHRH/CALCR/FSHR/ADCYAP1R1/TAAR2/TAAR5/CALCA/TAAR1/ADCYAP1/ADCY2/GRM3/GNAS/RUNDC3A/HRH3/ADRB1/GUCY2C/ADCY10/DRD1/GPER1/AKAP6/CALM1/CALM2/ADCY8/CHCHD10/HTR1B/HTR4/HPRT1/PDZD3/GABBR1	48
BP	GO:0045137	development of primary sexual characteristics	35/1881	83/6250	0.0125078975901546	0.173880281253296	MSH4/DACH2/WDR19/LRRC6/CITED2/NR0B1/ING2/VGF/ROBO2/CCND1/NR5A1/SOHLH1/FSHB/FSHR/INHA/ADCYAP1R1/NKX2-1/REN/CBX2/GPR149/WNT4/BMPR1B/IRX5/AGT/MAMLD1/AMH/MKKS/WDR48/TEX11/FGF9/HOXA11/HMGB2/CAPN5/SOX15/KDR	35
BP	GO:0032504	multicellular organism reproduction	106/1881	293/6250	0.0128400898854906	0.177027118612658	SPEF2/MSH4/DNAH9/ADAM29/CCNA1/C9orf24/CETN2/IFT81/ZNF541/MNS1/SSTR2/CELF4/FOXJ1/AK7/PACRG/TDRD9/NR0B1/RHOXF1/NME5/ING2/CNR1/GHRHR/NPM2/VGF/TDRKH/CELSR2/GRIN1/ADAD1/ROBO2/SPAG11B/VIP/OCA2/NR5A1/SPATA16/SOHLH1/MORC1/FSHB/TEX15/ADAM2/SYCP1/FSHR/INHA/SPAG6/ADCYAP1R1/APOB/TMBIM6/HMX3/DAZ1/DAZ3/DAZ2/DAZ4/SPATA31E1/GPR149/DDX25/CELF3/SSTR3/SLC6A4/WNT4/CHD5/FMN2/BMPR1B/NEURL1/KCNU1/KHDRBS3/ADAM20/BCL2L10…	106
BP	GO:0042417	dopamine metabolic process	10/1881	17/6250	0.0128908308659571	0.177027118612658	TACR3/DRD2/CHRNB2/HTR1A/DDC/SNCB/DRD1/GCH1/HPRT1/MAOB	10
BP	GO:0043268	positive regulation of potassium ion transport	10/1881	17/6250	0.0128908308659571	0.177027118612658	KCNC1/ATP1B1/KCNC2/AMIGO1/KCNH2/DPP6/DRD1/ABCC8/AKAP6/EDN3	10
BP	GO:0030799	regulation of cyclic nucleotide metabolic process	36/1881	86/6250	0.0130087145503686	0.177925644172784	APLP1/MC3R/GIPR/DRD2/GHRHR/GRM8/GABBR2/TSHR/HPCA/VIP/GRM7/CRHR1/GHRH/CALCR/FSHR/ADCYAP1R1/TAAR2/TAAR5/CALCA/TAAR1/ADCYAP1/GRM3/GNAS/RUNDC3A/HRH3/ADRB1/DRD1/GPER1/AKAP6/CEP290/CALM1/CALM2/HTR1B/HTR4/PDZD3/GABBR1	36
BP	GO:0007589	body fluid secretion	18/1881	37/6250	0.0132969943014429	0.181138171367448	CDO1/ALOX12B/WNK4/GHRHR/CELSR2/CCND1/VIP/LACRT/ATP2B2/CSN3/NEURL1/PRLR/GC/CSN2/APLN/KCNMA1/WNK3/TP73	18
BP	GO:0030804	positive regulation of cyclic nucleotide biosynthetic process	24/1881	53/6250	0.013572992012265	0.184158355622411	MC3R/GIPR/GHRHR/TSHR/HPCA/VIP/CRHR1/GHRH/CALCR/FSHR/ADCYAP1R1/TAAR2/TAAR5/CALCA/TAAR1/ADCYAP1/GNAS/RUNDC3A/ADRB1/DRD1/GPER1/CALM1/CALM2/HTR4	24
BP	GO:0008037	cell recognition	28/1881	64/6250	0.0138755845124715	0.187513875164555	EFNB3/CADM4/DSCAM/CNTNAP2/CNR1/CADM2/MEGF10/ROBO2/AMIGO1/ADAM2/CRTAC1/CLGN/CNTN2/KCNU1/ADAM20/ZPBP/ADAM21/DYNLL2/TUB/SPA17/CELSR3/CADM1/SPACA3/GLIPR1L1/FUT3/CNTN4/MEGF8/EPHA4	28
BP	GO:0021766	hippocampus development	16/1881	32/6250	0.0140728485580658	0.188676293711302	BCAN/HTR5A/NEFL/NEUROD6/LHX5/DLX1/NKX2-1/EPHA5/DRD1/FGF13/WNT3A/GRIN2A/MKKS/NEUROD1/CDK5R2/TP73	16
BP	GO:1904064	positive regulation of cation transmembrane transport	16/1881	32/6250	0.0140728485580658	0.188676293711302	KCNC1/ATP1B1/KCNC2/AMIGO1/CNKSR3/KCNE2/KCNH2/DPP6/AKAP6/KCNJ11/CALM1/CALM2/FGF14/EDN3/WNK3/NTSR1	16
BP	GO:0086010	membrane depolarization during action potential	12/1881	22/6250	0.0142635666448644	0.190480386060551	CACNA1A/SCN3B/CACNA1E/SCN1A/SCN3A/CACNA1B/KCNH2/SCN2A/CACNA1D/CACNA1H/SCN1B/CACNA1C	12
BP	GO:0050885	neuromuscular process controlling balance	14/1881	27/6250	0.014494358306471	0.192050247560741	CACNA1A/JPH3/NEFL/GPR88/ATP2B2/HMX3/TNR/NKX6-2/GRIN2C/DLG4/CAMK2B/KCNMA1/SHANK1/NRXN1	14
BP	GO:1901379	regulation of potassium ion transmembrane transport	14/1881	27/6250	0.014494358306471	0.192050247560741	KCNC1/ATP1B1/KCNC2/AMIGO1/KCNIP4/KCNN2/KCNE2/KCNH2/DPP6/KCNRG/CACNA1D/VAMP2/AKAP6/EDN3	14
BP	GO:0021543	pallium development	29/1881	67/6250	0.0146816842396742	0.193775381093287	CNTNAP2/EMX1/BCAN/GRIN1/HTR5A/NEFL/POU3F2/PAX6/NEUROD6/POU3F3/LHX5/TACC2/DMRTA2/DLX1/NKX2-1/ASCL1/EPHA5/DRD1/FGF13/WNT3A/GRIN2A/MKKS/NEUROD1/ARX/CDK5R2/VLDLR/FAT4/WDR62/TP73	29
BP	GO:1900542	regulation of purine nucleotide metabolic process	40/1881	98/6250	0.0147897186579673	0.194444673208624	APLP1/GCK/MC3R/GIPR/MLXIPL/DRD2/GHRHR/GRM8/GABBR2/PPARGC1A/TSHR/HPCA/VIP/GRM7/CRHR1/GHRH/CALCR/FSHR/ADCYAP1R1/TAAR2/TAAR5/CALCA/TAAR1/ADCYAP1/GRM3/GNAS/RUNDC3A/HRH3/ADRB1/DRD1/GPER1/AKAP6/CEP290/CALM1/CALM2/HTR1B/HTR4/PDZD3/GABBR1/MYOG	40
BP	GO:0006163	purine nucleotide metabolic process	73/1881	195/6250	0.0154376139250635	0.200311171828421	APLP1/GCK/AK9/MC3R/ADSSL1/GIPR/NME9/MLXIPL/NME5/DRD2/GHRHR/GRM8/OGDHL/GABBR2/PPARGC1A/TSHR/ATP1B1/HPCA/VIP/GRM7/ADCY1/CRHR1/PKLR/GHRH/ATP2B2/PFKM/MYH4/CALCR/FSHR/ADCYAP1R1/MYH8/TAAR2/TAAR5/CALCA/TAAR1/ADCYAP1/PDE11A/ADCY2/PDE10A/GRM3/MPP2/DLG4/GNAS/RUNDC3A/NDUFA5/PDE9A/HRH3/ADRB1/GUCY2C/ADCY10/DRD1/SULT1E1/GPER1/SULT4A1/AKAP6/ENO2/CEP290/PGK2/CALM1/CALM2/ADCY8/CHCHD10/HTR1B/HTR4/NDUFA7/HPRT1/NDUF…	73
BP	GO:0009259	ribonucleotide metabolic process	73/1881	195/6250	0.0154376139250635	0.200311171828421	APLP1/GCK/AK9/MC3R/ADSSL1/GIPR/NME9/MLXIPL/NME5/DRD2/GHRHR/GRM8/OGDHL/GABBR2/PPARGC1A/TSHR/ATP1B1/HPCA/VIP/GRM7/ADCY1/CRHR1/PKLR/GHRH/ATP2B2/PFKM/MYH4/CALCR/FSHR/ADCYAP1R1/MYH8/TAAR2/TAAR5/CALCA/TAAR1/ADCYAP1/PDE11A/ADCY2/PDE10A/GRM3/MPP2/DLG4/GNAS/RUNDC3A/NDUFA5/PDE9A/HRH3/ADRB1/GUCY2C/ADCY10/DRD1/SULT1E1/GPER1/SULT4A1/AKAP6/ENO2/CEP290/PGK2/CALM1/CALM2/ADCY8/CHCHD10/HTR1B/HTR4/NDUFA7/HPRT1/NDUF…	73
BP	GO:0071242	cellular response to ammonium ion	9/1881	15/6250	0.0154721482957094	0.200311171828421	GABRA1/KCNQ3/HCN3/KCNC2/GABRB2/GABRB1/CRHBP/GABRB3/GABRG2	9
BP	GO:0098815	modulation of excitatory postsynaptic potential	9/1881	15/6250	0.0154721482957094	0.200311171828421	CELF4/GRIN1/DLG4/NLGN1/SHANK1/NRXN1/RIMS2/NLGN4X/NLGN3	9
BP	GO:0048609	multicellular organismal reproductive process	102/1881	283/6250	0.0161937793394999	0.208856652165718	SPEF2/MSH4/DNAH9/ADAM29/CCNA1/C9orf24/CETN2/IFT81/ZNF541/MNS1/SSTR2/CELF4/FOXJ1/AK7/PACRG/TDRD9/NR0B1/RHOXF1/NME5/ING2/CNR1/GHRHR/NPM2/VGF/TDRKH/CELSR2/GRIN1/ADAD1/ROBO2/SPAG11B/VIP/OCA2/NR5A1/SPATA16/SOHLH1/MORC1/FSHB/TEX15/SYCP1/FSHR/INHA/SPAG6/ADCYAP1R1/APOB/TMBIM6/HMX3/DAZ1/DAZ3/DAZ2/DAZ4/SPATA31E1/GPR149/DDX25/CELF3/SSTR3/SLC6A4/WNT4/CHD5/FMN2/BMPR1B/NEURL1/KHDRBS3/BCL2L10/ADCY10/ZPBP/ADGRG2…	102
BP	GO:1904062	regulation of cation transmembrane transport	32/1881	76/6250	0.0168807559226376	0.216281986946167	JPH3/DRD2/KCNC1/CABP1/ATP1B1/KCNC2/CRHR1/AMIGO1/KCNIP4/FGF12/SCN3B/KCNN2/JSRP1/CNKSR3/KCNE2/KCNH2/DPP6/KCNRG/BPIFA1/AGT/CACNA1D/VAMP2/AKAP6/KCNJ11/CALM1/CALM2/FGF14/EDN3/SNTA1/WNK3/SCN1B/NTSR1	32
BP	GO:0070588	calcium ion transmembrane transport	38/1881	93/6250	0.0168970302301693	0.216281986946167	CACNG5/CACNG7/CACNA1A/JPH3/CACNG2/DRD2/GRIN1/CABP1/ATP1B1/GRM7/CRHR1/TRPM3/ATP2B2/GPM6A/IL1RAPL1/CACNA2D2/CACNA1E/CACNA2D3/JSRP1/CACNA2D1/KCNE2/CACNA1B/TRPC7/CACNG6/CACNG8/ATP2A3/CACNA1D/AKAP6/CACNA1H/SLC8A3/CALM1/CALM2/FGF14/ASIC1/TRPA1/PKD2L1/CACNA1C/SLC24A2	38
BP	GO:0019228	neuronal action potential	11/1881	20/6250	0.0174179842682449	0.222112039992056	KCNA2/GPR88/SCN1A/SCN3A/KCNMB2/SCN2A/DPP6/GRIK2/DRD1/GPER1/KCNMA1	11
BP	GO:0006140	regulation of nucleotide metabolic process	40/1881	99/6250	0.0177777789206512	0.225851034078085	APLP1/GCK/MC3R/GIPR/MLXIPL/DRD2/GHRHR/GRM8/GABBR2/PPARGC1A/TSHR/HPCA/VIP/GRM7/CRHR1/GHRH/CALCR/FSHR/ADCYAP1R1/TAAR2/TAAR5/CALCA/TAAR1/ADCYAP1/GRM3/GNAS/RUNDC3A/HRH3/ADRB1/DRD1/GPER1/AKAP6/CEP290/CALM1/CALM2/HTR1B/HTR4/PDZD3/GABBR1/MYOG	40
BP	GO:0007338	single fertilization	21/1881	46/6250	0.0182718272185655	0.231261335542441	DNALI1/NPM2/ADAM2/DAZ2/CAMK2B/GLRB/CLGN/IGSF8/KCNU1/ADAM20/ZPBP/AKAP4/TRIM36/ADAM21/CACNA1H/SPA17/WDR48/SPACA3/GLRA1/HOXA11/GLIPR1L1	21
BP	GO:0045665	negative regulation of neuron differentiation	29/1881	68/6250	0.018408428580386	0.231367184165603	ZNF536/MT3/TLX3/LINGO1/PAX6/SOX2/LRP4/TNR/ASCL1/NKX2-2/NLGN1/SLC6A4/MEIS1/CNTN2/SEZ6/FGF13/KANK1/WNT3A/GDF11/CASZ1/ISL1/TP73/NLGN3/CNTN4/RTN4R/HES5/RUFY3/KIAA0319/EPHA4	29
BP	GO:0050771	negative regulation of axonogenesis	8/1881	13/6250	0.0184848192537967	0.231367184165603	MT3/LINGO1/LRP4/TNR/FGF13/WNT3A/RTN4R/RUFY3	8
BP	GO:1901381	positive regulation of potassium ion transmembrane transport	8/1881	13/6250	0.0184848192537967	0.231367184165603	KCNC1/ATP1B1/KCNC2/AMIGO1/KCNH2/DPP6/AKAP6/EDN3	8
BP	GO:0048663	neuron fate commitment	22/1881	49/6250	0.0197774833151166	0.246636850753219	TLX3/FEV/NKX6-1/PAX6/SOX1/NRG1/DMRTA2/DLX1/SATB2/NKX2-1/ASCL1/NKX6-2/NKX2-2/FOXN4/LHX3/CASZ1/ISL1/PAX3/WNT1/IHH/PAX7/HES5	22
BP	GO:0000003	reproduction	128/1881	365/6250	0.0199357593574601	0.247699984397453	SPEF2/MSH4/DNAH9/ADAM29/CCNA1/C9orf24/RSPH1/CETN2/IFT81/ZNF541/MNS1/SSTR2/CELF4/FOXJ1/AK7/PACRG/DNALI1/TDRD9/NR0B1/RHOXF1/NME5/ING2/CNR1/GHRHR/NPM2/VGF/TDRKH/CELSR2/GRIN1/ADAD1/ROBO2/SPAG11B/MEIKIN/VIP/OCA2/NR5A1/SPATA16/SOHLH1/MORC1/FSHB/TEX15/ADAM2/SYCP1/FSHR/INHA/SPAG6/ADCYAP1R1/MAPK8IP2/APOB/TMBIM6/HMX3/DAZ1/DAZ3/DAZ2/DAZ4/SPATA31E1/FBXO43/GPR149/SPTBN4/DDX25/CELF3/CAMK2B/GLRB/SSTR3/SLC6A4/WN…	128
BP	GO:0008277	regulation of G-protein coupled receptor protein signaling pathway	27/1881	63/6250	0.0209352164154826	0.257019081947686	RGS9/GIPR/DRD2/RGS9BP/KCTD8/GRK4/RGS7/CALCA/ADCYAP1/CAMK2B/SYP/CNTN2/RGS11/RGS4/GNG4/F2/GPER1/RPH3AL/GPR158/TMOD2/CALM1/CALM2/HTR1B/GPRASP1/PDE6H/RGS20/KCTD16	27
BP	GO:0021879	forebrain neuron differentiation	14/1881	28/6250	0.0211109465164969	0.257019081947686	DRD2/ROBO2/SLC4A10/PAX6/SOX1/LHX5/DLX1/SATB2/NKX2-1/ASCL1/CNTN2/DRD1/ARX/HES5	14
BP	GO:0050770	regulation of axonogenesis	23/1881	52/6250	0.0212010489875159	0.257019081947686	MT3/CACNA1A/DSCAM/GRIN1/ROBO2/LINGO1/NEFL/POU3F2/AMIGO1/NKX6-1/LRP4/RET/TNR/MAPT/CDH4/CNTN2/FGF13/WNT3A/RND2/MEGF8/RTN4R/RUFY3/EPHA4	23
BP	GO:0006904	vesicle docking involved in exocytosis	10/1881	18/6250	0.0212919699372935	0.257019081947686	KCNB1/RAB3A/UNC13B/RAB3B/CPLX2/RAB3C/STXBP1/UNC13A/SNAP25/SNPH	10
BP	GO:0007595	lactation	10/1881	18/6250	0.0212919699372935	0.257019081947686	CDO1/GHRHR/CCND1/ATP2B2/CSN3/NEURL1/PRLR/GC/CSN2/APLN	10
BP	GO:0021522	spinal cord motor neuron differentiation	10/1881	18/6250	0.0212919699372935	0.257019081947686	CACNA1A/TCTN1/NKX6-1/PAX6/MDGA2/NKX6-2/NKX2-2/LHX3/ISL1/IFT172	10
BP	GO:0036465	synaptic vesicle recycling	10/1881	18/6250	0.0212919699372935	0.257019081947686	SYT5/AMPH/RAB3A/PACSIN1/SYT1/NLGN1/SH3GL2/FGF14/NLGN4X/NLGN3	10
BP	GO:0045776	negative regulation of blood pressure	10/1881	18/6250	0.0212919699372935	0.257019081947686	FFAR3/DRD2/CNR1/CALCA/ADRB1/APLN/MKKS/GCH1/KCNK6/NTSR1	10
BP	GO:0021537	telencephalon development	41/1881	103/6250	0.0216390318671835	0.259975393955112	TCTN1/DRD2/CNTNAP2/EMX1/BCAN/GRIN1/HTR5A/ROBO2/NEFL/POU3F2/PAX6/NEUROD6/POU3F3/CRTAC1/LHX5/TACC2/DMRTA2/TNR/RFX4/DLX1/NKX2-1/ASCL1/EPHA5/CNTN2/DRD1/FGF13/WNT3A/GRIN2A/MKKS/NEUROD1/ARX/SLC8A3/CDK5R2/VLDLR/FAT4/WDR62/IFT88/HPRT1/LHX1/TP73/HES5	41
BP	GO:0007632	visual behavior	12/1881	23/6250	0.0217961341635143	0.259975393955112	DRD2/CHRNB2/GRIN1/ATP1A3/CRHR1/ADAM2/NDRG4/CACNA1E/DRD1/NPHP1/NLGN3/CACNA1C	12
BP	GO:0048278	vesicle docking	12/1881	23/6250	0.0217961341635143	0.259975393955112	KCNB1/RAB3A/NDRG4/UNC13B/RAB3B/CPLX2/RAB3C/STXBP1/UNC13A/SNAP25/SNPH/NSF	12
BP	GO:0043576	regulation of respiratory gaseous exchange	7/1881	11/6250	0.0219119418340447	0.259975393955112	TLX3/GRIN1/NLGN1/APLN/GLRA1/NLGN3/NTSR1	7
BP	GO:0009566	fertilization	28/1881	66/6250	0.0219200951271114	0.259975393955112	SPEF2/DNALI1/TDRD9/NPM2/TDRKH/TEX15/ADAM2/APOB/DAZ2/SPTBN4/CAMK2B/GLRB/CLGN/IGSF8/KCNU1/ADAM20/ZPBP/AKAP4/TRIM36/ADAM21/CACNA1H/SPA17/WDR48/TEX11/SPACA3/GLRA1/HOXA11/GLIPR1L1	28
BP	GO:0010959	regulation of metal ion transport	58/1881	153/6250	0.0220392811905132	0.260478194418888	PLCB4/NKAIN1/GCK/KCNA5/JPH3/DRD2/KCNC1/FFAR1/CABP1/ATP1B1/KCNC2/VIP/CRHR1/LACRT/AMIGO1/KCNIP4/ATP2B2/FGF12/SCN3B/KCNN2/CACNA2D2/ADCYAP1R1/CACNA2D3/JSRP1/OPRD1/CALCA/CNKSR3/TEX101/SLC9A3/CACNA2D1/KCNE2/SPTBN4/CNTN1/CACNA1B/CAMK2B/KCNH2/DPP6/F2/KCNRG/BPIFA1/DRD1/AGT/GPER1/ABCC8/CACNA1D/VAMP2/AKAP6/GNAO1/CALM1/CALM2/FGF14/EDN3/SNTA1/WNK3/NPSR1/SCN1B/NTSR1/CACNA1C	58
BP	GO:0072521	purine-containing compound metabolic process	76/1881	207/6250	0.022308168851578	0.26274065536303	APLP1/GCK/AK9/MC3R/ADSSL1/GIPR/NME9/MLXIPL/NME5/DRD2/GHRHR/GRM8/OGDHL/GABBR2/PPARGC1A/TSHR/ATP1B1/HPCA/VIP/GRM7/ADCY1/CRHR1/PKLR/GHRH/ATP2B2/PFKM/MYH4/CALCR/FSHR/ADCYAP1R1/MYH8/TAAR2/TAAR5/CALCA/TAAR1/ADCYAP1/PDE11A/ADCY2/PDE10A/GRM3/MPP2/DLG4/GNAS/RUNDC3A/NDUFA5/PDE9A/HRH3/ENPP4/ADRB1/GUCY2C/ADCY10/DRD1/SULT1E1/GPER1/SULT4A1/ADAL/AKAP6/ENO2/CEP290/PGK2/PEMT/CALM1/CALM2/ADCY8/CHCHD10/HTR1B/HTR4/N…	76
BP	GO:0006865	amino acid transport	29/1881	69/6250	0.0228459188896677	0.268143103369387	PPFIA3/PPFIA4/CACNA1A/SLC32A1/RAB3A/OCA2/GRM7/SLC36A2/SLC6A17/UNC13B/SERINC4/SLC38A11/SYT1/STXBP1/HRH3/SLC7A11/SLC17A8/SLC38A4/CPLX1/VAMP2/SNAP25/SLC7A14/SLC7A8/SLC38A8/SLC6A13/PPFIA2/NTSR1/SLC46A1/SLC36A4	29
BP	GO:0015698	inorganic anion transport	31/1881	75/6250	0.0245279586555338	0.286892537101968	SLC26A11/SLC12A1/WNK4/GABRA1/GABRA4/SLC4A10/SLC4A3/CLCNKA/GABRA3/GABRG3/GABRQ/GABRG1/CLCNKB/GLRB/SLC12A5/SLC34A3/GABRB2/SLC17A2/GLRA2/GABRB1/CLCN4/GABRA2/GLRA1/GABRB3/GABRG2/GABRP/NMUR2/CLCA4/AQP6/BEST2/CRY2	31
BP	GO:0045981	positive regulation of nucleotide metabolic process	27/1881	64/6250	0.0260868396960583	0.303036165236403	MC3R/GIPR/MLXIPL/GHRHR/PPARGC1A/TSHR/HPCA/VIP/CRHR1/GHRH/CALCR/FSHR/ADCYAP1R1/TAAR2/TAAR5/CALCA/TAAR1/ADCYAP1/GNAS/RUNDC3A/ADRB1/DRD1/GPER1/CALM1/CALM2/HTR4/MYOG	27
BP	GO:1900544	positive regulation of purine nucleotide metabolic process	27/1881	64/6250	0.0260868396960583	0.303036165236403	MC3R/GIPR/MLXIPL/GHRHR/PPARGC1A/TSHR/HPCA/VIP/CRHR1/GHRH/CALCR/FSHR/ADCYAP1R1/TAAR2/TAAR5/CALCA/TAAR1/ADCYAP1/GNAS/RUNDC3A/ADRB1/DRD1/GPER1/CALM1/CALM2/HTR4/MYOG	27
BP	GO:0008542	visual learning	11/1881	21/6250	0.0268071042133541	0.308337281591763	DRD2/CHRNB2/GRIN1/ATP1A3/CRHR1/ADAM2/NDRG4/CACNA1E/DRD1/NLGN3/CACNA1C	11
BP	GO:0035094	response to nicotine	11/1881	21/6250	0.0268071042133541	0.308337281591763	DRD2/CNR1/CHRNB2/CHRNA3/CHRNA5/NKX6-1/CHRND/SLC7A11/DRD1/KCNJ11/GNAT3	11
BP	GO:0051899	membrane depolarization	19/1881	42/6250	0.0268158897610761	0.308337281591763	CACNA1A/CACNG2/CHRNB2/MLLT11/FGF12/SCN3B/CACNA1E/SCN1A/SCN3A/CACNA1B/KCNH2/SCN2A/CACNA1D/CACNA1H/HCN4/SCN1B/NTSR1/BEST2/CACNA1C	19
BP	GO:0030801	positive regulation of cyclic nucleotide metabolic process	24/1881	56/6250	0.0284743304982635	0.3263004359801	MC3R/GIPR/GHRHR/TSHR/HPCA/VIP/CRHR1/GHRH/CALCR/FSHR/ADCYAP1R1/TAAR2/TAAR5/CALCA/TAAR1/ADCYAP1/GNAS/RUNDC3A/ADRB1/DRD1/GPER1/CALM1/CALM2/HTR4	24
BP	GO:0022414	reproductive process	159/1881	466/6250	0.028603767758076	0.326680068132639	SPEF2/MSH4/DNAH9/DACH2/ADAM29/WDR19/CCNA1/C9orf24/LRRC6/CETN2/CITED2/IFT81/ZNF541/MNS1/SSTR2/CELF4/FOXJ1/AK7/PACRG/DNALI1/TDRD9/NR0B1/RHOXF1/NME5/ING2/CNR1/GHRHR/NPM2/VGF/TDRKH/CELSR2/GRIN1/ADAD1/ROBO2/CCND1/SPAG11B/VIP/OCA2/NR5A1/CRHR1/SPATA16/SOHLH1/MORC1/DMRTC1B/FSHB/TEX15/ADAM2/PSG1/SYCP1/FSHR/INHA/SPAG6/ADCYAP1R1/MAPK8IP2/APOB/TMBIM6/IL4/HMX3/DAZ1/CALCA/DMRTA2/DAZ3/DAZ2/DAZ4/PLG/GIP/SPATA31E…	159
BP	GO:0008406	gonad development	32/1881	79/6250	0.0305629585627637	0.347884414244612	MSH4/WDR19/LRRC6/CITED2/NR0B1/ING2/VGF/ROBO2/CCND1/NR5A1/SOHLH1/FSHB/FSHR/INHA/NKX2-1/REN/GPR149/WNT4/BMPR1B/IRX5/AGT/MAMLD1/AMH/MKKS/WDR48/TEX11/FGF9/HOXA11/HMGB2/CAPN5/SOX15/KDR	32
BP	GO:0070925	organelle assembly	72/1881	198/6250	0.0318946022314153	0.358421062573114	RSPH9/CCDC113/SPEF2/WDR19/CCDC40/CCDC176/MAP9/TTC26/TMOD1/DNAAF1/LRRC6/RSPH1/OCRL/CETN2/HYDIN/IFT81/MNS1/CEP41/RSPH4A/ZMYND10/CCDC103/RFX3/CCDC151/FOXJ1/DNAH7/IFT74/DNAI1/AK7/TMEM67/KIF27/CEP126/NME5/CELSR2/TUBB1/RFX4/SSX2IP/NEURL1/CCDC114/ZPBP/AKAP4/CFAP74/TEKT2/PIH1D3/VCX/CFAP46/ARMC4/KLHL41/DNAI2/CCDC13/DRC1/ATG9B/TMOD2/MKKS/CEP290/KIF24/RAB39A/CELSR3/PRKAR1A/GABARAPL2/CENPJ/KIF3A/IFT88/IFT172…	72
BP	GO:0001941	postsynaptic membrane organization	8/1881	14/6250	0.0319113092267336	0.358421062573114	MAGI2/LRP4/DLG4/GLRB/NLGN1/NRXN1/NLGN4X/NLGN3	8
BP	GO:0071709	membrane assembly	8/1881	14/6250	0.0319113092267336	0.358421062573114	MAGI2/PTPRD/IL1RAPL1/LRP4/NLGN1/NRXN1/NLGN4X/NLGN3	8
BP	GO:1902803	regulation of synaptic vesicle transport	8/1881	14/6250	0.0319113092267336	0.358421062573114	RAB3A/RIMS4/UNC13B/SYN1/GRIK5/NLGN1/STXBP1/FGF14	8
BP	GO:0007622	rhythmic behavior	10/1881	19/6250	0.033049790056067	0.367557009410424	MC3R/DRD2/CHRNB2/GHRH/PER3/NLGN1/DRD1/KCNMA1/CIART/HCRTR1	10
BP	GO:0048265	response to pain	10/1881	19/6250	0.033049790056067	0.367557009410424	CACNA1A/CRHR1/CACNA1E/RET/CALCA/CACNA1B/PRKCG/GCH1/TRPA1/NMUR2	10
BP	GO:0048512	circadian behavior	10/1881	19/6250	0.033049790056067	0.367557009410424	MC3R/DRD2/CHRNB2/GHRH/PER3/NLGN1/DRD1/KCNMA1/CIART/HCRTR1	10
BP	GO:0043270	positive regulation of ion transport	37/1881	94/6250	0.0335923067897676	0.37236962297677	DRD2/CHRNB2/KCNC1/FFAR1/ATP1B1/KCNC2/LACRT/AMIGO1/ATP2B2/FGF12/SCN3B/ADCYAP1R1/SLC18A1/CNKSR3/TEX101/RAB3B/KCNE2/CNTN1/KCNH2/DPP6/F2/DRD1/GPER1/ABCC8/CACNA1D/ATP8A2/AKAP6/KCNJ11/CALM1/CALM2/FGF14/EDN3/WNK3/NPSR1/NLGN3/SCN1B/NTSR1	37
BP	GO:0051961	negative regulation of nervous system development	40/1881	103/6250	0.0348658425400718	0.385227810735907	ZNF536/MT3/TLX3/CEND1/SORL1/ROBO2/LINGO1/NKX6-1/PAX6/SOX2/LRP4/TNR/RFX4/DLX1/DLL3/ASCL1/NKX6-2/NKX2-2/NLGN1/SLC6A4/MEIS1/CNTN2/SEZ6/F2/FGF13/KANK1/WNT3A/SLIT1/LIN28A/GDF11/CASZ1/ISL1/TP73/NLGN3/CNTN4/RTN4R/HES5/RUFY3/KIAA0319/EPHA4	40
BP	GO:0001764	neuron migration	30/1881	74/6250	0.0350726428489042	0.386254560206113	DRD2/NEUROG2/TLX3/CELSR2/ADGRL3/SCRT1/SOX14/NKX6-1/PAX6/GPM6A/SOX1/UNC5D/ASTN1/DNER/MARK1/SATB2/NKX2-1/ASCL1/SCRT2/MAPT/DCX/CNTN2/DRD1/NEUROD4/FGF13/ARX/CDK5R2/CELSR3/LHX1/KIAA0319	30
BP	GO:0031344	regulation of cell projection organization	72/1881	199/6250	0.0356581069551857	0.391431387676342	ENPP2/MT3/CACNA1A/MNS1/MAGI2/CCDC151/CPNE9/TENM1/SRCIN1/DSCAM/CPEB3/CNR1/CHRNB2/ELAVL4/GRIN1/ROBO2/LINGO1/GRID2/NEFL/PTPRD/CHRNA3/POU3F2/AMIGO1/NKX6-1/GPM6A/PACSIN1/IL1RAPL1/NDRG4/FOXO6/LRP4/RET/RAP2A/TNR/SYT1/CNTN1/MAPT/CAMK2B/KNDC1/SYT3/NLGN1/CDH4/SYT4/CNTN2/UNC13A/SEZ6/NEURL1/KLHL41/FGF13/KANK1/WNT3A/CRTC1/ATP8A2/SNAP25/SHANK1/NRXN1/ADGRB3/RIMS2/VLDLR/DMTN/TENM3/IFT88/RND2/MYO3A/WNT1/NLGN3/MEG…	72
BP	GO:0031346	positive regulation of cell projection organization	46/1881	121/6250	0.0364786307177722	0.398496356340753	ENPP2/MNS1/MAGI2/CPNE9/TENM1/DSCAM/CPEB3/CNR1/ELAVL4/ROBO2/NEFL/PTPRD/AMIGO1/GPM6A/PACSIN1/IL1RAPL1/NDRG4/FOXO6/RET/SYT1/CNTN1/MAPT/CAMK2B/SYT3/NLGN1/CDH4/SYT4/UNC13A/SEZ6/NEURL1/WNT3A/CRTC1/ATP8A2/SHANK1/RIMS2/VLDLR/TENM3/RND2/MYO3A/WNT1/NLGN3/MEGF8/SCN1B/RUFY3/PTK7/EPHA4	46
BP	GO:0030317	sperm motility	13/1881	27/6250	0.0365366647470443	0.398496356340753	CCDC40/LRRC6/DNAI1/ING2/CACNA1E/APOB/CELF3/NEURL1/AKAP4/TEKT2/DNAH11/PIH1D3/PGK2	13
BP	GO:0003002	regionalization	63/1881	172/6250	0.0368357363797158	0.400470569871782	CER1/WDR19/DNAAF1/CITED2/MNS1/FOXJ1/TCTN1/LRP2/EMX1/RIPPLY2/CELSR2/GREM2/HES3/TDGF1/SOST/NKX6-1/PAX6/SOX1/LRP4/HOXB5/AIDA/DMRTA2/FOXD1/RFX4/DLX1/DLL3/NKX2-1/SP8/ASCL1/NKX6-2/NKX2-2/IRX2/BMPR1B/CDX2/ARMC4/IRX1/MAFB/LMX1B/FOXN4/WNT3A/CXXC4/LHX3/NEUROD1/HEY1/SIX2/GDF11/ISL1/HOXA11/PAX3/IFT88/IFT172/WNT1/HOXB9/LHX1/FGF3/PAX7/DMRT2/NTF4/MEGF8/HES5/HOXB6/PCDH8/WNT2	63
BP	GO:0048812	neuron projection morphogenesis	129/1881	376/6250	0.0387312793443414	0.417944288576693	EFNB3/MT3/CACNA1A/RPS6KA6/CPNE9/TCTN1/SRCIN1/PSPN/DSCAM/DRD2/NEUROG2/EMX1/KCNQ3/KIF5C/CHRNB2/ELAVL4/CELSR2/GRIN1/EPHA7/ROBO2/RASGRF1/LINGO1/RGMB/NEFL/PTPRD/RAB3A/SLITRK3/ADCY1/CHRNA3/POU3F2/AMIGO1/NKX6-1/PAX6/FLRT1/GPM6A/PACSIN1/FGF17/UNC5D/IL1RAPL1/DPYSL5/FGF22/NTNG2/ATL1/NRG1/MAPK8IP2/PTPRZ1/LRP4/RET/RAP2A/FOXD1/TNR/NKX2-1/EPHA6/SYT1/GRIN2C/EPHA5/SPTBN4/CNTN1/MAP6/MAPT/DLG4/KL/CAMK2B/DCX/NYAP1/…	129
BP	GO:0007339	binding of sperm to zona pellucida	7/1881	12/6250	0.0391089924648321	0.417944288576693	ADAM2/CLGN/ADAM20/ZPBP/ADAM21/SPA17/GLIPR1L1	7
BP	GO:0035418	protein localization to synapse	7/1881	12/6250	0.0391089924648321	0.417944288576693	ASIC2/DLG4/NLGN1/SHANK1/NRXN1/DLG2/NLGN3	7
BP	GO:0035883	enteroendocrine cell differentiation	7/1881	12/6250	0.0391089924648321	0.417944288576693	RFX6/RFX3/INSM1/NKX6-1/PAX6/NKX2-2/NEUROD1	7
BP	GO:0060074	synapse maturation	7/1881	12/6250	0.0391089924648321	0.417944288576693	CAMK2B/SEZ6/NEURL1/SEZ6L/SHANK1/NRXN1/ADGRL1	7
BP	GO:0001541	ovarian follicle development	11/1881	22/6250	0.0393506417818437	0.417944288576693	MSH4/VGF/SOHLH1/FSHB/FSHR/INHA/GPR149/BMPR1B/AMH/CAPN5/KDR	11
BP	GO:0001895	retina homeostasis	17/1881	38/6250	0.0394287064694993	0.417944288576693	POTEJ/POTEI/POTEE/POTEF/RP1L1/ARMS2/TF/PRR4/PROL1/PIP/ADGRV1/MKKS/TUB/CEP290/USH2A/SPATA7/PROM1	17
BP	GO:0090277	positive regulation of peptide hormone secretion	17/1881	38/6250	0.0394287064694993	0.417944288576693	GCK/GIPR/DRD2/GHRHR/FFAR1/GPLD1/NKX6-1/GHRH/PFKM/GIP/UCN3/GPER1/APLN/ISL1/FGB/TFR2/OXCT1	17
BP	GO:0010107	potassium ion import	9/1881	17/6250	0.0408632132546536	0.429126994921935	SLC12A1/KCNJ3/KCNJ6/KCNJ4/ATP1A3/ATP1B1/KCNE2/SLC12A5/KCNJ11	9
BP	GO:0016339	calcium-dependent cell-cell adhesion via plasma membrane cell adhesion molecules	9/1881	17/6250	0.0408632132546536	0.429126994921935	PCDHB3/PCDHB6/NLGN1/PCDHB16/PCDHB10/DSG1/NRXN1/CDH17/ARVCF	9
BP	GO:0033762	response to glucagon	9/1881	17/6250	0.0408632132546536	0.429126994921935	CDO1/ADCY1/ADCY2/GNAS/GNG4/QDPR/GNG2/PRKAR1A/ADCY8	9
BP	GO:0048639	positive regulation of developmental growth	29/1881	72/6250	0.041240093874719	0.431748143281009	CPNE9/DSCAM/DRD2/GHRHR/POU3F2/GHRH/CACNA2D2/NRG1/SYT1/SPTBN4/MAPT/SYT3/CDH4/SYT4/UNC13A/AGT/GH1/WNT3A/ATP8A2/AKAP6/MKKS/ARX/RIMS2/FGF9/RND2/MEGF8/SOX15/RUFY3/WNT2	29
BP	GO:0000226	microtubule cytoskeleton organization	63/1881	173/6250	0.0413885392610376	0.43196900053366	RSPH9/SPEF2/CCDC40/MAP9/DNAAF1/LRRC6/RSPH1/CETN2/HYDIN/RSPH4A/ZMYND10/CCDC103/CCDC151/DNAH7/DNAI1/AK7/TMEM67/TTLL6/CEP126/NEFL/TUBB1/PAX6/SPC25/VAMP4/APC2/TACC2/CEP72/CCDC87/KATNAL2/MAP6/MAPT/TPPP/BRSK1/STMN4/SSX2IP/FMN2/CRMP1/MAP7D2/CNTN2/NEURL1/KIF19/CCDC114/CFAP74/TEKT2/PIH1D3/CFAP46/ARMC4/DNAI2/CCDC13/FGF13/DRC1/WNT3A/HEPACAM2/TPPP3/MAP2/KIF24/CENPJ/SKA1/WDR62/IFT88/IFT172/RAB6C/CEP250	63
BP	GO:0048511	rhythmic process	48/1881	128/6250	0.0421648034130108	0.438720899315744	MSH4/CARTPT/MC3R/MAPK10/DRD2/KCNH7/PPARGC1A/CHRNB2/VGF/GRIN1/TPH2/ROBO2/ADCY1/NR5A1/SOX14/SOHLH1/GHRH/FSHB/FSHR/INHA/TPH1/DDC/SLC9A3/NKX2-1/GPR149/PER3/DBP/NLGN1/SLC6A4/BMPR1B/PRKCG/DRD1/AGT/PROK1/PROKR2/GRIN2A/AMH/CRTC1/GABRB1/HLF/KCNMA1/CIART/TEF/HCRTR1/CAPN5/AGRP/KDR/CRY2	48
BP	GO:0021872	forebrain generation of neurons	15/1881	33/6250	0.0444818614467554	0.458609343548312	DRD2/ROBO2/SLC4A10/PAX6/SOX1/LHX5/DLX1/SATB2/NKX2-1/ASCL1/CNTN2/DRD1/WNT3A/ARX/HES5	15
BP	GO:0050909	sensory perception of taste	15/1881	33/6250	0.0444818614467554	0.458609343548312	TAS2R13/TAS2R14/ASIC3/FFAR4/ASIC2/CA6/REEP2/PIP/TAS2R10/TAS2R50/TAS2R8/TAS2R9/ASIC1/PKD2L1/GNAT3	15
BP	GO:1900543	negative regulation of purine nucleotide metabolic process	15/1881	33/6250	0.0444818614467554	0.458609343548312	APLP1/MLXIPL/DRD2/GRM8/GABBR2/PPARGC1A/HPCA/GRM7/GRM3/HRH3/AKAP6/HTR1B/PDZD3/GABBR1/MYOG	15
BP	GO:0048588	developmental cell growth	25/1881	61/6250	0.0451353603325992	0.463936794691444	MT3/CPNE9/DSCAM/EMX1/NKX6-1/FLRT1/TNR/SYT1/MAPT/DCX/SYT3/CDH4/SYT4/UNC13A/AGT/FGF13/WNT3A/SLIT1/AKAP6/RIMS2/RND2/NLGN3/MEGF8/RTN4R/RUFY3	25
BP	GO:0031175	neuron projection development	154/1881	457/6250	0.0464302189478916	0.475804539792291	EFNB3/MT3/CACNA1A/MAGI2/RPS6KA6/CPNE9/TCTN1/SRCIN1/PSPN/DSCAM/DRD2/CNTNAP2/CPEB3/CNR1/NEUROG2/EMX1/KCNQ3/KIF5C/CHRNB2/ELAVL4/CELSR2/GRIN1/EPHA7/ROBO2/RASGRF1/LINGO1/GRID2/RGMB/NEFL/PTPRD/RAB3A/SLITRK3/ADCY1/CHRNA3/POU3F2/RTN4RL1/AMIGO1/NKX6-1/PAX6/FLRT1/GPM6A/PACSIN1/FGF17/UNC5D/IL1RAPL1/NDRG4/DPYSL5/FGF22/NTNG2/ATL1/KLHL1/FOXO6/NRG1/MAPK8IP2/PTPRZ1/CRTAC1/LRP4/RET/RAP2A/FOXD1/TNR/ADCYAP1/NKX2-1/…	154
BP	GO:0006820	anion transport	90/1881	257/6250	0.0470833101121681	0.48104393945926	PPFIA3/SLC26A11/PPFIA4/CACNA1A/SLC12A1/WNK4/GABRA1/DRD2/GABRA4/CNR1/CHRNB2/KCNA2/SLC32A1/SLC5A12/MPC2/SLC4A10/SLC4A8/SLC4A3/RAB3A/OCA2/GRM7/SLC22A25/HTR1A/LCN12/CHRNA3/CLCNKA/GABRA3/GABRG3/GABRQ/SLC36A2/SLC6A17/GABRG1/SLC22A8/UNC13B/SERINC4/SLC35D3/SLC38A11/SLC18A1/RAB3B/CA5A/SYT1/CA6/CLCNKB/SLC22A17/GLRB/SLC22A10/STXBP1/SLC12A5/SLC34A3/SLC22A9/GABRB2/HRH3/SLC7A11/SLC17A2/DRD1/FABP6/SLC17A8/SLC38…	90
BP	GO:0033555	multicellular organismal response to stress	16/1881	36/6250	0.0478481052031311	0.487389708255317	CACNA1A/HTR1A/CRHR1/CACNA1E/ADCYAP1R1/MAPK8IP2/RET/CALCA/CACNA1B/GRIK2/ADRB1/PRKCG/DRD1/GCH1/TRPA1/NMUR2	16
BP	GO:1990138	neuron projection extension	21/1881	50/6250	0.0486222635416411	0.491452300900213	MT3/CPNE9/DSCAM/EMX1/NKX6-1/FLRT1/TNR/SYT1/MAPT/DCX/SYT3/CDH4/SYT4/UNC13A/WNT3A/SLIT1/RIMS2/NLGN3/MEGF8/RTN4R/RUFY3	21
BP	GO:0016486	peptide hormone processing	10/1881	20/6250	0.048681595843889	0.491452300900213	PCSK1/PCSK1N/POMC/PCSK2/FSHB/CGA/REN/SCG5/AGT/CPE	10
BP	GO:0042220	response to cocaine	10/1881	20/6250	0.048681595843889	0.491452300900213	TACR3/DRD2/CNR1/CHRNB2/ELAVL4/CRHR1/DRD1/GRIN2A/CRHBP/HTR1B	10
BP	GO:0032482	Rab protein signal transduction	13/1881	28/6250	0.0499056205468521	0.501460746324908	RAB36/RAB3A/RAB6B/RAB3B/RAB3C/RAB39B/RAB41/RAB39A/RAB9B/RAB6C/RAB40A/RAB33A/IFT22	13
BP	GO:0044091	membrane biogenesis	8/1881	15/6250	0.0506989217193327	0.501460746324908	MAGI2/PTPRD/IL1RAPL1/LRP4/NLGN1/NRXN1/NLGN4X/NLGN3	8
BP	GO:0048488	synaptic vesicle endocytosis	8/1881	15/6250	0.0506989217193327	0.501460746324908	SYT5/AMPH/PACSIN1/SYT1/NLGN1/SH3GL2/NLGN4X/NLGN3	8
BP	GO:0060004	reflex	8/1881	15/6250	0.0506989217193327	0.501460746324908	CACNA1A/NPNT/ASCL1/GLRB/KCNMA1/SHANK1/GLRA1/NPSR1	8
BP	GO:0060986	endocrine hormone secretion	8/1881	15/6250	0.0506989217193327	0.501460746324908	POMC/CRHR1/INHA/FOXD1/REN/AGT/APLN/CRHBP	8
BP	GO:0033500	carbohydrate homeostasis	31/1881	79/6250	0.0508438032097074	0.501460746324908	PDK3/RFX6/GCK/CARTPT/PCK1/KCNB1/MLXIPL/CNR1/PPARGC1A/VGF/FFAR1/GPLD1/POMC/PAX6/PFKM/CACNA1E/EPHA5/GRIK5/STXBP5L/FFAR2/GPER1/NPTX1/CPB2/RPH3AL/NEUROD1/NRXN1/KCNJ11/CACNA1C/ENDOG/OXCT1/CRY2	31
BP	GO:0042593	glucose homeostasis	31/1881	79/6250	0.0508438032097074	0.501460746324908	PDK3/RFX6/GCK/CARTPT/PCK1/KCNB1/MLXIPL/CNR1/PPARGC1A/VGF/FFAR1/GPLD1/POMC/PAX6/PFKM/CACNA1E/EPHA5/GRIK5/STXBP5L/FFAR2/GPER1/NPTX1/CPB2/RPH3AL/NEUROD1/NRXN1/KCNJ11/CACNA1C/ENDOG/OXCT1/CRY2	31
BP	GO:0034767	positive regulation of ion transmembrane transport	17/1881	39/6250	0.0508556888961582	0.501460746324908	KCNC1/ATP1B1/KCNC2/AMIGO1/CNKSR3/KCNE2/KCNH2/DPP6/AKAP6/KCNJ11/CALM1/CALM2/FGF14/EDN3/WNK3/NLGN3/NTSR1	17
BP	GO:0015850	organic hydroxy compound transport	35/1881	91/6250	0.0529803715154759	0.520096026917949	CARTPT/FFAR3/KCNB1/DRD2/CNR1/CHRNB2/KCNA2/SLC5A12/POMC/ABCG4/HTR1A/CRHR1/CADPS/AQP10/APOB/SLC18A1/RAB3B/REN/SLC6A4/ABCA2/HRH3/DRD1/FABP6/AGT/APOC3/ABCG8/CHGA/ARV1/SLC10A2/PNLIP/PON1/HTR1B/APOA2/AQP6/MAOB	35
BP	GO:0006091	generation of precursor metabolites and energy	58/1881	160/6250	0.0530522480287767	0.520096026917949	PHKA1/GCK/MT3/PPP1R1A/AK9/CACNA1A/GIPR/SLC25A14/SYT5/KCNB1/MLXIPL/OGDHL/PPARGC1A/VGF/FFAR1/KCNC2/POMC/ADCY1/PKLR/MCHR1/PFKM/CACNA2D2/CACNA1E/PRLH/ADCY2/NKX1-1/KL/GNAS/STXBP1/NDUFA5/GNG4/COX6C/ABCC8/MTFR1L/CACNA1D/PPP1R3E/VAMP2/GNG2/SNAP25/SLC25A4/PPP1R3F/ENO2/KCNJ11/RAPGEF4/PGK2/SUCLA2/FH/PRKAR1A/CALM1/CALM2/ADCY8/CHCHD10/MDH1B/NDUFA7/NDUFA1/CYCS/MYOG/CACNA1C	58
BP	GO:0044057	regulation of system process	72/1881	203/6250	0.0542707505251613	0.530508316372758	CARTPT/MC3R/SSTR2/TACR3/NPNT/WNK4/KCNA5/DRD2/TLX3/ATP1A3/ATP1B1/POMC/VIP/CRHR1/CHRNA3/FGF12/SCN3B/FAM19A4/INHA/CACNA1E/NRG1/OPRD1/CALCA/TNR/OR51E2/ASIC2/KCNE2/SPTBN4/CACNA1B/CAMK2B/KCNMB2/KCNH2/NLGN1/GRM1/PDE9A/WASF3/IRX5/ADRB1/DRD1/AGT/PROL1/GPER1/APLN/FOXN4/ABCG8/CACNA1D/AKAP6/GNAO1/CACNA1H/KCNMA1/AVPR1B/NEUROD1/CRHBP/KCNH6/THRA/GLRA1/CALM1/CALM2/HCN4/EDN3/SNTA1/WNK3/FGB/NMUR2/NPSR1/NLGN3/SCN1B…	72
BP	GO:0015980	energy derivation by oxidation of organic compounds	48/1881	130/6250	0.0546658828021128	0.532835271450479	PHKA1/GCK/MT3/PPP1R1A/CACNA1A/SLC25A14/SYT5/KCNB1/MLXIPL/OGDHL/PPARGC1A/FFAR1/KCNC2/POMC/ADCY1/PKLR/CACNA2D2/CACNA1E/PRLH/ADCY2/KL/GNAS/STXBP1/NDUFA5/GNG4/COX6C/ABCC8/MTFR1L/CACNA1D/PPP1R3E/VAMP2/GNG2/SNAP25/SLC25A4/PPP1R3F/KCNJ11/RAPGEF4/SUCLA2/FH/PRKAR1A/CALM1/CALM2/ADCY8/MDH1B/NDUFA7/NDUFA1/CYCS/CACNA1C	48
BP	GO:0003333	amino acid transmembrane transport	11/1881	23/6250	0.0554422737653126	0.537314836034115	SLC32A1/SLC36A2/SLC6A17/SLC38A11/SLC7A11/SLC17A8/SLC38A4/SLC7A14/SLC7A8/SLC38A8/SLC36A4	11
BP	GO:0043113	receptor clustering	11/1881	23/6250	0.0554422737653126	0.537314836034115	WDR19/CACNA1A/MAGI2/LRP4/DLG4/GLRB/GRIK5/NLGN1/GRIK2/NRXN1/DLG2	11
BP	GO:0018958	phenol-containing compound metabolic process	19/1881	45/6250	0.0559283943372982	0.540481805105742	TACR3/DRD2/INSM1/CHRNB2/TPH2/OCA2/HTR1A/ATP2B2/TPH1/DDC/SLC45A2/SNCB/DRD1/FOXE1/RNF180/GCH1/HPRT1/DUOXA1/MAOB	19
BP	GO:0015696	ammonium transport	15/1881	34/6250	0.0580987380644736	0.55986056680311	CACNA1A/DRD2/CNR1/CHRNB2/KCNA2/HTR1A/CHRNA3/SLC18A1/RAB3B/SLC6A4/HRH3/DRD1/HTR1B/SLC44A4/MAOB	15
BP	GO:0007586	digestion	29/1881	74/6250	0.0585153964767856	0.562278257363334	CHIA/FABP2/SSTR2/MEP1B/WNK4/MLNR/PPARGC1A/VIPR1/SST/PGC/GKN1/MUC6/UCN3/SLC5A1/ABCG8/TFF3/SSTR1/KCNMA1/NEUROD1/ARX/CELA3A/AMY1C/PNLIP/AMY2A/FABP1/GCNT3/WNK3/APOA2/SLC46A1	29
BP	GO:0009306	protein secretion	74/1881	210/6250	0.0589644074149787	0.564992287998892	PTPRN/CHIA/RFX6/PCSK1/GCK/CARTPT/CACNA1A/RFX3/GIPR/SYT5/KCNB1/KCNA5/PCLO/DRD2/CNR1/VGF/FFAR1/GPLD1/KCNC2/VIP/RAB3A/CBLN1/NKX6-1/PFKM/CPLX3/CACNA2D2/CACNA1E/CBLN4/SEC11C/TMBIM6/FFAR4/RAB3B/GIP/OR51E2/EPHA5/SCG2/GNAS/RAB3C/STXBP1/SYT7/STXBP5L/UCN3/FFAR2/AGT/GPR119/GPER1/PYDC2/SSC5D/RPH3AL/ABCC8/CACNA1D/CPLX1/VAMP2/SNAP25/SLC25A4/NECAB3/NEUROD1/NRXN1/KCNJ11/PYDC1/RAPGEF4/RIMS2/CADM1/SIRT4/PRKAR1A/DM…	74
BP	GO:0007212	dopamine receptor signaling pathway	9/1881	18/6250	0.0604344565720137	0.572608035453269	RGS9/DRD2/NSG1/HMP19/CALY/GNAS/DRD1/GNG2/GNAO1	9
BP	GO:0032094	response to food	9/1881	18/6250	0.0604344565720137	0.572608035453269	MT3/CARTPT/GHRH/GAST/PRKCG/DRD1/MKKS/HSD11B2/NENF	9
BP	GO:0035036	sperm-egg recognition	9/1881	18/6250	0.0604344565720137	0.572608035453269	ADAM2/CLGN/KCNU1/ADAM20/ZPBP/ADAM21/SPA17/SPACA3/GLIPR1L1	9
BP	GO:0090278	negative regulation of peptide hormone secretion	9/1881	18/6250	0.0604344565720137	0.572608035453269	CARTPT/KCNB1/DRD2/STXBP5L/ABCC8/CRHBP/KCNJ11/SIRT4/PDE4C	9
BP	GO:0030803	negative regulation of cyclic nucleotide biosynthetic process	12/1881	26/6250	0.0612661730825189	0.574303565971745	APLP1/DRD2/GRM8/GABBR2/HPCA/GRM7/GRM3/HRH3/AKAP6/HTR1B/PDZD3/GABBR1	12
BP	GO:0030809	negative regulation of nucleotide biosynthetic process	12/1881	26/6250	0.0612661730825189	0.574303565971745	APLP1/DRD2/GRM8/GABBR2/HPCA/GRM7/GRM3/HRH3/AKAP6/HTR1B/PDZD3/GABBR1	12
BP	GO:1900372	negative regulation of purine nucleotide biosynthetic process	12/1881	26/6250	0.0612661730825189	0.574303565971745	APLP1/DRD2/GRM8/GABBR2/HPCA/GRM7/GRM3/HRH3/AKAP6/HTR1B/PDZD3/GABBR1	12
BP	GO:0042493	response to drug	69/1881	195/6250	0.0612906517929751	0.574303565971745	MT3/ADSSL1/GABRA1/DRD2/GABRA4/EMX1/PPARGC1A/KCNC1/ATP1A3/CYP2F1/GPLD1/CCND1/ADCY1/CHRNA3/NKX6-1/GABRA3/GABRG3/BCHE/SST/ADCYAP1R1/GABRG1/IL4/DDC/RET/SLC18A1/RAP2A/GIP/TNFRSF11B/REN/KCNE2/PPM1E/KCNH2/GNAS/SLC6A4/SLC12A5/ABCA2/ABCA3/DRD1/GRIN2A/CPB2/ABCG8/RPH3AL/AMH/QDPR/CBX7/CERS1/ABCC8/GNAO1/NEUROD1/CRHBP/GAD2/KCNJ11/GABRA2/VLDLR/THRA/PEMT/GABRG2/HTR1B/RAB6C/TRPA1/HSD11B2/APOBEC1/TP73/HMGB2/APOA2/…	69
BP	GO:0050768	negative regulation of neurogenesis	36/1881	95/6250	0.0618053636546896	0.577531111616273	ZNF536/MT3/TLX3/SORL1/LINGO1/NKX6-1/PAX6/SOX2/LRP4/TNR/DLX1/DLL3/ASCL1/NKX6-2/NKX2-2/NLGN1/SLC6A4/MEIS1/CNTN2/SEZ6/F2/FGF13/KANK1/WNT3A/LIN28A/GDF11/CASZ1/ISL1/TP73/NLGN3/CNTN4/RTN4R/HES5/RUFY3/KIAA0319/EPHA4	36
BP	GO:0021700	developmental maturation	41/1881	110/6250	0.0624329119087207	0.577559112024749	CACNA1A/RFX3/CNTNAP2/GHRHR/NEUROG2/GRIN1/CEND1/RAB3A/FEV/NKX6-1/RET/REN/ASCL1/SPTBN4/DLG4/CAMK2B/STXBP1/SYP/CNTN2/IRX5/UNC13A/SEZ6/NEURL1/SEZ6L/GH1/VSX1/KCNMA1/NFASC/SHANK1/NRXN1/CDK5R2/ADGRL1/FAT4/SEPT4/GDF11/TRIP13/WNT1/IHH/SPINK5/HES5/KDR	41
BP	GO:0000380	alternative mRNA splicing, via spliceosome	7/1881	13/6250	0.0631705278777069	0.577559112024749	CELF4/CELF3/CELF6/SRSF12/SRRM4/RBFOX1/RBM11	7
BP	GO:0022410	circadian sleep/wake cycle process	7/1881	13/6250	0.0631705278777069	0.577559112024749	DRD2/CHRNB2/GHRH/PER3/NLGN1/DRD1/HCRTR1	7
BP	GO:0042133	neurotransmitter metabolic process	7/1881	13/6250	0.0631705278777069	0.577559112024749	CACNA1A/PRIMA1/GAD1/BCHE/GAD2/SLC44A4/CHAT	7
BP	GO:0042596	fear response	7/1881	13/6250	0.0631705278777069	0.577559112024749	HTR1A/CRHR1/CACNA1E/MAPK8IP2/GRIK2/ADRB1/DRD1	7
BP	GO:0042749	regulation of circadian sleep/wake cycle	7/1881	13/6250	0.0631705278777069	0.577559112024749	DRD2/CHRNB2/GHRH/PER3/NLGN1/DRD1/HCRTR1	7
BP	GO:0060997	dendritic spine morphogenesis	7/1881	13/6250	0.0631705278777069	0.577559112024749	SRCIN1/DLG4/CAMK2B/NLGN1/SHANK1/NLGN3/EPHA4	7
BP	GO:0060999	positive regulation of dendritic spine development	7/1881	13/6250	0.0631705278777069	0.577559112024749	CPEB3/FOXO6/CAMK2B/NLGN1/NEURL1/SHANK1/NLGN3	7
BP	GO:0002793	positive regulation of peptide secretion	17/1881	40/6250	0.0644168364516086	0.584229703860579	GCK/GIPR/DRD2/GHRHR/FFAR1/GPLD1/NKX6-1/GHRH/PFKM/GIP/UCN3/GPER1/APLN/ISL1/FGB/TFR2/OXCT1	17
BP	GO:0048709	oligodendrocyte differentiation	17/1881	40/6250	0.0644168364516086	0.584229703860579	KCNQ3/LINGO1/NKX6-1/PAX6/NRG1/PTPRZ1/DLX1/NKX2-1/SOX5/ASCL1/NKX6-2/NKX2-2/CNTN2/WASF3/TP73/NLGN3/HES5	17
BP	GO:0051705	multi-organism behavior	17/1881	40/6250	0.0644168364516086	0.584229703860579	CNTNAP2/CHRNB2/GRIN1/MAPK8IP2/TAAR5/HELT/DLG4/SLC6A4/DRD1/MKKS/SHANK1/CRHBP/NRXN1/THRA/NPAS3/NLGN4X/NLGN3	17
BP	GO:0014047	glutamate secretion	13/1881	29/6250	0.0662773271872626	0.597906100582965	PPFIA3/PPFIA4/RAB3A/GRM7/UNC13B/SYT1/STXBP1/HRH3/CPLX1/VAMP2/SNAP25/PPFIA2/NTSR1	13
BP	GO:0045921	positive regulation of exocytosis	13/1881	29/6250	0.0662773271872626	0.597906100582965	KCNB1/RAB3A/CRHR1/IL4/UNC13B/NLGN1/STXBP1/SYT7/SMPD3/CACNA1H/CDK5R2/GLRA1/FGB	13
BP	GO:0009749	response to glucose	26/1881	66/6250	0.0665654125169534	0.598912146571634	PDK3/PTPRN/GCK/GIPR/KCNB1/MLXIPL/GPLD1/PKLR/NKX6-1/CACNA1E/GIP/PRLH/EPHA5/NKX2-2/GRIK5/UCN3/GPER1/NPTX1/CPB2/VAMP2/NEUROD1/NRXN1/KCNJ11/APOA2/ENDOG/OXCT1	26
BP	GO:0051932	synaptic transmission, GABAergic	10/1881	21/6250	0.0685674973261936	0.613670055225458	GABRA1/DRD2/CNR1/PLCL1/NLGN1/STXBP1/GABRB2/PLCL2/GABRG2/HTR1B	10
BP	GO:0086001	cardiac muscle cell action potential	10/1881	21/6250	0.0685674973261936	0.613670055225458	KCNA5/ATP1B1/FGF12/SCN3B/KCNE2/KCNH2/CACNA1D/HCN4/SNTA1/SCN1B	10
BP	GO:0051048	negative regulation of secretion	35/1881	93/6250	0.0710380411514637	0.634107988383592	CARTPT/TRIM9/WNK4/KCNB1/DRD2/CNR1/GRM7/CRHR1/IL1RAPL1/INHA/SYT11/NRG1/TMBIM6/FFAR4/SYT4/STXBP6/HRH3/STXBP5L/CSN2/IL13RA2/PYDC2/SSC5D/CHGA/ABCC8/CRHBP/KCNJ11/SIRT4/ASIC1/HTR1B/WNK3/PDE4C/NPSR1/IFNA2/APOA2/MAOB	35
BP	GO:0061337	cardiac conduction	15/1881	35/6250	0.0742983523804365	0.658838775545138	KCNA5/ATP1A3/ATP1B1/SCN3B/KCNE2/SPTBN4/KCNH2/AGT/CACNA1D/KCNH6/CALM1/CALM2/HCN4/SCN1B/CACNA1C	15
BP	GO:0010765	positive regulation of sodium ion transport	8/1881	16/6250	0.0753435385074393	0.658838775545138	ATP1B1/FGF12/SCN3B/CNKSR3/CNTN1/FGF14/WNK3/SCN1B	8
BP	GO:0015872	dopamine transport	8/1881	16/6250	0.0753435385074393	0.658838775545138	DRD2/CNR1/CHRNB2/KCNA2/SLC18A1/RAB3B/DRD1/HTR1B	8
BP	GO:0042551	neuron maturation	8/1881	16/6250	0.0753435385074393	0.658838775545138	CNTNAP2/FEV/RET/SPTBN4/CNTN2/IRX5/VSX1/NFASC	8
BP	GO:0086091	regulation of heart rate by cardiac conduction	8/1881	16/6250	0.0753435385074393	0.658838775545138	KCNA5/SCN3B/KCNE2/KCNH2/CACNA1D/KCNH6/HCN4/SCN1B	8
BP	GO:2001258	negative regulation of cation channel activity	8/1881	16/6250	0.0753435385074393	0.658838775545138	DRD2/CABP1/CRHR1/FGF12/KCNE2/KCNRG/CALM1/CALM2	8
BP	GO:0048665	neuron fate specification	11/1881	24/6250	0.0753624542781585	0.658838775545138	TLX3/FEV/NKX6-1/PAX6/SOX1/DMRTA2/ASCL1/NKX6-2/NKX2-2/LHX3/ISL1	11
BP	GO:0050912	detection of chemical stimulus involved in sensory perception of taste	11/1881	24/6250	0.0753624542781585	0.658838775545138	TAS2R13/TAS2R14/FFAR4/CA6/PIP/TAS2R10/TAS2R50/TAS2R8/TAS2R9/PKD2L1/GNAT3	11
BP	GO:1901293	nucleoside phosphate biosynthetic process	51/1881	142/6250	0.0769448908615314	0.670943624170474	APLP1/AK9/MC3R/ADSSL1/GIPR/NME9/AK7/NME5/DRD2/GHRHR/GRM8/GABBR2/PPARGC1A/TSHR/HPCA/VIP/GRM7/ADCY1/CRHR1/PKLR/GHRH/CALCR/FSHR/ADCYAP1R1/TAAR2/TAAR5/CALCA/TAAR1/ENTPD8/ADCYAP1/ADCY2/GRM3/GNAS/RUNDC3A/ASPDH/HRH3/ADRB1/GUCY2C/ADCY10/DRD1/GPER1/AKAP6/CALM1/CALM2/ADCY8/CHCHD10/HTR1B/HTR4/HPRT1/PDZD3/GABBR1	51
BP	GO:0001539	cilium or flagellum-dependent cell motility	6/1881	11/6250	0.0791345545729688	0.681280226171346	RSPH9/DNAH6/RFX3/DNAH7/DRC1/MKKS	6
BP	GO:0003309	type B pancreatic cell differentiation	6/1881	11/6250	0.0791345545729688	0.681280226171346	RFX6/RFX3/INSM1/NKX6-1/PAX6/NKX2-2	6
BP	GO:0045745	positive regulation of G-protein coupled receptor protein signaling pathway	6/1881	11/6250	0.0791345545729688	0.681280226171346	DRD2/CNTN2/F2/GPER1/TMOD2/PDE6H	6
BP	GO:0045746	negative regulation of Notch signaling pathway	6/1881	11/6250	0.0791345545729688	0.681280226171346	DLX1/CHAC1/NEURL1/DLK2/HEY1/MAGEA1	6
BP	GO:0071392	cellular response to estradiol stimulus	6/1881	11/6250	0.0791345545729688	0.681280226171346	SSTR2/SSTR3/GPER1/SSTR1/CRHBP/MYOG	6
BP	GO:0009132	nucleoside diphosphate metabolic process	17/1881	41/6250	0.0802345356668498	0.687261477227158	GCK/AK9/NME9/AK7/MLXIPL/NME5/OGDHL/PPARGC1A/PKLR/PFKM/ENTPD8/MPP2/DLG4/ENO2/PGK2/DLG2/MYOG	17
BP	GO:0034764	positive regulation of transmembrane transport	17/1881	41/6250	0.0802345356668498	0.687261477227158	KCNC1/ATP1B1/KCNC2/AMIGO1/CNKSR3/KCNE2/KCNH2/DPP6/AKAP6/KCNJ11/CALM1/CALM2/FGF14/EDN3/WNK3/NLGN3/NTSR1	17
BP	GO:0014823	response to activity	12/1881	27/6250	0.0810497797508986	0.690755911846855	ADSSL1/PCK1/PPARGC1A/TPH2/MYH2/FNDC5/MYH4/PERM1/DRD1/AGT/MYOG/OXCT1	12
BP	GO:0022406	membrane docking	12/1881	27/6250	0.0810497797508986	0.690755911846855	KCNB1/RAB3A/NDRG4/UNC13B/RAB3B/CPLX2/RAB3C/STXBP1/UNC13A/SNAP25/SNPH/NSF	12
BP	GO:0021987	cerebral cortex development	19/1881	47/6250	0.0846115376810837	0.716113118193927	CNTNAP2/EMX1/GRIN1/NEFL/POU3F2/PAX6/POU3F3/TACC2/DMRTA2/NKX2-1/ASCL1/FGF13/GRIN2A/MKKS/ARX/CDK5R2/VLDLR/FAT4/WDR62	19
BP	GO:0048515	spermatid differentiation	19/1881	47/6250	0.0846115376810837	0.716113118193927	PACRG/NME5/ING2/ADAD1/OCA2/SYCP1/SPAG6/DDX25/CHD5/NEURL1/ZPBP/H1FNT/MKKS/OSBP2/NPHP1/SEPT4/TRIP13/IFT88/HMGB2	19
BP	GO:0001659	temperature homeostasis	9/1881	19/6250	0.0850806564363657	0.716113118193927	MC3R/DRD2/CNR1/PPARGC1A/NOX3/ADRB1/DRD1/APLN/NTSR1	9
BP	GO:0002792	negative regulation of peptide secretion	9/1881	19/6250	0.0850806564363657	0.716113118193927	CARTPT/KCNB1/DRD2/STXBP5L/ABCC8/CRHBP/KCNJ11/SIRT4/PDE4C	9
BP	GO:0021762	substantia nigra development	9/1881	19/6250	0.0850806564363657	0.716113118193927	POTEE/INA/SYNGR3/TTBK1/CKB/CALM1/CALM2/FGF9/MAOB	9
BP	GO:0006165	nucleoside diphosphate phosphorylation	13/1881	30/6250	0.0858194391152255	0.716993934676958	GCK/AK9/NME9/AK7/MLXIPL/NME5/OGDHL/PPARGC1A/PKLR/PFKM/ENO2/PGK2/MYOG	13
BP	GO:0032411	positive regulation of transporter activity	13/1881	30/6250	0.0858194391152255	0.716993934676958	ATP1B1/SYNGR3/CNKSR3/KCNE2/AKAP6/KCNJ11/PON1/CALM1/CALM2/FGF14/WNK3/NLGN3/NTSR1	13
BP	GO:0048814	regulation of dendrite morphogenesis	13/1881	30/6250	0.0858194391152255	0.716993934676958	SRCIN1/CHRNB2/GRIN1/PTPRD/CHRNA3/IL1RAPL1/RAP2A/CAMK2B/KNDC1/NLGN1/ADGRB3/NLGN3/EPHA4	13
BP	GO:0046887	positive regulation of hormone secretion	20/1881	50/6250	0.0863373541967242	0.719548662003166	GCK/CARTPT/GIPR/DRD2/GHRHR/FFAR1/GPLD1/NKX6-1/GHRH/PFKM/INHA/GIP/UCN3/GPER1/APLN/ISL1/EDN3/FGB/TFR2/OXCT1	20
BP	GO:0007368	determination of left/right symmetry	21/1881	53/6250	0.0878054004142771	0.728205178985887	CCDC40/DNAAF1/LRRC6/CITED2/CCDC103/RFX3/CCDC151/CFC1/DNAI1/RIPPLY2/NDRG4/DNAH11/ARMC4/DNAI2/FOXN4/WNT3A/MKKS/IFT88/IFT172/IHH/MEGF8	21
BP	GO:0045471	response to ethanol	21/1881	53/6250	0.0878054004142771	0.728205178985887	CDO1/DRD2/CNR1/CHRNB2/GRIN1/KCNC2/CCND1/CRHR1/NEU2/ADCYAP1R1/IL4/NKX2-1/UNC79/DRD1/GRIN2A/CRHBP/PEMT/HTR1B/APOBEC1/MAOB/OXCT1	21
BP	GO:0051656	establishment of organelle localization	44/1881	122/6250	0.089638161561988	0.741331572182351	TRIM9/SYT5/AMPH/PCLO/SYT10/DYNC1I1/RAB3A/PAX6/RIMS4/PACSIN1/CADPS/CPLX3/SYT11/DDC/UNC13B/RAB3B/SYT1/MAPT/SYN1/SYT14/GRIK5/RAB3C/SYT3/NLGN1/STXBP1/SYT4/SYT7/FMN2/SYT13/UNC13A/RPH3AL/SLIT1/CPLX1/VAMP2/SNAP25/MKKS/SH3GL2/SNPH/ADGRL1/AP3B2/FGF14/KIF3A/NLGN4X/NLGN3	44
BP	GO:0035690	cellular response to drug	14/1881	33/6250	0.0898252583039346	0.741331572182351	MT3/ADSSL1/KCNC1/GPLD1/DDC/RAP2A/REN/KCNE2/PPM1E/KCNH2/QDPR/CERS1/CRHBP/HTR1B	14
BP	GO:0009855	determination of bilateral symmetry	23/1881	59/6250	0.0900882294061889	0.741697267344157	CER1/CCDC40/DNAAF1/LRRC6/CITED2/CCDC103/RFX3/CCDC151/CFC1/DNAI1/RIPPLY2/GREM2/NDRG4/DNAH11/ARMC4/DNAI2/FOXN4/WNT3A/MKKS/IFT88/IFT172/IHH/MEGF8	23
BP	GO:0044702	single organism reproductive process	135/1881	407/6250	0.0905342327899632	0.743564449451707	SPEF2/MSH4/DNAH9/ADAM29/WDR19/CCNA1/C9orf24/LRRC6/CETN2/CITED2/IFT81/ZNF541/MNS1/SSTR2/CELF4/FOXJ1/AK7/PACRG/DNALI1/TDRD9/NR0B1/RHOXF1/NME5/ING2/CNR1/NPM2/VGF/TDRKH/CELSR2/ADAD1/ROBO2/CCND1/SPAG11B/VIP/OCA2/NR5A1/SPATA16/SOHLH1/MORC1/FSHB/TEX15/ADAM2/SYCP1/FSHR/INHA/SPAG6/ADCYAP1R1/APOB/TMBIM6/HMX3/DAZ1/CALCA/DAZ3/DAZ2/DAZ4/PLG/SPATA31E1/NKX2-1/REN/GPR149/SPTBN4/DDX25/CELF3/CAMK2B/GLRB/SSTR3/SLC6…	135
BP	GO:0055086	nucleobase-containing small molecule metabolic process	83/1881	243/6250	0.0917492310422823	0.748377804264679	RPEL1/APLP1/GCK/AK9/MC3R/ADSSL1/GIPR/NME9/AK7/MLXIPL/NME5/DRD2/GHRHR/GRM8/OGDHL/GABBR2/PPARGC1A/TSHR/ATP1B1/HPCA/VIP/GRM7/ADCY1/CRHR1/PKLR/GHRH/ATP2B2/PFKM/MYH4/CALCR/FSHR/ADCYAP1R1/MYH8/TAAR2/TAAR5/CALCA/TAAR1/ENTPD8/ADCYAP1/PDE11A/ADCY2/APOA1BP/PDE10A/GRM3/MPP2/DLG4/GNAS/RUNDC3A/NDUFA5/ASPDH/PDE9A/HRH3/ENPP4/ADRB1/GUCY2C/ADCY10/DRD1/SULT1E1/GPER1/SULT4A1/ADAL/AKAP6/NT5M/ENO2/CEP290/PGK2/PEMT/CA…	83
BP	GO:0009636	response to toxic substance	26/1881	68/6250	0.0922279109464475	0.748377804264679	MT3/DRD2/GRIN1/KCNC1/CYP2F1/KCNC2/NEFL/AQP10/SLC22A8/OPRD1/DDC/SLC6A4/PON3/GUCY2C/SLC7A11/GRIN2A/GABRB1/CERS1/PRDX2/GCH1/SLC7A8/CASP9/PON1/PDZD3/ENDOG/MAOB	26
BP	GO:0002067	glandular epithelial cell differentiation	10/1881	22/6250	0.0929148769464849	0.748377804264679	RFX6/RFX3/INSM1/NKX6-3/NKX6-1/PAX6/ASCL1/NKX2-2/WNT4/NEUROD1	10
BP	GO:0002028	regulation of sodium ion transport	15/1881	36/6250	0.0931913860785118	0.748377804264679	NKAIN1/DRD2/ATP1B1/FGF12/SCN3B/CNKSR3/SLC9A3/SPTBN4/CNTN1/BPIFA1/AGT/FGF14/SNTA1/WNK3/SCN1B	15
BP	GO:0045980	negative regulation of nucleotide metabolic process	15/1881	36/6250	0.0931913860785118	0.748377804264679	APLP1/MLXIPL/DRD2/GRM8/GABBR2/PPARGC1A/HPCA/GRM7/GRM3/HRH3/AKAP6/HTR1B/PDZD3/GABBR1/MYOG	15
BP	GO:2001257	regulation of cation channel activity	15/1881	36/6250	0.0931913860785118	0.748377804264679	JPH3/DRD2/CABP1/CRHR1/FGF12/JSRP1/KCNE2/KCNRG/VAMP2/AKAP6/KCNJ11/CALM1/CALM2/FGF14/NTSR1	15
BP	GO:0008016	regulation of heart contraction	31/1881	83/6250	0.093438687940904	0.748377804264679	MC3R/TACR3/KCNA5/DRD2/ATP1A3/ATP1B1/FGF12/SCN3B/CACNA1E/CALCA/KCNE2/SPTBN4/CACNA1B/KCNH2/IRX5/ADRB1/AGT/APLN/FOXN4/CACNA1D/GNAO1/CACNA1H/KCNH6/THRA/CALM1/CALM2/HCN4/EDN3/SNTA1/SCN1B/CACNA1C	31
BP	GO:0007274	neuromuscular synaptic transmission	7/1881	14/6250	0.09442974652868	0.748377804264679	CACNA1A/CHRNB2/RAB3A/CHRNA3/CHRNA5/CHRND/STXBP1	7
BP	GO:0014072	response to isoquinoline alkaloid	7/1881	14/6250	0.09442974652868	0.748377804264679	TACR3/DRD2/CNR1/GRIN1/PRKCG/DRD1/GNAO1	7
BP	GO:0021544	subpallium development	7/1881	14/6250	0.09442974652868	0.748377804264679	DRD2/CNTNAP2/DLX1/ASCL1/DRD1/MKKS/HPRT1	7
BP	GO:0021884	forebrain neuron development	7/1881	14/6250	0.09442974652868	0.748377804264679	DRD2/ROBO2/SLC4A10/SOX1/CNTN2/DRD1/ARX	7
BP	GO:0042745	circadian sleep/wake cycle	7/1881	14/6250	0.09442974652868	0.748377804264679	DRD2/CHRNB2/GHRH/PER3/NLGN1/DRD1/HCRTR1	7
BP	GO:0043278	response to morphine	7/1881	14/6250	0.09442974652868	0.748377804264679	TACR3/DRD2/CNR1/GRIN1/PRKCG/DRD1/GNAO1	7
BP	GO:0048854	brain morphogenesis	7/1881	14/6250	0.09442974652868	0.748377804264679	SPEF2/EMX1/SLC4A10/SLC6A4/SLIT1/MKKS/IFT88	7
BP	GO:0051954	positive regulation of amine transport	7/1881	14/6250	0.09442974652868	0.748377804264679	CARTPT/KCNB1/DRD2/CHRNB2/SLC18A1/RAB3B/NTSR1	7
BP	GO:0006753	nucleoside phosphate metabolic process	80/1881	234/6250	0.0946869624402954	0.748667078315809	RPEL1/APLP1/GCK/AK9/MC3R/ADSSL1/GIPR/NME9/AK7/MLXIPL/NME5/DRD2/GHRHR/GRM8/OGDHL/GABBR2/PPARGC1A/TSHR/ATP1B1/HPCA/VIP/GRM7/ADCY1/CRHR1/PKLR/GHRH/ATP2B2/PFKM/MYH4/CALCR/FSHR/ADCYAP1R1/MYH8/TAAR2/TAAR5/CALCA/TAAR1/ENTPD8/ADCYAP1/PDE11A/ADCY2/APOA1BP/PDE10A/GRM3/MPP2/DLG4/GNAS/RUNDC3A/NDUFA5/ASPDH/PDE9A/HRH3/ADRB1/GUCY2C/ADCY10/DRD1/SULT1E1/GPER1/SULT4A1/ADAL/AKAP6/NT5M/ENO2/CEP290/PGK2/CALM1/CALM2/A…	80
BP	GO:0006906	vesicle fusion	11/1881	25/6250	0.0992546041512134	0.781140643343192	TRIM9/RAB3A/VAMP4/GRIK5/STXBP1/SYT4/STXBP6/NKD2/VAMP2/SNAP25/RAB39A	11
BP	GO:0030166	proteoglycan biosynthetic process	11/1881	25/6250	0.0992546041512134	0.781140643343192	BCAN/GAL3ST3/EXTL3/NDST4/HS6ST3/BMPR1B/B3GAT2/CSPG5/HS3ST5/NDST3/B3GAT1	11
BP	GO:0001678	cellular glucose homeostasis	18/1881	45/6250	0.100366957516007	0.78263153998689	PDK3/GCK/CARTPT/KCNB1/MLXIPL/PPARGC1A/GPLD1/CACNA1E/EPHA5/GRIK5/GPER1/NPTX1/CPB2/NEUROD1/NRXN1/KCNJ11/ENDOG/OXCT1	18
BP	GO:0007286	spermatid development	18/1881	45/6250	0.100366957516007	0.78263153998689	PACRG/NME5/ING2/ADAD1/OCA2/SYCP1/SPAG6/DDX25/CHD5/NEURL1/ZPBP/H1FNT/MKKS/OSBP2/SEPT4/TRIP13/IFT88/HMGB2	18
BP	GO:0009798	axis specification	18/1881	45/6250	0.100366957516007	0.78263153998689	CER1/CITED2/MNS1/LRP2/RIPPLY2/TDGF1/SOST/PAX6/LRP4/CDX2/ARMC4/CXXC4/HEY1/SIX2/IFT172/TTC8/WNT1/LHX1	18
BP	GO:0019233	sensory perception of pain	18/1881	45/6250	0.100366957516007	0.78263153998689	CNR1/CHRNB2/KCNA2/GRIN1/VIP/SCN3B/FAM19A4/CACNA1E/OPRD1/CALCA/GIP/GRM1/UCHL1/PROL1/MMP24/TRPA1/DLG2/NTSR1	18
BP	GO:0030800	negative regulation of cyclic nucleotide metabolic process	12/1881	28/6250	0.104407899153934	0.810201810200469	APLP1/DRD2/GRM8/GABBR2/HPCA/GRM7/GRM3/HRH3/AKAP6/HTR1B/PDZD3/GABBR1	12
BP	GO:0046661	male sex differentiation	22/1881	57/6250	0.105356761800162	0.810201810200469	LRRC6/CITED2/NR0B1/ING2/CCND1/NR5A1/FSHB/TEX15/FSHR/INHA/NKX2-1/REN/WNT4/MAMLD1/AMH/WDR48/TEX11/FGF9/HOXA11/HOXA13/HMGB2/SOX15	22
BP	GO:0007140	male meiosis	8/1881	17/6250	0.105992716509915	0.810201810200469	CCNA1/TDRD9/ING2/TDRKH/MEIKIN/TEX15/TEX11/TRIP13	8
BP	GO:0030325	adrenal gland development	8/1881	17/6250	0.105992716509915	0.810201810200469	CITED2/NR0B1/INSM1/NR5A1/CRHR1/ASCL1/WNT4/THRA	8
BP	GO:0042755	eating behavior	8/1881	17/6250	0.105992716509915	0.810201810200469	OPRD1/BSX/PRLH/UCHL1/ATP8A2/NMUR2/NPSR1/AGRP	8
BP	GO:0051281	positive regulation of release of sequestered calcium ion into cytosol	8/1881	17/6250	0.105992716509915	0.810201810200469	LACRT/TEX101/F2/DRD1/GPER1/AKAP6/NPSR1/NTSR1	8
BP	GO:0055075	potassium ion homeostasis	8/1881	17/6250	0.105992716509915	0.810201810200469	SLC12A1/KCNA5/ATP1A3/ATP1B1/KCNH2/SLC12A5/UPK3A/KCNMA1	8
BP	GO:0007601	visual perception	34/1881	93/6250	0.10599833210398	0.810201810200469	GJD2/RGS9/IMPG2/GRM8/CHRNB2/RGS9BP/RP1L1/RLBP1/KRT12/SOX14/PAX6/GPR179/PRR4/SLC45A2/CNGA3/GLRB/RAX/IRX5/EYS/COL2A1/VSX1/ADGRV1/ATP8A2/MKKS/GLRA1/USH2A/RRH/SPATA7/MYO3A/POU6F2/PDE6H/RAX2/SLC24A2/RGR	34
BP	GO:0009799	specification of symmetry	23/1881	60/6250	0.10605235958992	0.810201810200469	CER1/CCDC40/DNAAF1/LRRC6/CITED2/CCDC103/RFX3/CCDC151/CFC1/DNAI1/RIPPLY2/GREM2/NDRG4/DNAH11/ARMC4/DNAI2/FOXN4/WNT3A/MKKS/IFT88/IFT172/IHH/MEGF8	23
BP	GO:0008217	regulation of blood pressure	26/1881	69/6250	0.107213148377666	0.812625066341517	CARTPT/MC3R/FFAR3/TACR3/DRD2/CNR1/POMC/CALCA/OR51E2/ASIC2/NKX2-1/REN/CACNA1B/ADRB1/AGT/APLN/BRS3/CHGA/MKKS/AVPR1B/GCH1/EDN3/HSD11B2/KCNK6/NTSR1/CACNA1C	26
BP	GO:0009746	response to hexose	26/1881	69/6250	0.107213148377666	0.812625066341517	PDK3/PTPRN/GCK/GIPR/KCNB1/MLXIPL/GPLD1/PKLR/NKX6-1/CACNA1E/GIP/PRLH/EPHA5/NKX2-2/GRIK5/UCN3/GPER1/NPTX1/CPB2/VAMP2/NEUROD1/NRXN1/KCNJ11/APOA2/ENDOG/OXCT1	26
BP	GO:0009165	nucleotide biosynthetic process	49/1881	139/6250	0.107300198073717	0.812625066341517	APLP1/AK9/MC3R/ADSSL1/GIPR/NME9/NME5/DRD2/GHRHR/GRM8/GABBR2/PPARGC1A/TSHR/HPCA/VIP/GRM7/ADCY1/CRHR1/PKLR/GHRH/CALCR/FSHR/ADCYAP1R1/TAAR2/TAAR5/CALCA/TAAR1/ADCYAP1/ADCY2/GRM3/GNAS/RUNDC3A/ASPDH/HRH3/ADRB1/GUCY2C/ADCY10/DRD1/GPER1/AKAP6/CALM1/CALM2/ADCY8/CHCHD10/HTR1B/HTR4/HPRT1/PDZD3/GABBR1	49
BP	GO:0007623	circadian rhythm	29/1881	78/6250	0.107327838950766	0.812625066341517	CARTPT/MC3R/MAPK10/DRD2/KCNH7/PPARGC1A/CHRNB2/TPH2/ADCY1/SOX14/GHRH/TPH1/DDC/SLC9A3/NKX2-1/PER3/DBP/NLGN1/SLC6A4/PRKCG/DRD1/PROK1/PROKR2/CRTC1/KCNMA1/CIART/HCRTR1/AGRP/CRY2	29
BP	GO:0030901	midbrain development	13/1881	31/6250	0.108608096969055	0.818663699820076	POTEE/HES3/INA/SYNGR3/RFX4/TTBK1/CKB/CALM1/CALM2/FGF9/WNT1/WNT2/MAOB	13
BP	GO:0046939	nucleotide phosphorylation	13/1881	31/6250	0.108608096969055	0.818663699820076	GCK/AK9/NME9/AK7/MLXIPL/NME5/OGDHL/PPARGC1A/PKLR/PFKM/ENO2/PGK2/MYOG	13
BP	GO:0009117	nucleotide metabolic process	79/1881	233/6250	0.112102153552214	0.843127505208671	RPEL1/APLP1/GCK/AK9/MC3R/ADSSL1/GIPR/NME9/AK7/MLXIPL/NME5/DRD2/GHRHR/GRM8/OGDHL/GABBR2/PPARGC1A/TSHR/ATP1B1/HPCA/VIP/GRM7/ADCY1/CRHR1/PKLR/GHRH/ATP2B2/PFKM/MYH4/CALCR/FSHR/ADCYAP1R1/MYH8/TAAR2/TAAR5/CALCA/TAAR1/ADCYAP1/PDE11A/ADCY2/APOA1BP/PDE10A/GRM3/MPP2/DLG4/GNAS/RUNDC3A/NDUFA5/ASPDH/PDE9A/HRH3/ADRB1/GUCY2C/ADCY10/DRD1/SULT1E1/GPER1/SULT4A1/ADAL/AKAP6/NT5M/ENO2/CEP290/PGK2/CALM1/CALM2/ADCY8/CH…	79
BP	GO:0042752	regulation of circadian rhythm	15/1881	37/6250	0.11482354205104	0.856287707236925	MAPK10/DRD2/PPARGC1A/CHRNB2/ADCY1/SOX14/GHRH/NKX2-1/PER3/NLGN1/PRKCG/DRD1/CRTC1/HCRTR1/CRY2	15
BP	GO:0033238	regulation of cellular amine metabolic process	9/1881	20/6250	0.114861706012029	0.856287707236925	TACR3/CHRNB2/HTR1A/DRD1/SIRT4/HPRT1/PSMB11/DUOXA1/MAOB	9
BP	GO:0051385	response to mineralocorticoid	9/1881	20/6250	0.114861706012029	0.856287707236925	CCND1/NEFL/UCN3/NPAS4/GPER1/CALM1/CALM2/HTR1B/MAOB	9
BP	GO:0060998	regulation of dendritic spine development	9/1881	20/6250	0.114861706012029	0.856287707236925	SRCIN1/CPEB3/FOXO6/CAMK2B/NLGN1/NEURL1/SHANK1/NLGN3/EPHA4	9
BP	GO:0010720	positive regulation of cell development	67/1881	196/6250	0.118008665621762	0.872982971452074	MAGI2/RFX3/CPNE9/DSCAM/DRD2/CPEB3/CNR1/NEUROG2/ELAVL4/ROBO2/BRINP2/NEFL/PTPRD/AMIGO1/NKX6-1/PAX6/PACSIN1/IL1RAPL1/NDRG4/FOXO6/RET/DMRTA2/SYT1/ASCL1/NKX6-2/CNTN1/NKX2-2/MAPT/CAMK2B/BRINP1/SYT3/NLGN1/CDH4/SYT4/UNC13A/SEZ6/NEURL1/GPER1/MMD2/WNT3A/CRTC1/ATP8A2/AKAP6/VWC2L/NEUROD1/SHANK1/NAP1L2/LIN28A/RIMS2/VLDLR/DMTN/TENM3/TLE6/HOXA11/RND2/FGB/TP73/NLGN3/MEGF8/SCN1B/DUOXA1/MYOG/CYB5D2/RUFY3/PTK7/WNT2…	67
BP	GO:0014046	dopamine secretion	6/1881	12/6250	0.119160116681106	0.872982971452074	DRD2/CNR1/CHRNB2/KCNA2/SLC18A1/HTR1B	6
BP	GO:0014059	regulation of dopamine secretion	6/1881	12/6250	0.119160116681106	0.872982971452074	DRD2/CNR1/CHRNB2/KCNA2/SLC18A1/HTR1B	6
BP	GO:0035058	nonmotile primary cilium assembly	6/1881	12/6250	0.119160116681106	0.872982971452074	CEP126/CCDC13/MKKS/CEP290/IFT88/CEP250	6
BP	GO:0045187	regulation of circadian sleep/wake cycle, sleep	6/1881	12/6250	0.119160116681106	0.872982971452074	DRD2/CHRNB2/GHRH/PER3/DRD1/HCRTR1	6
BP	GO:0050802	circadian sleep/wake cycle, sleep	6/1881	12/6250	0.119160116681106	0.872982971452074	DRD2/CHRNB2/GHRH/PER3/DRD1/HCRTR1	6
BP	GO:0051693	actin filament capping	6/1881	12/6250	0.119160116681106	0.872982971452074	TMOD1/SPTBN4/SCIN/TMOD2/SPTB/DMTN	6
BP	GO:0051953	negative regulation of amine transport	6/1881	12/6250	0.119160116681106	0.872982971452074	DRD2/CNR1/GRM7/CRHR1/HRH3/CHGA	6
BP	GO:0046545	development of primary female sexual characteristics	18/1881	46/6250	0.120357404988065	0.879854133016201	MSH4/DACH2/VGF/ROBO2/NR5A1/SOHLH1/FSHB/FSHR/INHA/ADCYAP1R1/NKX2-1/GPR149/WNT4/BMPR1B/AGT/AMH/CAPN5/KDR	18
BP	GO:0006757	ATP generation from ADP	10/1881	23/6250	0.121739956316618	0.886141484605079	GCK/AK9/MLXIPL/OGDHL/PPARGC1A/PKLR/PFKM/ENO2/PGK2/MYOG	10
BP	GO:0009268	response to pH	10/1881	23/6250	0.121739956316618	0.886141484605079	PCK1/ASIC3/GPLD1/SST/GIP/ASIC2/ABCC8/ASIC1/PKD2L1/KCNK18	10
BP	GO:1903531	negative regulation of secretion by cell	30/1881	82/6250	0.122252891879609	0.887969612967092	CARTPT/TRIM9/KCNB1/DRD2/CNR1/GRM7/CRHR1/IL1RAPL1/INHA/SYT11/TMBIM6/FFAR4/SYT4/STXBP6/HRH3/STXBP5L/IL13RA2/PYDC2/SSC5D/CHGA/ABCC8/CRHBP/KCNJ11/SIRT4/ASIC1/HTR1B/PDE4C/IFNA2/APOA2/MAOB	30
BP	GO:0007281	germ cell development	28/1881	76/6250	0.123111645621117	0.892296371681257	CELF4/PACRG/NME5/ING2/NPM2/ADAD1/OCA2/SOHLH1/SYCP1/SPAG6/GPR149/DDX25/WNT4/CHD5/FMN2/BMPR1B/NEURL1/ZPBP/H1FNT/AMH/MKKS/LIN28A/OSBP2/SEPT4/TRIP13/IFT88/IHH/HMGB2	28
BP	GO:0044106	cellular amine metabolic process	25/1881	67/6250	0.123790614779731	0.894237351456537	ENPP2/TACR3/ACMSD/CHRNB2/TPH2/GPLD1/HTR1A/BCHE/TPH1/DDC/DRD1/SLC44A5/SMPD3/SIRT4/PON1/PEMT/HPRT1/SLC44A4/LPCAT4/PSMB11/APOA2/DUOXA1/CHAT/MAOB/PLA2G12A	25
BP	GO:0048667	cell morphogenesis involved in neuron differentiation	118/1881	358/6250	0.123906708486018	0.894237351456537	EFNB3/MT3/CACNA1A/RPS6KA6/TCTN1/SRCIN1/PSPN/DSCAM/DRD2/NEUROG2/KCNQ3/KIF5C/CHRNB2/ELAVL4/CELSR2/GRIN1/EPHA7/ROBO2/RASGRF1/LINGO1/RGMB/NEFL/PTPRD/RAB3A/SLITRK3/ADCY1/CHRNA3/POU3F2/AMIGO1/NKX6-1/PAX6/ATP2B2/FGF17/UNC5D/IL1RAPL1/DPYSL5/FGF22/NTNG2/ATL1/NRG1/MAPK8IP2/PTPRZ1/LRP4/RET/RAP2A/FOXD1/TNR/NKX2-1/EPHA6/GRIN2C/EPHA5/SPTBN4/CNTN1/MAP6/MAPT/DLG4/KL/CAMK2B/DCX/B4GAT1/KNDC1/NLGN1/APBB1/CDH4/STXBP…	118
BP	GO:1903522	regulation of blood circulation	39/1881	110/6250	0.129607923790998	0.933397192142388	MC3R/TACR3/KCNA5/DRD2/ATP1A3/ATP1B1/VIP/FGF12/SCN3B/CACNA1E/CALCA/OR51E2/ASIC2/KCNE2/SPTBN4/CACNA1B/KCNMB2/KCNH2/IRX5/ADRB1/DRD1/AGT/GPER1/APLN/FOXN4/CACNA1D/GNAO1/CACNA1H/AVPR1B/KCNH6/THRA/CALM1/CALM2/HCN4/EDN3/SNTA1/FGB/SCN1B/CACNA1C	39
BP	GO:0021846	cell proliferation in forebrain	7/1881	15/6250	0.132694218236859	0.94162926414106	FABP7/POU3F2/POU3F3/LHX5/TACC2/WNT3A/ARX	7
BP	GO:0046622	positive regulation of organ growth	7/1881	15/6250	0.132694218236859	0.94162926414106	CACNA2D2/NRG1/AGT/AKAP6/ARX/FGF9/WNT2	7
BP	GO:0046676	negative regulation of insulin secretion	7/1881	15/6250	0.132694218236859	0.94162926414106	KCNB1/DRD2/STXBP5L/ABCC8/KCNJ11/SIRT4/PDE4C	7
BP	GO:0051412	response to corticosterone	7/1881	15/6250	0.132694218236859	0.94162926414106	CCND1/NEFL/UCN3/NPAS4/CALM1/CALM2/MAOB	7
BP	GO:0060972	left/right pattern formation	7/1881	15/6250	0.132694218236859	0.94162926414106	DNAAF1/CITED2/MNS1/FOXJ1/ARMC4/IFT172/MEGF8	7
BP	GO:0071377	cellular response to glucagon stimulus	7/1881	15/6250	0.132694218236859	0.94162926414106	ADCY1/ADCY2/GNAS/GNG4/GNG2/PRKAR1A/ADCY8	7
BP	GO:1901658	glycosyl compound catabolic process	7/1881	15/6250	0.132694218236859	0.94162926414106	ENPP4/ABHD10/ADAL/NT5M/GBA2/HPRT1/APOBEC1	7
BP	GO:0003407	neural retina development	13/1881	32/6250	0.134621392049347	0.947377099235239	GPM6A/TSPAN12/CNGA3/IRX5/NEUROD4/FOXN4/VSX1/ATP8A2/NEUROD1/CASZ1/IHH/LHX1/PROM1	13
BP	GO:0009135	purine nucleoside diphosphate metabolic process	13/1881	32/6250	0.134621392049347	0.947377099235239	GCK/AK9/MLXIPL/OGDHL/PPARGC1A/PKLR/PFKM/MPP2/DLG4/ENO2/PGK2/DLG2/MYOG	13
BP	GO:0009179	purine ribonucleoside diphosphate metabolic process	13/1881	32/6250	0.134621392049347	0.947377099235239	GCK/AK9/MLXIPL/OGDHL/PPARGC1A/PKLR/PFKM/MPP2/DLG4/ENO2/PGK2/DLG2/MYOG	13
BP	GO:0009185	ribonucleoside diphosphate metabolic process	13/1881	32/6250	0.134621392049347	0.947377099235239	GCK/AK9/MLXIPL/OGDHL/PPARGC1A/PKLR/PFKM/MPP2/DLG4/ENO2/PGK2/DLG2/MYOG	13
BP	GO:0022602	ovulation cycle process	14/1881	35/6250	0.137190802532305	0.95948701482387	MSH4/VGF/ROBO2/NR5A1/SOHLH1/FSHB/FSHR/INHA/GPR149/BMPR1B/AGT/AMH/CAPN5/KDR	14
BP	GO:0072078	nephron tubule morphogenesis	14/1881	35/6250	0.137190802532305	0.95948701482387	NPNT/WNK4/PSPN/FOXD1/IRX2/WNT4/AGT/IRX1/SIX2/FAT4/HOXA11/WNT1/LHX1/HES5	14
BP	GO:0072088	nephron epithelium morphogenesis	14/1881	35/6250	0.137190802532305	0.95948701482387	NPNT/WNK4/PSPN/FOXD1/IRX2/WNT4/AGT/IRX1/SIX2/FAT4/HOXA11/WNT1/LHX1/HES5	14
BP	GO:0010001	glial cell differentiation	28/1881	77/6250	0.140184264961589	0.978405404834791	MT3/KCNQ3/LINGO1/POU3F2/NKX6-1/PAX6/DNER/NRG1/PTPRZ1/SOX2/DLX1/NKX2-1/SOX5/ASCL1/NKX6-2/NKX2-2/CNTN2/WASF3/F2/DRD1/AGT/NEUROD4/MMP24/LIN28A/TP73/NLGN3/HES5/EPHA4	28
BP	GO:0006029	proteoglycan metabolic process	17/1881	44/6250	0.141773017885527	0.979980047709823	IDS/SPOCK3/BCAN/HS3ST4/GAL3ST3/GPC5/EXTL3/NDST4/HS6ST3/BMPR1B/B3GAT2/COL2A1/CSPG5/HS3ST5/NDST3/IHH/B3GAT1	17
BP	GO:0030837	negative regulation of actin filament polymerization	8/1881	18/6250	0.142439324460237	0.979980047709823	TMOD1/SPTBN4/KANK1/SCIN/TMOD2/MKKS/SPTB/DMTN	8
BP	GO:0031280	negative regulation of cyclase activity	8/1881	18/6250	0.142439324460237	0.979980047709823	DRD2/GABBR2/HPCA/GRM7/GRM3/HRH3/PDZD3/GABBR1	8
BP	GO:0070192	chromosome organization involved in meiosis	8/1881	18/6250	0.142439324460237	0.979980047709823	MSH4/MEIKIN/TEX15/SYCP1/TEX11/TRIP13/SMC2/HORMAD2	8
BP	GO:0001708	cell fate specification	18/1881	47/6250	0.142544495040674	0.979980047709823	TLX3/FEV/NKX6-1/PAX6/SOX1/APC2/SOX2/DMRTA2/ASCL1/NKX6-2/NKX2-2/WNT3A/LHX3/SIX2/ISL1/HOXA11/IHH/HOXA13	18
BP	GO:0043200	response to amino acid	18/1881	47/6250	0.142544495040674	0.979980047709823	CDO1/CPEB3/PPARGC1A/HPCA/BCHE/SST/TMBIM6/GIP/ASCL1/GLRB/NEURL1/DRD1/GLRA2/GRIN2A/RPTOR/RRAGD/GLRA1/PEMT	18
BP	GO:0008584	male gonad development	19/1881	50/6250	0.143038708395264	0.979980047709823	LRRC6/CITED2/NR0B1/ING2/CCND1/NR5A1/FSHB/FSHR/INHA/NKX2-1/REN/WNT4/MAMLD1/WDR48/TEX11/FGF9/HOXA11/HMGB2/SOX15	19
BP	GO:0046546	development of primary male sexual characteristics	19/1881	50/6250	0.143038708395264	0.979980047709823	LRRC6/CITED2/NR0B1/ING2/CCND1/NR5A1/FSHB/FSHR/INHA/NKX2-1/REN/WNT4/MAMLD1/WDR48/TEX11/FGF9/HOXA11/HMGB2/SOX15	19
BP	GO:0010921	regulation of phosphatase activity	22/1881	59/6250	0.1432533342838	0.979980047709823	PPP4R4/MAGI2/PPP1R42/NPNT/DRD2/GPLD1/PPP1R17/PCDH11X/GRXCR1/LMTK3/ARFGEF3/AKAP6/TMEM132D/SLC7A14/RIMBP2/PPP2R2C/CALM1/CALM2/DLG2/CSRNP3/PPP2R2B/CRY2	22
BP	GO:0032355	response to estradiol	20/1881	53/6250	0.143298969240587	0.979980047709823	SSTR2/TACR3/HTR5A/CCND1/ADCYAP1R1/SSTR3/SLC6A4/DRD1/GC/GH1/GPER1/SSTR1/MAP2/CRHBP/ARNT2/KCNJ11/CASP9/IHH/MYOG/ENDOG	20
BP	GO:0014075	response to amine	9/1881	21/6250	0.149582362526405	1	DRD2/GRIN1/KCNC1/KCNC2/DRD1/GRIN2A/CALM1/CALM2/HPRT1	9
BP	GO:0050913	sensory perception of bitter taste	9/1881	21/6250	0.149582362526405	1	TAS2R13/TAS2R14/CA6/REEP2/PIP/TAS2R10/TAS2R50/TAS2R8/GNAT3	9
BP	GO:0086009	membrane repolarization	9/1881	21/6250	0.149582362526405	1	KCNA5/ATP1B1/KCND3/KCNE2/KCNH2/CACNA1D/AKAP6/SNTA1/SCN1B	9
BP	GO:0090183	regulation of kidney development	9/1881	21/6250	0.149582362526405	1	RET/FOXD1/WNT4/AGT/LIN28A/SIX2/FAT4/LHX1/PROM1	9
BP	GO:0050953	sensory perception of light stimulus	34/1881	96/6250	0.150866977183369	1	GJD2/RGS9/IMPG2/GRM8/CHRNB2/RGS9BP/RP1L1/RLBP1/KRT12/SOX14/PAX6/GPR179/PRR4/SLC45A2/CNGA3/GLRB/RAX/IRX5/EYS/COL2A1/VSX1/ADGRV1/ATP8A2/MKKS/GLRA1/USH2A/RRH/SPATA7/MYO3A/POU6F2/PDE6H/RAX2/SLC24A2/RGR	34
BP	GO:0060627	regulation of vesicle-mediated transport	59/1881	174/6250	0.152048949108603	1	CACNA1A/TRIM9/MAGI2/SYT5/KCNB1/PCLO/DRD2/DNAJC6/SYT10/SORL1/RAB3A/CRHR1/RIMS4/PACSIN1/IL1RAPL1/NDRG4/VAMP4/TF/SYT11/IL4/UNC13B/RAB3B/SYT1/CPLX2/SYN1/DLG4/GRIK5/CALY/RAB3C/SYT3/NLGN1/STXBP1/LGI3/SYT4/SYT7/STXBP6/STXBP5L/PRKCG/APOC3/IL13RA2/WNT3A/RPH3AL/SMPD3/CPLX1/VAMP2/CACNA1H/SNAP91/SH3GL2/LRRTM2/TUB/CDK5R2/RAPGEF4/RIMS2/SPACA3/GLRA1/FGF14/NSF/FGB/TFR2	59
BP	GO:0022412	cellular process involved in reproduction in multicellular organism	33/1881	93/6250	0.152202165402876	1	CELF4/PACRG/NME5/ING2/NPM2/ADAD1/ROBO2/OCA2/SOHLH1/FSHB/ADAM2/SYCP1/FSHR/SPAG6/GPR149/DDX25/WNT4/CHD5/FMN2/BMPR1B/NEURL1/ZPBP/H1FNT/AMH/MKKS/LIN28A/OSBP2/NPHP1/SEPT4/TRIP13/IFT88/IHH/HMGB2	33
BP	GO:0030818	negative regulation of cAMP biosynthetic process	10/1881	24/6250	0.154866743486945	1	APLP1/DRD2/GRM8/GABBR2/GRM7/GRM3/HRH3/AKAP6/HTR1B/GABBR1	10
BP	GO:0060996	dendritic spine development	10/1881	24/6250	0.154866743486945	1	SRCIN1/CPEB3/FOXO6/DLG4/CAMK2B/NLGN1/NEURL1/SHANK1/NLGN3/EPHA4	10
BP	GO:0086065	cell communication involved in cardiac conduction	10/1881	24/6250	0.154866743486945	1	KCNA5/ATP1A3/ATP1B1/SCN3B/CACNA1D/CALM1/CALM2/HCN4/SCN1B/CACNA1C	10
BP	GO:0060284	regulation of cell development	112/1881	343/6250	0.158280105122205	1	ZNF536/MT3/CACNA1A/MAGI2/RFX3/CPNE9/SRCIN1/DSCAM/DRD2/CPEB3/CNR1/NEUROG2/CHRNB2/TLX3/ELAVL4/GRIN1/HES3/SORL1/ROBO2/LINGO1/GRID2/BRINP2/NEFL/PTPRD/SCRT1/CHRNA3/POU3F2/SOX14/AMIGO1/NKX6-1/PAX6/PACSIN1/UNC5D/IL1RAPL1/NDRG4/FOXO6/PTPRZ1/SOX2/LRP4/RET/RAP2A/DMRTA2/TNR/DLX1/DLL3/NKX2-1/SOX5/SYT1/ASCL1/NKX6-2/SCRT2/CNTN1/NKX2-2/MAPT/CAMK2B/BRINP1/KNDC1/SYT3/NLGN1/CDH4/SLC6A4/SYT4/MEIS1/CNTN2/UNC13A/SEZ6…	112
BP	GO:0009743	response to carbohydrate	28/1881	78/6250	0.158583863527649	1	PDK3/PTPRN/GCK/GIPR/KCNB1/MLXIPL/GPLD1/PKLR/NKX6-1/CACNA1E/APOB/GIP/PRLH/EPHA5/NKX2-2/GRIK5/UCN3/GPER1/NPTX1/GRIN2A/CPB2/VAMP2/NEUROD1/NRXN1/KCNJ11/APOA2/ENDOG/OXCT1	28
BP	GO:0032024	positive regulation of insulin secretion	11/1881	27/6250	0.158781104373939	1	GCK/GIPR/FFAR1/GPLD1/NKX6-1/PFKM/GIP/UCN3/GPER1/ISL1/OXCT1	11
BP	GO:0034284	response to monosaccharide	26/1881	72/6250	0.160904274174815	1	PDK3/PTPRN/GCK/GIPR/KCNB1/MLXIPL/GPLD1/PKLR/NKX6-1/CACNA1E/GIP/PRLH/EPHA5/NKX2-2/GRIK5/UCN3/GPER1/NPTX1/CPB2/VAMP2/NEUROD1/NRXN1/KCNJ11/APOA2/ENDOG/OXCT1	26
BP	GO:0061387	regulation of extent of cell growth	12/1881	30/6250	0.161659702277783	1	MT3/DSCAM/NKX6-1/TNR/MAPT/CDH4/FGF13/WNT3A/RND2/MEGF8/RTN4R/RUFY3	12
BP	GO:0050886	endocrine process	13/1881	33/6250	0.163738878983865	1	POMC/CRHR1/INHA/FOXD1/OR51E2/NKX2-1/REN/AGT/APLN/AVPR1B/CRHBP/EDN3/HSD11B2	13
BP	GO:0048284	organelle fusion	14/1881	36/6250	0.165190431184718	1	TRIM9/USP30/GDAP1/RAB3A/VAMP4/GRIK5/STXBP1/SYT4/STXBP6/NKD2/VAMP2/SNAP25/PCDHGA3/RAB39A	14
BP	GO:0072028	nephron morphogenesis	14/1881	36/6250	0.165190431184718	1	NPNT/WNK4/PSPN/FOXD1/IRX2/WNT4/AGT/IRX1/SIX2/FAT4/HOXA11/WNT1/LHX1/HES5	14
BP	GO:0035264	multicellular organism growth	21/1881	57/6250	0.165529734744614	1	DRD2/GHRHR/SLC4A10/POU3F2/GHRH/CACNA2D2/HELT/PRLH/SPTBN4/GNAS/SLC12A5/UNC79/ADRB1/AGT/GH1/SLITRK1/ATP8A2/MKKS/ETNK2/WDR48/IHH	21
BP	GO:0030705	cytoskeleton-dependent intracellular transport	15/1881	39/6250	0.166142192779874	1	WDR19/TTC26/IFT81/IFT74/KIF5C/NEFL/DYNC1I1/MAPT/UCHL1/SSX2IP/KIF5A/AP3B2/KIF3A/KIF3C/TTC30A	15
BP	GO:0060993	kidney morphogenesis	16/1881	42/6250	0.166691204480096	1	FOXJ1/NPNT/WNK4/PSPN/FOXD1/IRX2/WNT4/AGT/IRX1/SIX2/FAT4/HOXA11/GCNT3/WNT1/LHX1/HES5	16
BP	GO:0048589	developmental growth	76/1881	229/6250	0.166880480805703	1	CER1/MT3/MAGI2/CPNE9/DSCAM/DRD2/GHRHR/EMX1/SLC4A10/POU3F2/NKX6-1/GHRH/FLRT1/CHRND/NDRG4/CACNA2D2/NRG1/ESRRB/SOX2/LRP4/TNR/PLG/HELT/PRLH/SYT1/GPR149/SPTBN4/MAPT/DCX/GNAS/SYT3/CDH4/SLC6A4/SLC12A5/SYT4/UNC79/BMPR1B/KCNK2/UNC13A/ADRB1/PRLR/EYS/AGT/FGF13/GH1/WNT3A/SLITRK1/SLIT1/ATP8A2/AKAP6/MKKS/ETNK2/ARX/RIMS2/CADM1/WDR48/PRKAR1A/GATM/FGF9/HOXA11/RND2/NLGN4X/IHH/LHX1/DMBX1/PAX7/TP73/NLGN3/MEGF8/MYOG/…	76
BP	GO:0006835	dicarboxylic acid transport	17/1881	45/6250	0.166912411681305	1	PPFIA3/SLC26A11/PPFIA4/RAB3A/GRM7/UNC13B/SYT1/STXBP1/HRH3/SLC7A11/SLC17A8/CPLX1/VAMP2/SNAP25/PPFIA2/NTSR1/SLC46A1	17
BP	GO:0002021	response to dietary excess	6/1881	13/6250	0.167151192798304	1	PCSK1N/PPARGC1A/VGF/PRLH/ADRB1/NMUR2	6
BP	GO:0002029	desensitization of G-protein coupled receptor protein signaling pathway	6/1881	13/6250	0.167151192798304	1	GIPR/DRD2/GRK4/CALCA/CAMK2B/HTR1B	6
BP	GO:0003016	respiratory system process	6/1881	13/6250	0.167151192798304	1	TLX3/ECEL1/RAB3A/NLGN1/GLRA1/NLGN3	6
BP	GO:0009145	purine nucleoside triphosphate biosynthetic process	6/1881	13/6250	0.167151192798304	1	AK9/NME9/NME5/PPARGC1A/PKLR/CHCHD10	6
BP	GO:0009206	purine ribonucleoside triphosphate biosynthetic process	6/1881	13/6250	0.167151192798304	1	AK9/NME9/NME5/PPARGC1A/PKLR/CHCHD10	6
BP	GO:0021955	central nervous system neuron axonogenesis	6/1881	13/6250	0.167151192798304	1	TCTN1/CHRNB2/SPTBN4/DCX/SCN1B/EPHA4	6
BP	GO:0022401	negative adaptation of signaling pathway	6/1881	13/6250	0.167151192798304	1	GIPR/DRD2/GRK4/CALCA/CAMK2B/HTR1B	6
BP	GO:0030431	sleep	6/1881	13/6250	0.167151192798304	1	DRD2/CHRNB2/GHRH/PER3/DRD1/HCRTR1	6
BP	GO:0030835	negative regulation of actin filament depolymerization	6/1881	13/6250	0.167151192798304	1	TMOD1/SPTBN4/SCIN/TMOD2/SPTB/DMTN	6
BP	GO:0034381	plasma lipoprotein particle clearance	6/1881	13/6250	0.167151192798304	1	GPLD1/APOB/APOC3/CNPY2/VLDLR/APOA2	6
BP	GO:1901068	guanosine-containing compound metabolic process	6/1881	13/6250	0.167151192798304	1	NME9/NME5/MPP2/DLG4/HPRT1/DLG2	6
BP	GO:0050708	regulation of protein secretion	57/1881	169/6250	0.16864771155477	1	CHIA/RFX6/PCSK1/GCK/CARTPT/CACNA1A/RFX3/GIPR/SYT5/KCNB1/KCNA5/DRD2/CNR1/FFAR1/GPLD1/KCNC2/NKX6-1/PFKM/CACNA2D2/CACNA1E/SEC11C/TMBIM6/FFAR4/GIP/OR51E2/EPHA5/GNAS/STXBP1/SYT7/STXBP5L/UCN3/FFAR2/GPER1/PYDC2/SSC5D/RPH3AL/ABCC8/CACNA1D/VAMP2/SNAP25/SLC25A4/NEUROD1/NRXN1/KCNJ11/PYDC1/RAPGEF4/CADM1/SIRT4/PRKAR1A/ISL1/FGB/PDE4C/IFNA2/KRT20/APOA2/CACNA1C/OXCT1	57
BP	GO:0048638	regulation of developmental growth	41/1881	119/6250	0.171809096293967	1	MT3/CPNE9/DSCAM/DRD2/GHRHR/POU3F2/NKX6-1/GHRH/CACNA2D2/NRG1/TNR/PRLH/SYT1/SPTBN4/MAPT/GNAS/SYT3/CDH4/SLC6A4/SYT4/KCNK2/UNC13A/ADRB1/AGT/FGF13/GH1/WNT3A/ATP8A2/AKAP6/MKKS/ARX/RIMS2/FGF9/RND2/TP73/MEGF8/RTN4R/SOX15/CACNA1C/RUFY3/WNT2	41
BP	GO:0051640	organelle localization	53/1881	157/6250	0.177031309505871	1	TRIM9/MAGI2/SYT5/AMPH/PCLO/SYT10/DYNC1I1/RAB3A/CRHR1/PAX6/RIMS4/PACSIN1/CADPS/CPLX3/SYT11/IL4/DDC/TACC2/UNC13B/RAB3B/SYT1/CPLX2/MAP6/MAPT/SYN1/SYT14/GRIK5/RAB3C/SYT3/NLGN1/STXBP1/SYT4/SYT7/FMN2/SYT13/UNC13A/IL13RA2/RPH3AL/CHGA/SLIT1/CPLX1/VAMP2/SNAP25/MKKS/SH3GL2/NRXN1/SNPH/ADGRL1/AP3B2/FGF14/KIF3A/NLGN4X/NLGN3	53
BP	GO:0021532	neural tube patterning	7/1881	16/6250	0.177300302470852	1	WDR19/TCTN1/HES3/PAX6/WNT3A/WNT1/PAX7	7
BP	GO:0030194	positive regulation of blood coagulation	7/1881	16/6250	0.177300302470852	1	APOH/PLG/ENPP4/F2/CPB2/PRDX2/DMTN	7
BP	GO:0032228	regulation of synaptic transmission, GABAergic	7/1881	16/6250	0.177300302470852	1	DRD2/CNR1/PLCL1/NLGN1/STXBP1/PLCL2/HTR1B	7
BP	GO:0040020	regulation of meiotic nuclear division	7/1881	16/6250	0.177300302470852	1	NPM2/FBXO43/CAMK2B/WNT4/NANOS2/PRKAR1A/GPR3	7
BP	GO:0045686	negative regulation of glial cell differentiation	7/1881	16/6250	0.177300302470852	1	LINGO1/NKX6-1/DLX1/NKX6-2/F2/LIN28A/HES5	7
BP	GO:0050820	positive regulation of coagulation	7/1881	16/6250	0.177300302470852	1	APOH/PLG/ENPP4/F2/CPB2/PRDX2/DMTN	7
BP	GO:0086002	cardiac muscle cell action potential involved in contraction	7/1881	16/6250	0.177300302470852	1	KCNA5/FGF12/SCN3B/KCNE2/KCNH2/SNTA1/SCN1B	7
BP	GO:1900048	positive regulation of hemostasis	7/1881	16/6250	0.177300302470852	1	APOH/PLG/ENPP4/F2/CPB2/PRDX2/DMTN	7
BP	GO:0048545	response to steroid hormone	59/1881	176/6250	0.177830607068472	1	PTPRN/CITED2/CDO1/RGS9/SSTR2/TAT/TACR3/NR0B1/GHRHR/HTR5A/ATP1A3/TPH2/CCND1/NEFL/NR5A1/BCHE/ACSBG1/CALCR/SST/ADCYAP1R1/ESRRB/OR51E2/SLC9A3/TNFRSF11B/NKX2-2/RXRG/SSTR3/SLC6A4/ABCA2/UCN3/DSG1/DRD1/GC/NPAS4/GH1/GPER1/GABRB1/SSTR1/MAP2/CRHBP/ARNT2/KCNJ11/GPR83/HEY1/CASP9/THRA/CALM1/CALM2/HCN4/ISL1/HTR1B/IHH/HSD11B2/HMGB2/APOA2/MYOG/ENDOG/MAOB/ESRRG	59
BP	GO:0051260	protein homooligomerization	35/1881	101/6250	0.184009938384652	1	KCNB1/KCNA5/KCNA2/NPM2/KCNC1/KCTD19/KCNC2/KCTD8/KCNV1/SCUBE1/ATL1/KCNG3/TRIM72/KCND3/SYT1/APOA1BP/RXRG/NLGN1/KCNA4/SLC6A4/KCNRG/KCNA6/KCNC3/CRTC1/KCNMA1/GCH1/P2RX6/ASIC1/HPRT1/TRPA1/PRND/PKD2L1/KCTD16/KCNF1/KCNB2	35
BP	GO:0009409	response to cold	8/1881	19/6250	0.184154719386689	1	PCSK1N/PPARGC1A/VGF/CDH8/ADRB1/AGT/THRA/TRPA1	8
BP	GO:0048024	regulation of mRNA splicing, via spliceosome	8/1881	19/6250	0.184154719386689	1	CELF4/CELF3/CELF6/SRSF12/SRRM4/RBFOX1/RBM11/SLC39A5	8
BP	GO:0051350	negative regulation of lyase activity	8/1881	19/6250	0.184154719386689	1	DRD2/GABBR2/HPCA/GRM7/GRM3/HRH3/PDZD3/GABBR1	8
BP	GO:0072210	metanephric nephron development	8/1881	19/6250	0.184154719386689	1	RET/FOXD1/IRX2/WNT4/IRX1/SIX2/LHX1/HES5	8
BP	GO:0043271	negative regulation of ion transport	22/1881	61/6250	0.187974164850017	1	PLCB4/KCNA5/DRD2/CNR1/CABP1/VIP/GRM7/CRHR1/FGF12/CALCA/SLC18A1/KCNE2/KCNH2/HRH3/KCNRG/AGT/GNAO1/CALM1/CALM2/HTR1B/NTSR1/MAOB	22
BP	GO:0043279	response to alkaloid	22/1881	61/6250	0.187974164850017	1	TACR3/DRD2/CNR1/CHRNB2/ELAVL4/GRIN1/CRHR1/CHRNA3/CHRNA5/NKX6-1/CHRND/BCHE/DDC/SLC7A11/PRKCG/DRD1/GRIN2A/GNAO1/CRHBP/KCNJ11/HTR1B/GNAT3	22
BP	GO:0006096	glycolytic process	9/1881	22/6250	0.188813698697118	1	GCK/MLXIPL/OGDHL/PPARGC1A/PKLR/PFKM/ENO2/PGK2/MYOG	9
BP	GO:0006833	water transport	9/1881	22/6250	0.188813698697118	1	ADCY1/AQP10/ADCY2/GNAS/UPK3A/PRKAR1A/ADCY8/PDZD3/AQP6	9
BP	GO:0040018	positive regulation of multicellular organism growth	9/1881	22/6250	0.188813698697118	1	DRD2/GHRHR/POU3F2/GHRH/SPTBN4/AGT/GH1/ATP8A2/MKKS	9
BP	GO:0045744	negative regulation of G-protein coupled receptor protein signaling pathway	9/1881	22/6250	0.188813698697118	1	GIPR/DRD2/GRK4/CALCA/CAMK2B/RGS4/RPH3AL/HTR1B/GPRASP1	9
BP	GO:0048477	oogenesis	9/1881	22/6250	0.188813698697118	1	NPM2/SOHLH1/GPR149/WNT4/FMN2/BMPR1B/AMH/TRIP13/IHH	9
BP	GO:0008361	regulation of cell size	21/1881	58/6250	0.18942471350064	1	MT3/SLC12A1/DSCAM/NKX6-1/ATP2B2/AQP10/RET/TNR/MAPT/CDH4/SLC12A5/FGF13/WNT3A/RPTOR/KCNMA1/RND2/TP73/MEGF8/AQP6/RTN4R/RUFY3	21
BP	GO:0044070	regulation of anion transport	20/1881	55/6250	0.190794248908853	1	CACNA1A/DRD2/CNR1/CHRNB2/KCNA2/GRM7/HTR1A/CHRNA3/CLCNKA/SLC18A1/RAB3B/CLCNKB/HRH3/DRD1/ATP8A2/CLCN4/HTR1B/NTSR1/MAOB/CRY2	20
BP	GO:0015807	L-amino acid transport	10/1881	25/6250	0.1919415030441	1	SLC32A1/SLC36A2/SLC6A17/SERINC4/SLC7A11/SLC17A8/SLC7A14/SLC7A8/NTSR1/SLC36A4	10
BP	GO:0022029	telencephalon cell migration	10/1881	25/6250	0.1919415030441	1	DRD2/POU3F2/POU3F3/TNR/NKX2-1/CNTN2/DRD1/FGF13/ARX/CDK5R2	10
BP	GO:0030516	regulation of axon extension	10/1881	25/6250	0.1919415030441	1	MT3/DSCAM/NKX6-1/TNR/MAPT/CDH4/WNT3A/MEGF8/RTN4R/RUFY3	10
BP	GO:0030815	negative regulation of cAMP metabolic process	10/1881	25/6250	0.1919415030441	1	APLP1/DRD2/GRM8/GABBR2/GRM7/GRM3/HRH3/AKAP6/HTR1B/GABBR1	10
BP	GO:0048708	astrocyte differentiation	10/1881	25/6250	0.1919415030441	1	MT3/POU3F2/PAX6/NKX2-2/CNTN2/F2/DRD1/AGT/HES5/EPHA4	10
BP	GO:0009166	nucleotide catabolic process	11/1881	28/6250	0.193963766575119	1	GCK/MLXIPL/PPARGC1A/PDE11A/PDE10A/ASPDH/PDE9A/NT5M/HPRT1/PDE4C/MYOG	11
BP	GO:0032414	positive regulation of ion transmembrane transporter activity	11/1881	28/6250	0.193963766575119	1	ATP1B1/CNKSR3/KCNE2/AKAP6/KCNJ11/CALM1/CALM2/FGF14/WNK3/NLGN3/NTSR1	11
BP	GO:1901292	nucleoside phosphate catabolic process	11/1881	28/6250	0.193963766575119	1	GCK/MLXIPL/PPARGC1A/PDE11A/PDE10A/ASPDH/PDE9A/NT5M/HPRT1/PDE4C/MYOG	11
BP	GO:0021675	nerve development	12/1881	31/6250	0.195165979314875	1	CHRNB2/HES3/RET/UNC13B/NKX2-2/GABRB2/UNC13A/PRKCG/NPTX1/ISL1/GABRB3/NTF4	12
BP	GO:0035050	embryonic heart tube development	12/1881	31/6250	0.195165979314875	1	CCDC40/DNAAF1/CITED2/CCDC103/NDRG4/FOXN4/WNT3A/MKKS/IFT172/IHH/NKX2-6/MEGF8	12
BP	GO:0042310	vasoconstriction	15/1881	40/6250	0.195575933506599	1	KCNA5/HTR1A/ASIC2/KCNMB2/SLC6A4/DRD1/AGT/APLN/MKKS/AVPR1B/EDN3/HTR1B/SNTA1/FGB/CACNA1C	15
BP	GO:0071333	cellular response to glucose stimulus	15/1881	40/6250	0.195575933506599	1	PDK3/KCNB1/MLXIPL/GPLD1/CACNA1E/EPHA5/GRIK5/GPER1/NPTX1/CPB2/NEUROD1/NRXN1/KCNJ11/ENDOG/OXCT1	15
BP	GO:0009791	post-embryonic development	13/1881	34/6250	0.195746771110532	1	DSCAM/EMX1/SLC4A10/RAB3A/GRXCR1/SCUBE1/APOB/HELT/GNAS/ETNK2/GABRG2/LHX1/TP73	13
BP	GO:0010970	microtubule-based transport	13/1881	34/6250	0.195746771110532	1	WDR19/TTC26/IFT81/IFT74/NEFL/DYNC1I1/MAPT/UCHL1/SSX2IP/AP3B2/KIF3A/KIF3C/TTC30A	13
BP	GO:0007588	excretion	14/1881	37/6250	0.195848537613914	1	SLC12A1/DRD2/CHRNB2/CHRNA3/CLCNKA/UNC13B/CLCNKB/AGT/ABCG8/KCNMA1/NPHP1/NPSR1/AQP6/CACNA1C	14
BP	GO:0061333	renal tubule morphogenesis	14/1881	37/6250	0.195848537613914	1	NPNT/WNK4/PSPN/FOXD1/IRX2/WNT4/AGT/IRX1/SIX2/FAT4/HOXA11/WNT1/LHX1/HES5	14
BP	GO:0060047	heart contraction	29/1881	83/6250	0.196984869299091	1	MC3R/TACR3/KCNA5/DRD2/ATP1B1/SCN3B/CACNA1E/CALCA/KCNE2/SPTBN4/CACNA1B/KCNH2/IRX5/ADRB1/AGT/APLN/FOXN4/CACNA1D/GNAO1/CACNA1H/KCNH6/THRA/CALM1/CALM2/HCN4/EDN3/SNTA1/SCN1B/CACNA1C	29
BP	GO:0050954	sensory perception of mechanical stimulus	26/1881	74/6250	0.203694537297217	1	CHRNB2/RAB3A/GRM7/ATP2B2/GRXCR1/SOBP/OTOS/ASIC2/SPTBN4/GABRB2/SRRM4/SLC17A8/COL2A1/ADGRV1/CACNA1D/MKKS/KCNMA1/TUB/TSPEAR/GABRB3/OTOGL/USH2A/PAX3/MYO3A/TBL1X/TRPA1	26
BP	GO:0045165	cell fate commitment	48/1881	143/6250	0.204168971604354	1	IL23R/NEUROG2/NKX6-3/TLX3/SOSTDC1/FEV/NKX6-1/PAX6/SOX1/APC2/NRG1/IL4/SOX2/DMRTA2/DLX1/SATB2/NKX2-1/SOX5/ASCL1/NKX6-2/NKX2-2/WNT4/CHD5/WNT16/NEUROD4/FGF13/FOXN4/WNT3A/LHX3/NEUROD1/ARX/SIX2/CASZ1/ISL1/HOXA11/PAX3/WNT1/IHH/POU6F2/FGF3/PAX7/HOXA13/NTF4/MYOG/HES5/ONECUT2/WNT2/KDR	48
BP	GO:0009308	amine metabolic process	25/1881	71/6250	0.205949238563603	1	ENPP2/TACR3/ACMSD/CHRNB2/TPH2/GPLD1/HTR1A/BCHE/TPH1/DDC/DRD1/SLC44A5/SMPD3/SIRT4/PON1/PEMT/HPRT1/SLC44A4/LPCAT4/PSMB11/APOA2/DUOXA1/CHAT/MAOB/PLA2G12A	25
BP	GO:0007605	sensory perception of sound	24/1881	68/6250	0.208206809160794	1	CHRNB2/GRM7/ATP2B2/GRXCR1/SOBP/OTOS/ASIC2/SPTBN4/GABRB2/SRRM4/SLC17A8/COL2A1/ADGRV1/CACNA1D/MKKS/KCNMA1/TUB/TSPEAR/GABRB3/OTOGL/USH2A/PAX3/MYO3A/TBL1X	24
BP	GO:0072073	kidney epithelium development	24/1881	68/6250	0.208206809160794	1	CER1/MAGI2/FOXJ1/NPNT/WNK4/PSPN/EPHA7/ROBO2/POU3F3/RET/FOXD1/IRX2/WNT4/AGT/IRX1/SIX2/FAT4/GDF11/HOXA11/WNT1/LHX1/HES5/PROM1/EPHA4	24
BP	GO:0072657	protein localization to membrane	51/1881	153/6250	0.212212844117424	1	WDR19/CACNA1A/MAGI2/KCNB1/ZDHHC21/ATP1B1/HPCA/KCNIP4/PACSIN1/SCN3B/CALCR/VAMP4/ZDHHC22/JSRP1/SEC11C/LRP4/RAP2A/LIN7B/SPTBN4/DLG4/GLRB/GRIK5/REEP2/DPP6/NLGN1/WRB/STXBP1/MOAP1/WNT4/GRIK2/NKD2/FGF13/GPER1/GPR158/VAMP2/NFASC/DYNLL2/NRXN1/TUB/CPE/TMEM59/TIMM22/DMTN/NSF/WNK3/RAB40A/DLG2/TSPAN15/KCNB2/ZDHHC23/ANK1	51
BP	GO:0001662	behavioral fear response	5/1881	11/6250	0.212247284846244	1	HTR1A/CACNA1E/MAPK8IP2/GRIK2/DRD1	5
BP	GO:0002068	glandular epithelial cell development	5/1881	11/6250	0.212247284846244	1	RFX3/INSM1/NKX6-1/PAX6/NKX2-2	5
BP	GO:0002209	behavioral defense response	5/1881	11/6250	0.212247284846244	1	HTR1A/CACNA1E/MAPK8IP2/GRIK2/DRD1	5
BP	GO:0009072	aromatic amino acid family metabolic process	5/1881	11/6250	0.212247284846244	1	TAT/ACMSD/TPH2/TPH1/QDPR	5
BP	GO:0021854	hypothalamus development	5/1881	11/6250	0.212247284846244	1	NR0B1/CRHR1/POU3F2/RAX/NKX2-6	5
BP	GO:0021952	central nervous system projection neuron axonogenesis	5/1881	11/6250	0.212247284846244	1	CHRNB2/SPTBN4/DCX/SCN1B/EPHA4	5
BP	GO:0033572	transferrin transport	5/1881	11/6250	0.212247284846244	1	ATP6V0E2/ATP6V1G2/TF/ATP6V1C2/TFR2	5
BP	GO:0061001	regulation of dendritic spine morphogenesis	5/1881	11/6250	0.212247284846244	1	SRCIN1/CAMK2B/NLGN1/NLGN3/EPHA4	5
BP	GO:0086019	cell-cell signaling involved in cardiac conduction	5/1881	11/6250	0.212247284846244	1	KCNA5/SCN3B/CACNA1D/HCN4/SCN1B	5
BP	GO:1903532	positive regulation of secretion by cell	45/1881	134/6250	0.212266580992208	1	CHIA/GCK/CARTPT/GIPR/KCNB1/DRD2/GHRHR/CHRNB2/FFAR1/GPLD1/RAB3A/CRHR1/NKX6-1/GHRH/PFKM/INHA/IL4/UNC13B/SLC18A1/GIP/OR51E2/NLGN1/STXBP1/SYT7/UNC13A/STXBP5L/UCN3/FFAR2/AGT/GPER1/APLN/CPB2/RPH3AL/SMPD3/CACNA1H/CDK5R2/PYDC1/CADM1/GLRA1/ISL1/EDN3/FGB/NTSR1/TFR2/OXCT1	45
BP	GO:0007224	smoothened signaling pathway	21/1881	59/6250	0.214940475699419	1	WDR19/TTC26/TCTN1/IQUB/KIF27/PTCHD2/NKX6-1/PAX6/RFX4/NKX2-2/DISP2/FGF9/IFT88/IFT172/B9D1/TMEM17/IHH/PKD2L1/HES5/MAP3K10/TMEM231	21
BP	GO:0030879	mammary gland development	21/1881	59/6250	0.214940475699419	1	CDO1/GHRHR/SOSTDC1/CCND1/TDGF1/ATP2B2/NRG1/TPH1/BSX/CSN3/WNT4/NEURL1/PRLR/GC/CSN2/APLN/WNT3A/IGF1R/PAX3/HOXB9/WNT2	21
BP	GO:0016052	carbohydrate catabolic process	19/1881	53/6250	0.21931467481678	1	PHKA1/CHIA/GCK/MLXIPL/OGDHL/PPARGC1A/NEU2/PKLR/PFKM/ABHD10/PPP1R3E/ENO2/PGK2/AMY2A/CALM1/CALM2/FUT2/MIOX/MYOG	19
BP	GO:0046660	female sex differentiation	19/1881	53/6250	0.21931467481678	1	MSH4/DACH2/VGF/ROBO2/NR5A1/SOHLH1/FSHB/FSHR/INHA/ADCYAP1R1/NKX2-1/GPR149/WNT4/BMPR1B/AGT/AMH/LHX1/CAPN5/KDR	19
BP	GO:0071383	cellular response to steroid hormone stimulus	19/1881	53/6250	0.21931467481678	1	SSTR2/NR0B1/ATP1A3/NR5A1/ESRRB/OR51E2/RXRG/SSTR3/NPAS4/GPER1/SSTR1/CRHBP/HEY1/CASP9/THRA/HCN4/ISL1/MYOG/ESRRG	19
BP	GO:0001504	neurotransmitter uptake	6/1881	14/6250	0.221692277500523	1	DRD2/SLC18A1/RAB3B/SLC6A4/DRD1/SNAP25	6
BP	GO:0032350	regulation of hormone metabolic process	6/1881	14/6250	0.221692277500523	1	CACNA1A/FFAR3/WNT4/KCNMA1/IGF1R/DUOXA1	6
BP	GO:0040019	positive regulation of embryonic development	6/1881	14/6250	0.221692277500523	1	WNT4/WNT3A/WNT1/LHX1/DMRT2/WNT2	6
BP	GO:0043267	negative regulation of potassium ion transport	6/1881	14/6250	0.221692277500523	1	PLCB4/KCNA5/VIP/KCNE2/KCNH2/KCNRG	6
BP	GO:0043567	regulation of insulin-like growth factor receptor signaling pathway	6/1881	14/6250	0.221692277500523	1	GHRHR/GHRH/TRIM72/GH1/IFT88/WNT1	6
BP	GO:0044060	regulation of endocrine process	6/1881	14/6250	0.221692277500523	1	POMC/CRHR1/INHA/OR51E2/APLN/CRHBP	6
BP	GO:0071391	cellular response to estrogen stimulus	6/1881	14/6250	0.221692277500523	1	SSTR2/SSTR3/GPER1/SSTR1/CRHBP/MYOG	6
BP	GO:0061025	membrane fusion	17/1881	47/6250	0.22347658783272	1	TRIM9/USP30/GDAP1/RAB3A/ADAM2/VAMP4/GRIK5/STXBP1/SYT4/NAPB/STXBP6/NKD2/VAMP2/SNAP25/RAB39A/GABARAPL2/NSF	17
BP	GO:0072080	nephron tubule development	16/1881	44/6250	0.225427215149122	1	NPNT/WNK4/PSPN/POU3F3/FOXD1/IRX2/WNT4/AGT/IRX1/SIX2/FAT4/HOXA11/WNT1/LHX1/HES5/PROM1	16
BP	GO:0097164	ammonium ion metabolic process	26/1881	75/6250	0.227002931633653	1	ENPP2/TACR3/DRD2/CHRNB2/TPH2/GPLD1/HTR1A/ATP2B2/BCHE/TPH1/DDC/SNCB/DRD1/SLC44A5/SMPD3/RNF180/GCH1/PON1/PEMT/HPRT1/SLC44A4/LPCAT4/APOA2/CHAT/MAOB/PLA2G12A	26
BP	GO:0007520	myoblast fusion	7/1881	17/6250	0.227215612643508	1	KCNH1/IL4/DYRK1B/CACNA1H/ADGRB3/WNT1/MYOG	7
BP	GO:0007618	mating	7/1881	17/6250	0.227215612643508	1	CNR1/GRIN1/VIP/MAPK8IP2/SLC6A4/DRD1/THRA	7
BP	GO:0014003	oligodendrocyte development	7/1881	17/6250	0.227215612643508	1	KCNQ3/ASCL1/NKX6-2/NKX2-2/CNTN2/WASF3/HES5	7
BP	GO:0032922	circadian regulation of gene expression	7/1881	17/6250	0.227215612643508	1	CARTPT/MC3R/DRD2/PPARGC1A/PER3/CIART/CRY2	7
BP	GO:0045777	positive regulation of blood pressure	7/1881	17/6250	0.227215612643508	1	CARTPT/TACR3/CNR1/OR51E2/ADRB1/AGT/HSD11B2	7
BP	GO:0048009	insulin-like growth factor receptor signaling pathway	7/1881	17/6250	0.227215612643508	1	GHRHR/GHRH/TRIM72/GH1/IGF1R/IFT88/WNT1	7
BP	GO:0060306	regulation of membrane repolarization	7/1881	17/6250	0.227215612643508	1	KCNA5/KCNE2/KCNH2/CACNA1D/AKAP6/SNTA1/SCN1B	7
BP	GO:0071384	cellular response to corticosteroid stimulus	7/1881	17/6250	0.227215612643508	1	SSTR2/SSTR3/NPAS4/GPER1/HEY1/CASP9/ISL1	7
BP	GO:0072523	purine-containing compound catabolic process	7/1881	17/6250	0.227215612643508	1	PDE11A/PDE10A/PDE9A/ENPP4/ADAL/HPRT1/PDE4C	7
BP	GO:0090184	positive regulation of kidney development	7/1881	17/6250	0.227215612643508	1	RET/FOXD1/WNT4/AGT/LIN28A/LHX1/PROM1	7
BP	GO:2001259	positive regulation of cation channel activity	7/1881	17/6250	0.227215612643508	1	KCNE2/AKAP6/KCNJ11/CALM1/CALM2/FGF14/NTSR1	7
BP	GO:0044801	single-organism membrane fusion	15/1881	41/6250	0.227251932445504	1	TRIM9/USP30/GDAP1/RAB3A/ADAM2/VAMP4/GRIK5/STXBP1/SYT4/STXBP6/NKD2/VAMP2/SNAP25/RAB39A/NSF	15
BP	GO:0071331	cellular response to hexose stimulus	15/1881	41/6250	0.227251932445504	1	PDK3/KCNB1/MLXIPL/GPLD1/CACNA1E/EPHA5/GRIK5/GPER1/NPTX1/CPB2/NEUROD1/NRXN1/KCNJ11/ENDOG/OXCT1	15
BP	GO:0031333	negative regulation of protein complex assembly	14/1881	38/6250	0.228910161292944	1	TMOD1/TRIM9/SORL1/SOST/OPRD1/SPTBN4/KANK1/PYDC2/SCIN/TMOD2/MKKS/SPTB/THRA/DMTN	14
BP	GO:0003073	regulation of systemic arterial blood pressure	13/1881	35/6250	0.230348025270394	1	DRD2/CALCA/OR51E2/ASIC2/NKX2-1/REN/ADRB1/AGT/AVPR1B/EDN3/HSD11B2/KCNK6/NTSR1	13
BP	GO:0031644	regulation of neurological system process	13/1881	35/6250	0.230348025270394	1	CARTPT/VIP/FAM19A4/NRG1/OPRD1/CALCA/TNR/GRM1/WASF3/AGT/PROL1/GLRA1/NTSR1	13
BP	GO:0001580	detection of chemical stimulus involved in sensory perception of bitter taste	8/1881	20/6250	0.230350061636462	1	TAS2R13/TAS2R14/CA6/PIP/TAS2R10/TAS2R50/TAS2R8/GNAT3	8
BP	GO:0032272	negative regulation of protein polymerization	8/1881	20/6250	0.230350061636462	1	TMOD1/SPTBN4/KANK1/SCIN/TMOD2/MKKS/SPTB/DMTN	8
BP	GO:0045620	negative regulation of lymphocyte differentiation	8/1881	20/6250	0.230350061636462	1	FOXJ1/INHA/IL4/PRDX2/HMGB3/IHH/IFNA2/PGLYRP3	8
BP	GO:0051602	response to electrical stimulus	8/1881	20/6250	0.230350061636462	1	ADSSL1/KCNJ3/HPCA/RAB3A/CRHR1/DCX/GRM1/MYOG	8
BP	GO:0071398	cellular response to fatty acid	8/1881	20/6250	0.230350061636462	1	PDK3/FFAR3/PPARGC1A/APOB/OR51E2/GNAS/FFAR2/GNG2	8
BP	GO:1901880	negative regulation of protein depolymerization	8/1881	20/6250	0.230350061636462	1	TMOD1/APC2/SPTBN4/FGF13/SCIN/TMOD2/SPTB/DMTN	8
BP	GO:0009311	oligosaccharide metabolic process	9/1881	23/6250	0.231932533084584	1	MGAT4C/NEU2/GAL3ST3/C20orf173/B3GALT2/ST8SIA3/ST3GAL6/PRKCSH/FUT3	9
BP	GO:0048678	response to axon injury	9/1881	23/6250	0.231932533084584	1	GIPR/DRD2/NEFL/RTN4RL1/TNR/GIP/KCNK2/ISL1/EPHA4	9
BP	GO:0007585	respiratory gaseous exchange	11/1881	29/6250	0.232243870196561	1	TLX3/GRIN1/ECEL1/RAB3A/NLGN1/MAFB/APLN/GLRA1/TMPRSS11D/NLGN3/NTSR1	11
BP	GO:0045685	regulation of glial cell differentiation	11/1881	29/6250	0.232243870196561	1	LINGO1/NKX6-1/DLX1/NKX6-2/NKX2-2/CNTN2/F2/LIN28A/TP73/HES5/EPHA4	11
BP	GO:0060042	retina morphogenesis in camera-type eye	11/1881	29/6250	0.232243870196561	1	DSCAM/TSPAN12/CNGA3/IRX5/FOXN4/VSX1/ATP8A2/CASZ1/IHH/LHX1/PROM1	11
BP	GO:1903311	regulation of mRNA metabolic process	11/1881	29/6250	0.232243870196561	1	CELF4/CPEB3/TMBIM6/CELF3/CELF6/SRSF12/SRRM4/NANOS2/RBFOX1/RBM11/SLC39A5	11
BP	GO:0003143	embryonic heart tube morphogenesis	10/1881	26/6250	0.232459450612336	1	CCDC40/DNAAF1/CCDC103/NDRG4/FOXN4/WNT3A/MKKS/IFT172/IHH/MEGF8	10
BP	GO:0008593	regulation of Notch signaling pathway	10/1881	26/6250	0.232459450612336	1	DLX1/ASCL1/CHAC1/NEURL1/DLK2/HEY1/WNT1/TSPAN15/HES5/MAGEA1	10
BP	GO:0046031	ADP metabolic process	10/1881	26/6250	0.232459450612336	1	GCK/AK9/MLXIPL/OGDHL/PPARGC1A/PKLR/PFKM/ENO2/PGK2/MYOG	10
BP	GO:0050684	regulation of mRNA processing	10/1881	26/6250	0.232459450612336	1	CELF4/CPEB3/TMBIM6/CELF3/CELF6/SRSF12/SRRM4/RBFOX1/RBM11/SLC39A5	10
BP	GO:0050772	positive regulation of axonogenesis	10/1881	26/6250	0.232459450612336	1	DSCAM/ROBO2/NEFL/AMIGO1/MAPT/CDH4/WNT3A/RND2/MEGF8/RUFY3	10
BP	GO:0019932	second-messenger-mediated signaling	37/1881	110/6250	0.236272327510547	1	SLC12A1/PCLO/GHRHR/HTR5A/ATP1B1/KCNC2/HPCA/ADCY1/LACRT/GHRH/ADCYAP1R1/NRG1/GIP/ADCYAP1/ADCY2/PDE10A/EPHA5/GNAS/ADRB1/DRD1/AGT/AKAP6/RCAN2/NEUROD1/RAPGEF4/ADGRL1/RIMS2/DMTN/RASD1/CALM1/CALM2/EDN3/ADCY8/NMUR2/PDZD3/CACNA1C/KDR	37
BP	GO:0072659	protein localization to plasma membrane	30/1881	88/6250	0.237868124239616	1	KCNB1/ATP1B1/KCNIP4/PACSIN1/SCN3B/CALCR/VAMP4/ZDHHC22/RAP2A/LIN7B/SPTBN4/DPP6/STXBP1/WNT4/NKD2/FGF13/GPER1/GPR158/VAMP2/NFASC/NRXN1/TUB/TMEM59/NSF/WNK3/RAB40A/TSPAN15/KCNB2/ZDHHC23/ANK1	30
BP	GO:1990778	protein localization to cell periphery	30/1881	88/6250	0.237868124239616	1	KCNB1/ATP1B1/KCNIP4/PACSIN1/SCN3B/CALCR/VAMP4/ZDHHC22/RAP2A/LIN7B/SPTBN4/DPP6/STXBP1/WNT4/NKD2/FGF13/GPER1/GPR158/VAMP2/NFASC/NRXN1/TUB/TMEM59/NSF/WNK3/RAB40A/TSPAN15/KCNB2/ZDHHC23/ANK1	30
BP	GO:0003015	heart process	29/1881	85/6250	0.241158126310775	1	MC3R/TACR3/KCNA5/DRD2/ATP1B1/SCN3B/CACNA1E/CALCA/KCNE2/SPTBN4/CACNA1B/KCNH2/IRX5/ADRB1/AGT/APLN/FOXN4/CACNA1D/GNAO1/CACNA1H/KCNH6/THRA/CALM1/CALM2/HCN4/EDN3/SNTA1/SCN1B/CACNA1C	29
BP	GO:0032870	cellular response to hormone stimulus	89/1881	277/6250	0.244423497335024	1	GCK/MT3/UGT2B4/SSTR2/FFAR3/NR0B1/GHRHR/PPARGC1A/GRIN1/TSHR/ATP1A3/ROBO2/GPLD1/RASGRF1/ATP6V0E2/NEFL/ADCY1/NR5A1/SOST/CRHR1/PKLR/UGT2B11/NKX6-1/QRFPR/FGF17/ATP6V1G2/FSHR/SST/FGF22/NRG1/APOB/ESRRB/CSH1/TRIM72/OR51E2/REN/ADCY2/GRIN2C/SPTBN4/DLG4/KL/CAMK2B/RXRG/SSTR3/GNAS/GNG4/PRLR/DRD1/EGR4/UGT3A1/NPAS4/GH1/GPER1/ATP6V1C2/KANK1/GRIN2A/NCAM1/RPTOR/RRAGD/VAMP2/GNG2/MKKS/CACNA1H/SSTR1/AVPR1B/SPTB/CRHBP…	89
BP	GO:0051928	positive regulation of calcium ion transport	18/1881	51/6250	0.251342008593314	1	FFAR1/ATP1B1/LACRT/ATP2B2/ADCYAP1R1/TEX101/KCNE2/F2/DRD1/GPER1/CACNA1D/AKAP6/CALM1/CALM2/FGF14/WNK3/NPSR1/NTSR1	18
BP	GO:0044724	single-organism carbohydrate catabolic process	17/1881	48/6250	0.254521888288897	1	PHKA1/GCK/MLXIPL/OGDHL/PPARGC1A/NEU2/PKLR/PFKM/ABHD10/PPP1R3E/ENO2/PGK2/CALM1/CALM2/FUT2/MIOX/MYOG	17
BP	GO:0010469	regulation of receptor activity	16/1881	45/6250	0.257711244648607	1	CACNG5/CACNG7/CNIH2/CACNG2/PPARGC1A/RASGRF1/MAPK8IP2/DLG4/NLGN1/NEURL1/CACNG8/SHANK1/CRHBP/NRXN1/DAPK1/NLGN3	16
BP	GO:0061326	renal tubule development	16/1881	45/6250	0.257711244648607	1	NPNT/WNK4/PSPN/POU3F3/FOXD1/IRX2/WNT4/AGT/IRX1/SIX2/FAT4/HOXA11/WNT1/LHX1/HES5/PROM1	16
BP	GO:0019439	aromatic compound catabolic process	30/1881	89/6250	0.260894252648349	1	GCK/TAT/MLXIPL/ACMSD/CPEB3/PPARGC1A/HAL/PDE11A/PDE10A/PDXP/ASPDH/PDE9A/PON3/ENPP4/NANOS2/QDPR/ADAL/NT5M/LIN28A/TATDN3/PON1/HPRT1/PDE4C/APOBEC1/CYCS/HMGB2/ERN2/MYOG/ENDOG/MAOB	30
BP	GO:0008585	female gonad development	15/1881	42/6250	0.260896781315175	1	MSH4/VGF/ROBO2/NR5A1/SOHLH1/FSHB/FSHR/INHA/GPR149/WNT4/BMPR1B/AGT/AMH/CAPN5/KDR	15
BP	GO:0071326	cellular response to monosaccharide stimulus	15/1881	42/6250	0.260896781315175	1	PDK3/KCNB1/MLXIPL/GPLD1/CACNA1E/EPHA5/GRIK5/GPER1/NPTX1/CPB2/NEUROD1/NRXN1/KCNJ11/ENDOG/OXCT1	15
BP	GO:0009725	response to hormone	132/1881	418/6250	0.263410907654325	1	PTPRN/GCK/MT3/CITED2/UGT2B4/CDO1/RGS9/PCK1/SSTR2/TAT/FFAR3/TACR3/NR0B1/GHRHR/PPARGC1A/VGF/GRIN1/HTR5A/TSHR/ATP1A3/TPH2/ROBO2/GPLD1/RASGRF1/CCND1/ATP6V0E2/NEFL/ADCY1/NR5A1/SOST/CRHR1/PKLR/UGT2B11/NKX6-1/QRFPR/FGF17/BCHE/ACSBG1/ATP6V1G2/CALCR/FSHR/SST/FGF22/ADCYAP1R1/NRG1/APOB/ESRRB/CSH1/TRIM72/GIP/OR51E2/SLC9A3/TNFRSF11B/PRLH/NKX2-1/REN/ADCY2/GRIN2C/SPTBN4/NKX2-2/DLG4/KL/CAMK2B/RXRG/SSTR3/GNAS/SLC…	132
BP	GO:0007292	female gamete generation	14/1881	39/6250	0.264060223660263	1	MSH4/NPM2/SOHLH1/FSHB/FSHR/GPR149/WNT4/FMN2/BMPR1B/BCL2L10/AGT/AMH/TRIP13/IHH	14
BP	GO:0072524	pyridine-containing compound metabolic process	14/1881	39/6250	0.264060223660263	1	RPEL1/GCK/MLXIPL/ACMSD/OGDHL/PPARGC1A/PKLR/PFKM/APOA1BP/PDXP/ASPDH/ENO2/PGK2/MYOG	14
BP	GO:0006090	pyruvate metabolic process	13/1881	36/6250	0.267176230623167	1	PDK3/GCK/PCK1/MLXIPL/OGDHL/PPARGC1A/MPC2/PKLR/PFKM/ACOT12/ENO2/PGK2/MYOG	13
BP	GO:0010771	negative regulation of cell morphogenesis involved in differentiation	13/1881	36/6250	0.267176230623167	1	MT3/LINGO1/LRP4/TNR/NKX2-1/NLGN1/FGF13/KANK1/WNT3A/DMTN/NLGN3/RTN4R/RUFY3	13
BP	GO:0048675	axon extension	13/1881	36/6250	0.267176230623167	1	MT3/DSCAM/NKX6-1/TNR/MAPT/DCX/CDH4/WNT3A/SLIT1/NLGN3/MEGF8/RTN4R/RUFY3	13
BP	GO:1903825	organic acid transmembrane transport	13/1881	36/6250	0.267176230623167	1	SLC32A1/SLC5A12/MPC2/SLC36A2/SLC6A17/SLC38A11/SLC7A11/SLC17A8/SLC38A4/SLC7A14/SLC7A8/SLC38A8/SLC36A4	13
BP	GO:0043648	dicarboxylic acid metabolic process	12/1881	33/6250	0.270209218925806	1	ADSSL1/PCK1/TAT/ACMSD/LIPF/GAD1/HAL/GAD2/SUCLA2/FH/MDH1B/SLC46A1	12
BP	GO:1903214	regulation of protein targeting to mitochondrion	12/1881	33/6250	0.270209218925806	1	OSCP1/NKAP/NBPF3/NRG1/SIAH3/OR13C4/LRRC46/ELMOD1/SIRT4/PEMT/MYBPC1/CDKL2	12
BP	GO:0035150	regulation of tube size	21/1881	61/6250	0.270278436685614	1	KCNA5/VIP/HTR1A/CALCA/ASIC2/KCNMB2/SLC6A4/ADRB1/DRD1/AGT/GPER1/APLN/MKKS/KCNMA1/AVPR1B/GCH1/EDN3/HTR1B/SNTA1/FGB/CACNA1C	21
BP	GO:0050880	regulation of blood vessel size	21/1881	61/6250	0.270278436685614	1	KCNA5/VIP/HTR1A/CALCA/ASIC2/KCNMB2/SLC6A4/ADRB1/DRD1/AGT/GPER1/APLN/MKKS/KCNMA1/AVPR1B/GCH1/EDN3/HTR1B/SNTA1/FGB/CACNA1C	21
BP	GO:0043627	response to estrogen	27/1881	80/6250	0.272783831437919	1	PTPRN/CITED2/RGS9/SSTR2/TACR3/GHRHR/HTR5A/TPH2/CCND1/ADCYAP1R1/TNFRSF11B/SSTR3/SLC6A4/DRD1/GC/GH1/GPER1/SSTR1/MAP2/CRHBP/ARNT2/KCNJ11/CASP9/IHH/APOA2/MYOG/ENDOG	27
BP	GO:0010923	negative regulation of phosphatase activity	11/1881	30/6250	0.273108388465328	1	PPP4R4/PCDH11X/GRXCR1/LMTK3/ARFGEF3/TMEM132D/SLC7A14/RIMBP2/DLG2/CSRNP3/CRY2	11
BP	GO:0046888	negative regulation of hormone secretion	11/1881	30/6250	0.273108388465328	1	CARTPT/KCNB1/DRD2/CRHR1/INHA/STXBP5L/ABCC8/CRHBP/KCNJ11/SIRT4/PDE4C	11
BP	GO:0090174	organelle membrane fusion	11/1881	30/6250	0.273108388465328	1	TRIM9/RAB3A/VAMP4/GRIK5/STXBP1/SYT4/STXBP6/NKD2/VAMP2/SNAP25/RAB39A	11
BP	GO:0061351	neural precursor cell proliferation	20/1881	58/6250	0.27432186531947	1	DRD2/INSM1/CEND1/FABP7/POU3F2/PAX6/POU3F3/PTPRZ1/LHX5/TACC2/DMRTA2/ASCL1/SLC6A4/NEUROD4/FGF13/WNT3A/ARX/SLC39A5/IFT88/WNT2	20
BP	GO:0021885	forebrain cell migration	10/1881	27/6250	0.275799654281981	1	DRD2/POU3F2/POU3F3/TNR/NKX2-1/CNTN2/DRD1/FGF13/ARX/CDK5R2	10
BP	GO:0042311	vasodilation	10/1881	27/6250	0.275799654281981	1	VIP/CALCA/ADRB1/DRD1/AGT/GPER1/APLN/MKKS/KCNMA1/GCH1	10
BP	GO:0044275	cellular carbohydrate catabolic process	10/1881	27/6250	0.275799654281981	1	PHKA1/GCK/MLXIPL/PPARGC1A/ABHD10/PPP1R3E/CALM1/CALM2/MIOX/MYOG	10
BP	GO:0048640	negative regulation of developmental growth	10/1881	27/6250	0.275799654281981	1	MT3/TNR/GNAS/SLC6A4/KCNK2/ADRB1/FGF13/WNT3A/TP73/RTN4R	10
BP	GO:0061371	determination of heart left/right asymmetry	10/1881	27/6250	0.275799654281981	1	CCDC40/DNAAF1/CCDC103/NDRG4/FOXN4/WNT3A/MKKS/IFT172/IHH/MEGF8	10
BP	GO:1904063	negative regulation of cation transmembrane transport	10/1881	27/6250	0.275799654281981	1	DRD2/CABP1/CRHR1/FGF12/KCNE2/KCNH2/KCNRG/AGT/CALM1/CALM2	10
BP	GO:0001709	cell fate determination	9/1881	24/6250	0.278172006843166	1	NKX6-3/PAX6/ASCL1/NKX2-2/ISL1/WNT1/POU6F2/NTF4/HES5	9
BP	GO:0001947	heart looping	9/1881	24/6250	0.278172006843166	1	CCDC40/DNAAF1/CCDC103/NDRG4/FOXN4/WNT3A/MKKS/IFT172/IHH	9
BP	GO:0010524	positive regulation of calcium ion transport into cytosol	9/1881	24/6250	0.278172006843166	1	LACRT/ADCYAP1R1/TEX101/F2/DRD1/GPER1/AKAP6/NPSR1/NTSR1	9
BP	GO:0071695	anatomical structure maturation	9/1881	24/6250	0.278172006843166	1	CACNA1A/GRIN1/CEND1/RET/GH1/CDK5R2/FAT4/WNT1/SPINK5	9
BP	GO:1902305	regulation of sodium ion transmembrane transport	9/1881	24/6250	0.278172006843166	1	ATP1B1/FGF12/SCN3B/CNKSR3/BPIFA1/AGT/SNTA1/WNK3/SCN1B	9
BP	GO:0008207	C21-steroid hormone metabolic process	5/1881	12/6250	0.278738119249915	1	FSHB/WNT4/CACNA1H/KCNMA1/DHRS9	5
BP	GO:0010559	regulation of glycoprotein biosynthetic process	5/1881	12/6250	0.278738119249915	1	MT3/NECAB1/NECAB2/NECAB3/TMEM59	5
BP	GO:0015682	ferric iron transport	5/1881	12/6250	0.278738119249915	1	ATP6V0E2/ATP6V1G2/TF/ATP6V1C2/TFR2	5
BP	GO:0031952	regulation of protein autophosphorylation	5/1881	12/6250	0.278738119249915	1	NEK10/EPHA7/RAP2A/CALM1/CALM2	5
BP	GO:0032098	regulation of appetite	5/1881	12/6250	0.278738119249915	1	CARTPT/POMC/MKKS/HTR4/NENF	5
BP	GO:0045909	positive regulation of vasodilation	5/1881	12/6250	0.278738119249915	1	VIP/CALCA/AGT/GPER1/APLN	5
BP	GO:0045920	negative regulation of exocytosis	5/1881	12/6250	0.278738119249915	1	TRIM9/IL1RAPL1/SYT4/STXBP6/IL13RA2	5
BP	GO:0046839	phospholipid dephosphorylation	5/1881	12/6250	0.278738119249915	1	OCRL/LPPR5/LPPR1/MTMR7/PPAPDC1A	5
BP	GO:0072512	trivalent inorganic cation transport	5/1881	12/6250	0.278738119249915	1	ATP6V0E2/ATP6V1G2/TF/ATP6V1C2/TFR2	5
BP	GO:0086064	cell communication by electrical coupling involved in cardiac conduction	5/1881	12/6250	0.278738119249915	1	ATP1A3/ATP1B1/CALM1/CALM2/CACNA1C	5
BP	GO:0098657	import into cell	5/1881	12/6250	0.278738119249915	1	ATP1B1/TF/SLC8A3/NTSR1/TFR2	5
BP	GO:1904036	negative regulation of epithelial cell apoptotic process	5/1881	12/6250	0.278738119249915	1	IL4/SCG2/NEUROD1/FGB/KDR	5
BP	GO:2001222	regulation of neuron migration	5/1881	12/6250	0.278738119249915	1	SCRT1/SOX14/NKX6-1/UNC5D/SCRT2	5
BP	GO:0001754	eye photoreceptor cell differentiation	8/1881	21/6250	0.280053261088805	1	CRB1/OLFM3/PAX6/CNGA3/CEP290/CASZ1/IHH/PROM1	8
BP	GO:0043401	steroid hormone mediated signaling pathway	8/1881	21/6250	0.280053261088805	1	NR0B1/NR5A1/ESRRB/OR51E2/RXRG/GPER1/THRA/ESRRG	8
BP	GO:0045494	photoreceptor cell maintenance	8/1881	21/6250	0.280053261088805	1	RP1L1/ADGRV1/MKKS/TUB/CEP290/USH2A/SPATA7/PROM1	8
BP	GO:0046461	neutral lipid catabolic process	8/1881	21/6250	0.280053261088805	1	FABP2/GPLD1/FABP7/APOB/FABP6/APOC3/FABP1/APOA2	8
BP	GO:0046464	acylglycerol catabolic process	8/1881	21/6250	0.280053261088805	1	FABP2/GPLD1/FABP7/APOB/FABP6/APOC3/FABP1/APOA2	8
BP	GO:0061005	cell differentiation involved in kidney development	8/1881	21/6250	0.280053261088805	1	MAGI2/FOXJ1/POU3F3/WNT4/SIX2/FAT4/LHX1/PROM1	8
BP	GO:0001963	synaptic transmission, dopaminergic	6/1881	15/6250	0.281024317009631	1	DRD2/CHRNB2/RAB3B/SLC6A4/DRD1/CRHBP	6
BP	GO:0009201	ribonucleoside triphosphate biosynthetic process	6/1881	15/6250	0.281024317009631	1	AK9/NME9/NME5/PPARGC1A/PKLR/CHCHD10	6
BP	GO:0010226	response to lithium ion	6/1881	15/6250	0.281024317009631	1	TPH2/ADCY1/PKLR/SLC18A1/ASCL1/MYOG	6
BP	GO:0010259	multicellular organismal aging	6/1881	15/6250	0.281024317009631	1	SPEF2/GHRHR/NR5A1/DDC/HELT/CISD2	6
BP	GO:0010644	cell communication by electrical coupling	6/1881	15/6250	0.281024317009631	1	ATP1A3/CABP1/ATP1B1/CALM1/CALM2/CACNA1C	6
BP	GO:0023058	adaptation of signaling pathway	6/1881	15/6250	0.281024317009631	1	GIPR/DRD2/GRK4/CALCA/CAMK2B/HTR1B	6
BP	GO:0060119	inner ear receptor cell development	6/1881	15/6250	0.281024317009631	1	ATP2B2/GRXCR1/GABRB2/FAT4/GABRB3/IFT88	6
BP	GO:0007271	synaptic transmission, cholinergic	7/1881	18/6250	0.281164159669227	1	CACNA1A/CHRNB2/CHRNA3/CHRNA5/CHRND/CAMK2B/CHRM4	7
BP	GO:0030042	actin filament depolymerization	7/1881	18/6250	0.281164159669227	1	TMOD1/SPTBN4/PDXP/SCIN/TMOD2/SPTB/DMTN	7
BP	GO:0030834	regulation of actin filament depolymerization	7/1881	18/6250	0.281164159669227	1	TMOD1/SPTBN4/PDXP/SCIN/TMOD2/SPTB/DMTN	7
BP	GO:0031128	developmental induction	7/1881	18/6250	0.281164159669227	1	NKX2-1/WNT4/WNT3A/HOXA11/WNT1/FGF3/WNT2	7
BP	GO:0045168	cell-cell signaling involved in cell fate commitment	7/1881	18/6250	0.281164159669227	1	NKX2-1/WNT4/WNT3A/HOXA11/WNT1/FGF3/WNT2	7
BP	GO:0050892	intestinal absorption	7/1881	18/6250	0.281164159669227	1	SLC5A1/ABCG8/PNLIP/FABP1/GCNT3/APOA2/SLC46A1	7
BP	GO:0097006	regulation of plasma lipoprotein particle levels	7/1881	18/6250	0.281164159669227	1	GPLD1/APOB/AGT/APOC3/CNPY2/VLDLR/APOA2	7
BP	GO:0097061	dendritic spine organization	7/1881	18/6250	0.281164159669227	1	SRCIN1/DLG4/CAMK2B/NLGN1/SHANK1/NLGN3/EPHA4	7
BP	GO:1903792	negative regulation of anion transport	7/1881	18/6250	0.281164159669227	1	DRD2/CNR1/GRM7/SLC18A1/HRH3/HTR1B/MAOB	7
BP	GO:0072009	nephron epithelium development	18/1881	52/6250	0.282724609997238	1	MAGI2/FOXJ1/NPNT/WNK4/PSPN/POU3F3/FOXD1/IRX2/WNT4/AGT/IRX1/SIX2/FAT4/HOXA11/WNT1/LHX1/HES5/PROM1	18
BP	GO:0032886	regulation of microtubule-based process	17/1881	49/6250	0.287093924739775	1	CCDC40/DNAAF1/TMEM67/TTLL6/APC2/TACC2/MAPT/STMN4/DNAH11/ARMC4/FGF13/WNT3A/MKKS/CENPJ/SKA1/RAB6C/CEP250	17
BP	GO:0006939	smooth muscle contraction	16/1881	46/6250	0.291582160368453	1	SSTR2/TACR3/NPNT/DRD2/CHRNB2/CHRNA3/CALCA/DRD1/AGT/GPER1/MKKS/KCNMA1/EDN3/NMUR2/CACNA1C/KCNB2	16
BP	GO:0060193	positive regulation of lipase activity	15/1881	43/6250	0.296194606812625	1	APOH/HPCA/ADCY1/ADCYAP1R1/ADCY2/PRKCG/AGT/AVPR1B/PRKAR1A/PNLIP/CALM1/CALM2/ADCY8/ARL1/NMUR2	15
BP	GO:0071322	cellular response to carbohydrate stimulus	15/1881	43/6250	0.296194606812625	1	PDK3/KCNB1/MLXIPL/GPLD1/CACNA1E/EPHA5/GRIK5/GPER1/NPTX1/CPB2/NEUROD1/NRXN1/KCNJ11/ENDOG/OXCT1	15
BP	GO:0008015	blood circulation	56/1881	174/6250	0.29714810084274	1	CARTPT/MC3R/FFAR3/TACR3/KCNA5/DRD2/CNR1/ATP1B1/POMC/VIP/HTR1A/SCN3B/CACNA1E/CALCA/OR51E2/ASIC2/NKX2-1/REN/KCNE2/SPTBN4/CACNA1B/KCNMB2/KCNH2/SLC6A4/IRX5/ADRB1/DRD1/AGT/GPER1/APLN/BRS3/FOXN4/CHGA/CACNA1D/GNAO1/MKKS/CACNA1H/KCNMA1/AVPR1B/GCH1/KCNH6/THRA/F5/CALM1/CALM2/HCN4/EDN3/HTR1B/FGFBP3/SNTA1/FGB/HSD11B2/KCNK6/SCN1B/NTSR1/CACNA1C	56
BP	GO:0009581	detection of external stimulus	27/1881	81/6250	0.298517020626509	1	RGS9/LRP2/TTR/RGS9BP/TRPM3/RLBP1/ATP2B2/NOX3/GPC5/APOB/CALCA/ASIC2/EYS/APOC3/ATP8A2/MKKS/ELOVL4/MMP24/PNLIP/CALM1/CALM2/RRH/TRPA1/PKD2L1/APOA2/NTSR1/RGR	27
BP	GO:0044272	sulfur compound biosynthetic process	20/1881	59/6250	0.304773859996418	1	PDK3/CDO1/BCAN/ACSL6/ACAN/C20orf173/EXTL3/NDST4/B4GALT6/B4GAT1/HS6ST3/B3GAT2/CHST5/ST3GAL6/CSPG5/ELOVL4/HS3ST5/HAGH/NDST3/B3GAT1	20
BP	GO:0040014	regulation of multicellular organism growth	13/1881	37/6250	0.305812064336512	1	DRD2/GHRHR/POU3F2/GHRH/CACNA2D2/PRLH/SPTBN4/GNAS/ADRB1/AGT/GH1/ATP8A2/MKKS	13
BP	GO:0042278	purine nucleoside metabolic process	30/1881	91/6250	0.30944814484191	1	GCK/AK9/ADSSL1/NME9/MLXIPL/NME5/OGDHL/PPARGC1A/ATP1B1/PKLR/PFKM/MYH4/MYH8/MPP2/DLG4/NDUFA5/ENPP4/SULT1E1/SULT4A1/ADAL/ENO2/PGK2/PEMT/CHCHD10/NDUFA7/HPRT1/NDUFA1/DLG2/CYCS/MYOG	30
BP	GO:0046128	purine ribonucleoside metabolic process	30/1881	91/6250	0.30944814484191	1	GCK/AK9/ADSSL1/NME9/MLXIPL/NME5/OGDHL/PPARGC1A/ATP1B1/PKLR/PFKM/MYH4/MYH8/MPP2/DLG4/NDUFA5/ENPP4/SULT1E1/SULT4A1/ADAL/ENO2/PGK2/PEMT/CHCHD10/NDUFA7/HPRT1/NDUFA1/DLG2/CYCS/MYOG	30
BP	GO:0051047	positive regulation of secretion	48/1881	149/6250	0.31245106466431	1	CHIA/GCK/CARTPT/GIPR/ALOX12B/KCNB1/DRD2/GHRHR/CHRNB2/FFAR1/GPLD1/RAB3A/CRHR1/LACRT/NKX6-1/GHRH/PFKM/INHA/IL4/UNC13B/SLC18A1/GIP/OR51E2/NLGN1/STXBP1/SYT7/UNC13A/STXBP5L/UCN3/FFAR2/AGT/GPER1/APLN/CPB2/SCIN/RPH3AL/SMPD3/CACNA1H/CDK5R2/PYDC1/CADM1/GLRA1/ISL1/EDN3/FGB/NTSR1/TFR2/OXCT1	48
BP	GO:0048839	inner ear development	29/1881	88/6250	0.314480976968887	1	HPCA/ATP2B2/GRXCR1/NOX3/SOBP/SOX2/HMX3/GABRB2/KCNK2/MAFB/COL2A1/WNT3A/ATP8A2/LHX3/KCNMA1/NEUROD1/CEP290/FAT4/FGF9/GABRB3/USH2A/IFT88/MYO3A/WNT1/FGF3/HOXA13/FOXI1/HES5/PTK7	29
BP	GO:0003013	circulatory system process	56/1881	175/6250	0.315126312416109	1	CARTPT/MC3R/FFAR3/TACR3/KCNA5/DRD2/CNR1/ATP1B1/POMC/VIP/HTR1A/SCN3B/CACNA1E/CALCA/OR51E2/ASIC2/NKX2-1/REN/KCNE2/SPTBN4/CACNA1B/KCNMB2/KCNH2/SLC6A4/IRX5/ADRB1/DRD1/AGT/GPER1/APLN/BRS3/FOXN4/CHGA/CACNA1D/GNAO1/MKKS/CACNA1H/KCNMA1/AVPR1B/GCH1/KCNH6/THRA/F5/CALM1/CALM2/HCN4/EDN3/HTR1B/FGFBP3/SNTA1/FGB/HSD11B2/KCNK6/SCN1B/NTSR1/CACNA1C	56
BP	GO:0019229	regulation of vasoconstriction	11/1881	31/6250	0.315976713498078	1	KCNA5/ASIC2/KCNMB2/DRD1/AGT/APLN/AVPR1B/EDN3/SNTA1/FGB/CACNA1C	11
BP	GO:1901361	organic cyclic compound catabolic process	33/1881	101/6250	0.318904324071549	1	GCK/MT3/UGT2B4/TAT/MLXIPL/ACMSD/CPEB3/PPARGC1A/HAL/PDE11A/PDE10A/PDXP/CYP46A1/ASPDH/PDE9A/PON3/ENPP4/NANOS2/QDPR/ADAL/NT5M/LIN28A/TATDN3/ALLC/HPRT1/PDE4C/APOBEC1/CYCS/HMGB2/ERN2/MYOG/ENDOG/MAOB	33
BP	GO:0001658	branching involved in ureteric bud morphogenesis	10/1881	28/6250	0.321264036341348	1	NPNT/PSPN/FOXD1/WNT4/AGT/SIX2/FAT4/HOXA11/WNT1/LHX1	10
BP	GO:0007202	activation of phospholipase C activity	10/1881	28/6250	0.321264036341348	1	ADCY1/ADCYAP1R1/ADCY2/PRKCG/AGT/AVPR1B/PRKAR1A/CALM1/CALM2/ADCY8	10
BP	GO:0009988	cell-cell recognition	10/1881	28/6250	0.321264036341348	1	ADAM2/CLGN/KCNU1/ADAM20/ZPBP/ADAM21/SPA17/SPACA3/GLIPR1L1/FUT3	10
BP	GO:0032465	regulation of cytokinesis	10/1881	28/6250	0.321264036341348	1	TAS2R13/CETN2/DRD2/RXFP3/CCND1/PDXP/MAPRE3/IGF1R/CALM1/CALM2	10
BP	GO:0007009	plasma membrane organization	37/1881	114/6250	0.322152593125784	1	KCNB1/ATP1B1/MYH2/CRB1/KCNIP4/PACSIN1/SCN3B/CALCR/VAMP4/ZDHHC22/RAP2A/TRIM72/LIN7B/SPTBN4/DPP6/STXBP1/SYT7/WNT4/NKD2/FGF13/GPER1/ARV1/GPR158/VAMP2/NFASC/SPTB/NRXN1/TUB/TMEM59/FAT4/NSF/WNK3/RAB40A/TSPAN15/KCNB2/ZDHHC23/ANK1	37
BP	GO:0048732	gland development	54/1881	169/6250	0.323894006772987	1	CCDC40/DNAAF1/CITED2/CDO1/NR0B1/ZDHHC21/DRD2/INSM1/GHRHR/SOSTDC1/EDARADD/CCND1/NR5A1/TDGF1/CRHR1/POU3F2/PAX6/GHRH/ATP2B2/NRG1/TPH1/SOX2/BSX/NKX2-1/CSN3/ASCL1/DBP/WNT4/NEURL1/PRLR/GC/MAFB/FOXE1/CSN2/APLN/WNT3A/CPB2/QDPR/CBX7/LHX3/PRDX2/CADM1/THRA/IGF1R/ISL1/PAX3/IFT88/WNT1/HOXB9/FGF3/HOXA13/MYB/ONECUT2/WNT2	54
BP	GO:0008202	steroid metabolic process	32/1881	98/6250	0.324036214263959	1	MT3/UGT2B4/LRP2/NR0B1/PPARGC1A/SORL1/NR5A1/UGT2B11/FSHB/APOF/APOB/IL4/WNT4/CYP46A1/PRLR/SERPINA6/FABP6/AGT/GC/SULT1E1/SULT4A1/ARV1/CACNA1H/KCNMA1/GBA2/CELA3A/VLDLR/SLC10A2/IGF1R/HSD11B2/DHRS9/APOA2	32
BP	GO:0061564	axon development	105/1881	335/6250	0.324161342676521	1	EFNB3/MT3/CACNA1A/RPS6KA6/TCTN1/PSPN/DSCAM/DRD2/CNR1/NEUROG2/KCNQ3/KIF5C/CHRNB2/GRIN1/EPHA7/ROBO2/RASGRF1/LINGO1/RGMB/NEFL/RAB3A/SLITRK3/ADCY1/POU3F2/RTN4RL1/AMIGO1/NKX6-1/PAX6/FGF17/UNC5D/DPYSL5/FGF22/NTNG2/ATL1/NRG1/PTPRZ1/CRTAC1/LRP4/RET/FOXD1/TNR/NKX2-1/EPHA6/GRIN2C/EPHA5/SPTBN4/CNTN1/MAPT/DLG4/KL/CAMK2B/DCX/B4GAT1/APBB1/CDH4/STXBP1/BRSK1/UCHL1/KIF5A/CRMP1/CNTN2/BMPR1B/SLITRK4/TRPC7/COL2A1/FG…	105
BP	GO:0042445	hormone metabolic process	27/1881	82/6250	0.325025326434877	1	PCSK1/UGT2B4/CACNA1A/PCSK1N/FFAR3/TTR/GHRHR/PPARGC1A/POMC/PCSK2/NR5A1/UGT2B11/FSHB/CGA/REN/SCG5/WNT4/AGT/FOXE1/SULT1E1/CACNA1H/KCNMA1/CRHBP/CPE/IGF1R/DHRS9/DUOXA1	27
BP	GO:0055017	cardiac muscle tissue growth	9/1881	25/6250	0.32667666523014	1	NDRG4/NRG1/KCNK2/AGT/AKAP6/PRKAR1A/FGF9/TP73/WNT2	9
BP	GO:0031960	response to corticosteroid	25/1881	76/6250	0.336282743350614	1	CDO1/SSTR2/TAT/GHRHR/TPH2/CCND1/NEFL/BCHE/ACSBG1/CALCR/SLC9A3/SSTR3/UCN3/NPAS4/GPER1/GPR83/HEY1/CASP9/CALM1/CALM2/ISL1/HTR1B/HSD11B2/APOA2/MAOB	25
BP	GO:0048871	multicellular organismal homeostasis	47/1881	147/6250	0.337083598017672	1	POTEJ/CARTPT/MC3R/POTEI/POTEE/POTEF/ALOX12B/MLXIPL/DRD2/CNR1/PPARGC1A/ADCY1/RP1L1/ARMS2/FSHB/TEX15/TF/NOX3/CALCA/PRR4/TNFRSF11B/PRLH/MUC6/ADCY2/GNAS/ADRB1/BPIFA1/DRD1/PROL1/COL2A1/PIP/APLN/ADGRV1/MKKS/NEUROD1/TUB/CEP290/FH/PRKAR1A/ADCY8/USH2A/SPATA7/IHH/HOXA13/NTSR1/PROM1/KDR	47
BP	GO:0031122	cytoplasmic microtubule organization	7/1881	19/6250	0.33775299983404	1	CEP126/TACC2/KATNAL2/KIF19/CCDC13/IFT88/IFT172	7
BP	GO:0045143	homologous chromosome segregation	7/1881	19/6250	0.33775299983404	1	MSH4/MEIKIN/TEX15/SYCP1/FMN2/TEX11/TRIP13	7
BP	GO:0048016	inositol phosphate-mediated signaling	7/1881	19/6250	0.33775299983404	1	SLC12A1/LACRT/NRG1/AKAP6/RCAN2/EDN3/NMUR2	7
BP	GO:0060038	cardiac muscle cell proliferation	7/1881	19/6250	0.33775299983404	1	NDRG4/NRG1/KCNK2/PRKAR1A/FGF9/TP73/WNT2	7
BP	GO:0086004	regulation of cardiac muscle cell contraction	7/1881	19/6250	0.33775299983404	1	KCNA5/FGF12/SCN3B/KCNE2/KCNH2/SNTA1/SCN1B	7
BP	GO:2000649	regulation of sodium ion transmembrane transporter activity	7/1881	19/6250	0.33775299983404	1	ATP1B1/FGF12/SCN3B/CNKSR3/AGT/WNK3/SCN1B	7
BP	GO:0010977	negative regulation of neuron projection development	14/1881	41/6250	0.33914313042718	1	MT3/LINGO1/LRP4/TNR/NLGN1/SEZ6/FGF13/KANK1/WNT3A/NLGN3/RTN4R/RUFY3/KIAA0319/EPHA4	14
BP	GO:0001975	response to amphetamine	6/1881	16/6250	0.343258725732899	1	DRD2/GRIN1/DRD1/CALM1/CALM2/HPRT1	6
BP	GO:0003254	regulation of membrane depolarization	6/1881	16/6250	0.343258725732899	1	MLLT11/FGF12/SCN3B/HCN4/SCN1B/NTSR1	6
BP	GO:0006891	intra-Golgi vesicle-mediated transport	6/1881	16/6250	0.343258725732899	1	SORL1/RAB6B/RAB41/GABARAPL2/NSF/RAB6C	6
BP	GO:0007194	negative regulation of adenylate cyclase activity	6/1881	16/6250	0.343258725732899	1	DRD2/GABBR2/GRM7/GRM3/HRH3/GABBR1	6
BP	GO:0042073	intraciliary transport	6/1881	16/6250	0.343258725732899	1	WDR19/TTC26/IFT81/IFT74/SSX2IP/TTC30A	6
BP	GO:0071385	cellular response to glucocorticoid stimulus	6/1881	16/6250	0.343258725732899	1	SSTR2/SSTR3/NPAS4/HEY1/CASP9/ISL1	6
BP	GO:1901021	positive regulation of calcium ion transmembrane transporter activity	6/1881	16/6250	0.343258725732899	1	ATP1B1/KCNE2/AKAP6/CALM1/CALM2/FGF14	6
BP	GO:1904427	positive regulation of calcium ion transmembrane transport	6/1881	16/6250	0.343258725732899	1	ATP1B1/KCNE2/AKAP6/CALM1/CALM2/FGF14	6
BP	GO:0007157	heterophilic cell-cell adhesion via plasma membrane cell adhesion molecules	13/1881	38/6250	0.345801053919168	1	CADM4/CADM2/GRID2/PTPRD/CBLN1/AMIGO1/IL1RAPL1/NLGN1/CDH4/NRXN1/ADGRL1/CADM1/FAT4	13
BP	GO:0010518	positive regulation of phospholipase activity	13/1881	38/6250	0.345801053919168	1	HPCA/ADCY1/ADCYAP1R1/ADCY2/PRKCG/AGT/AVPR1B/PRKAR1A/CALM1/CALM2/ADCY8/ARL1/NMUR2	13
BP	GO:0051261	protein depolymerization	13/1881	38/6250	0.345801053919168	1	TMOD1/DNAJC6/APC2/SPTBN4/STMN4/PDXP/KIF19/FGF13/SCIN/TMOD2/SPTB/KIF24/DMTN	13
BP	GO:0010038	response to metal ion	41/1881	128/6250	0.346303827427788	1	MT3/TAT/GIPR/DRD2/GRIN1/KCNC1/TPH2/GPLD1/KCNC2/CCND1/ADCY1/PKLR/KCNH1/TF/IL4/SLC18A1/TNFRSF11B/LCE1D/SYT1/ASCL1/CAMK2B/KCNMB2/NPTX1/GRIN2A/QDPR/ABCC8/CACNA1H/KCNMA1/CRHBP/CASP9/GATM/DMTN/CALM1/CALM2/FGB/APOBEC1/MYOG/ENDOG/TFR2/MAOB/MT1B	41
BP	GO:0009164	nucleoside catabolic process	5/1881	13/6250	0.348479948282172	1	ENPP4/ADAL/NT5M/HPRT1/APOBEC1	5
BP	GO:0019098	reproductive behavior	5/1881	13/6250	0.348479948282172	1	GRIN1/MAPK8IP2/DRD1/THRA/NPAS3	5
BP	GO:0021591	ventricular system development	5/1881	13/6250	0.348479948282172	1	HYDIN/KIF27/NME5/CELSR2/ARMC4	5
BP	GO:0030262	apoptotic nuclear changes	5/1881	13/6250	0.348479948282172	1	GPER1/CYCS/HMGB2/ERN2/ENDOG	5
BP	GO:0042516	regulation of tyrosine phosphorylation of Stat3 protein	5/1881	13/6250	0.348479948282172	1	IL23R/GH1/ISL1/IFNA2/HES5	5
BP	GO:0042517	positive regulation of tyrosine phosphorylation of Stat3 protein	5/1881	13/6250	0.348479948282172	1	IL23R/GH1/ISL1/IFNA2/HES5	5
BP	GO:0043470	regulation of carbohydrate catabolic process	5/1881	13/6250	0.348479948282172	1	GCK/MLXIPL/PPARGC1A/PPP1R3E/MYOG	5
BP	GO:0043471	regulation of cellular carbohydrate catabolic process	5/1881	13/6250	0.348479948282172	1	GCK/MLXIPL/PPARGC1A/PPP1R3E/MYOG	5
BP	GO:0044705	multi-organism reproductive behavior	5/1881	13/6250	0.348479948282172	1	GRIN1/MAPK8IP2/DRD1/THRA/NPAS3	5
BP	GO:0055090	acylglycerol homeostasis	5/1881	13/6250	0.348479948282172	1	MLXIPL/APOC4/GIP/FITM2/APOC3	5
BP	GO:0060043	regulation of cardiac muscle cell proliferation	5/1881	13/6250	0.348479948282172	1	NRG1/KCNK2/FGF9/TP73/WNT2	5
BP	GO:0060314	regulation of ryanodine-sensitive calcium-release channel activity	5/1881	13/6250	0.348479948282172	1	JPH3/JSRP1/AKAP6/CALM1/CALM2	5
BP	GO:0070328	triglyceride homeostasis	5/1881	13/6250	0.348479948282172	1	MLXIPL/APOC4/GIP/FITM2/APOC3	5
BP	GO:0071825	protein-lipid complex subunit organization	5/1881	13/6250	0.348479948282172	1	APOB/AGT/APOC3/PCDHGA3/APOA2	5
BP	GO:0071875	adrenergic receptor signaling pathway	5/1881	13/6250	0.348479948282172	1	OR56A4/GNAS/ADRB1/GPR101/OR13F1	5
BP	GO:1903018	regulation of glycoprotein metabolic process	5/1881	13/6250	0.348479948282172	1	MT3/NECAB1/NECAB2/NECAB3/TMEM59	5
BP	GO:1990089	response to nerve growth factor	5/1881	13/6250	0.348479948282172	1	MAGI2/ELAVL4/KCNC1/KCNC2/CALCA	5
BP	GO:0046434	organophosphate catabolic process	18/1881	54/6250	0.348912484752534	1	ENPP2/GCK/MLXIPL/PPARGC1A/MTMR7/PDE11A/PDE10A/PDXP/ASPDH/PDE9A/SMPD3/NT5M/PON1/HPRT1/PDE4C/APOA2/MYOG/NTSR1	18
BP	GO:0009582	detection of abiotic stimulus	27/1881	83/6250	0.352173684791078	1	RGS9/LRP2/TTR/RGS9BP/TRPM3/RLBP1/ATP2B2/NOX3/GPC5/APOB/CALCA/ASIC2/EYS/APOC3/ATP8A2/MKKS/ELOVL4/MMP24/PNLIP/CALM1/CALM2/RRH/TRPA1/PKD2L1/APOA2/NTSR1/RGR	27
BP	GO:0007409	axonogenesis	101/1881	324/6250	0.352681917764024	1	EFNB3/MT3/CACNA1A/RPS6KA6/TCTN1/PSPN/DSCAM/DRD2/NEUROG2/KCNQ3/KIF5C/CHRNB2/GRIN1/EPHA7/ROBO2/RASGRF1/LINGO1/RGMB/NEFL/RAB3A/SLITRK3/ADCY1/POU3F2/AMIGO1/NKX6-1/PAX6/FGF17/UNC5D/DPYSL5/FGF22/NTNG2/ATL1/NRG1/PTPRZ1/LRP4/RET/FOXD1/TNR/NKX2-1/EPHA6/GRIN2C/EPHA5/SPTBN4/CNTN1/MAPT/DLG4/KL/CAMK2B/DCX/B4GAT1/APBB1/CDH4/STXBP1/BRSK1/UCHL1/KIF5A/CRMP1/CNTN2/BMPR1B/SLITRK4/TRPC7/COL2A1/FGF13/ADGRB1/WNT3A/NPT…	101
BP	GO:0051494	negative regulation of cytoskeleton organization	12/1881	35/6250	0.352813138308106	1	TMOD1/TMEM67/APC2/SPTBN4/FGF13/KANK1/SCIN/TMOD2/MKKS/SPTB/SHANK1/DMTN	12
BP	GO:0001894	tissue homeostasis	31/1881	96/6250	0.354628702745085	1	POTEJ/CARTPT/POTEI/POTEE/POTEF/RP1L1/ARMS2/FSHB/TEX15/TF/CALCA/PRR4/TNFRSF11B/PRLH/MUC6/GNAS/PROL1/COL2A1/PIP/ADGRV1/MKKS/NEUROD1/TUB/CEP290/FH/USH2A/SPATA7/IHH/HOXA13/PROM1/KDR	31
BP	GO:0046916	cellular transition metal ion homeostasis	11/1881	32/6250	0.36023022778678	1	MT3/ATP6V0E2/ATP6V1G2/TF/SLC22A17/CP/ATP6V1C2/PRND/SLC46A1/SLC39A6/TFR2	11
BP	GO:1901019	regulation of calcium ion transmembrane transporter activity	11/1881	32/6250	0.36023022778678	1	JPH3/DRD2/CABP1/ATP1B1/CRHR1/JSRP1/KCNE2/AKAP6/CALM1/CALM2/FGF14	11
BP	GO:0070838	divalent metal ion transport	62/1881	197/6250	0.360373556756977	1	MT3/CACNG5/CACNG7/CACNA1A/JPH3/CACNG2/DRD2/CHRNB2/GRIN1/FFAR1/CABP1/ATP1B1/GRM7/CRHR1/TRPM3/LACRT/ATP2B2/GPM6A/IL1RAPL1/CACNA2D2/TF/CACNA1E/ADCYAP1R1/CACNA2D3/JSRP1/OPRD1/CALCA/TEX101/CACNA2D1/KCNE2/CACNA1B/CAMK2B/F2/DRD1/AGT/TRPC7/CACNG6/CSN2/CACNG8/GPER1/ATP2A3/CACNA1D/AKAP6/GNAO1/CACNA1H/SLC8A3/SLC39A5/CALM1/CALM2/FGF14/ASIC1/WNK3/TRPA1/NMUR2/NPSR1/PKD2L1/MYB/NTSR1/CACNA1C/SLC39A6/SLC24A2/TFR2	62
BP	GO:0010721	negative regulation of cell development	38/1881	119/6250	0.362657292321131	1	ZNF536/MT3/TLX3/SORL1/LINGO1/NKX6-1/PAX6/SOX2/LRP4/TNR/DLX1/DLL3/NKX2-1/ASCL1/NKX6-2/NKX2-2/NLGN1/SLC6A4/MEIS1/CNTN2/SEZ6/F2/FGF13/KANK1/WNT3A/LIN28A/DMTN/GDF11/CASZ1/ISL1/TP73/NLGN3/CNTN4/RTN4R/HES5/RUFY3/KIAA0319/EPHA4	38
BP	GO:1901135	carbohydrate derivative metabolic process	141/1881	456/6250	0.362734128915865	1	IDS/RPEL1/SPOCK3/CHIA/APLP1/GCK/MT3/AK9/MC3R/ADSSL1/ST8SIA5/GIPR/NME9/LRP2/MLXIPL/GALNTL6/NME5/DRD2/GHRHR/GRM8/OGDHL/GABBR2/PPARGC1A/BCAN/MGAT4C/TSHR/ARSF/GPLD1/ATP1B1/HPCA/VIP/GRM7/HS3ST4/ADCY1/CRHR1/NEU2/PKLR/ACAN/GHRH/ATP2B2/GAL3ST3/PFKM/MYH4/CERK/CALCR/FSHR/C20orf173/ADCYAP1R1/GPC5/MYH8/MUCL1/GPAT2/TAAR2/TAAR5/HS3ST6/CALCA/TAAR1/NECAB1/ADCYAP1/EXTL3/MUC6/PDE11A/ADCY2/B3GALT2/NDST4/PDE10A/GRM3…	141
BP	GO:0001823	mesonephros development	16/1881	48/6250	0.362839191274605	1	CER1/FOXJ1/NPNT/PSPN/ROBO2/RET/FOXD1/REN/WNT4/AGT/SIX2/FAT4/GDF11/HOXA11/WNT1/LHX1	16
BP	GO:1901615	organic hydroxy compound metabolic process	65/1881	207/6250	0.364082051700396	1	PLCB4/ENPP2/MT3/OCRL/PCK1/TACR3/LRP2/TTR/DRD2/INSM1/CHRNB2/SORL1/TPH2/GPLD1/OCA2/MTMR7/HTR1A/ATP2B2/BCHE/ADCYAP1R1/APOF/APOB/TPH1/IL4/DDC/SLC45A2/SNCB/PDXP/WNT4/CYP46A1/DRD1/FABP6/GC/SLC44A5/FOXE1/HAO1/GPER1/ARV1/SMPD3/CACNA1H/RNF180/KCNMA1/HAGH/GCH1/GBA2/CELA3A/VLDLR/ADH1C/SLC10A2/COQ3/PON1/PEMT/CALM1/CALM2/HPRT1/DHRS9/SLC44A4/LPCAT4/APOA2/MIOX/DUOXA1/NTSR1/CHAT/MAOB/PLA2G12A	65
BP	GO:0006816	calcium ion transport	57/1881	181/6250	0.366089526363838	1	CACNG5/CACNG7/CACNA1A/JPH3/CACNG2/DRD2/CHRNB2/GRIN1/FFAR1/CABP1/ATP1B1/GRM7/CRHR1/TRPM3/LACRT/ATP2B2/GPM6A/IL1RAPL1/CACNA2D2/CACNA1E/ADCYAP1R1/CACNA2D3/JSRP1/OPRD1/CALCA/TEX101/CACNA2D1/KCNE2/CACNA1B/CAMK2B/F2/DRD1/AGT/TRPC7/CACNG6/CSN2/CACNG8/GPER1/ATP2A3/CACNA1D/AKAP6/GNAO1/CACNA1H/SLC8A3/CALM1/CALM2/FGF14/ASIC1/WNK3/TRPA1/NMUR2/NPSR1/PKD2L1/MYB/NTSR1/CACNA1C/SLC24A2	57
BP	GO:0031109	microtubule polymerization or depolymerization	10/1881	29/6250	0.368116755364919	1	APC2/MAPT/TPPP/STMN4/KIF19/FGF13/TPPP3/KIF24/CENPJ/SKA1	10
BP	GO:0042490	mechanoreceptor differentiation	10/1881	29/6250	0.368116755364919	1	ATP2B2/GRXCR1/GABRB2/KCNMA1/FAT4/GABRB3/USH2A/IFT88/NTF4/HES5	10
BP	GO:0060675	ureteric bud morphogenesis	10/1881	29/6250	0.368116755364919	1	NPNT/PSPN/FOXD1/WNT4/AGT/SIX2/FAT4/HOXA11/WNT1/LHX1	10
BP	GO:0072171	mesonephric tubule morphogenesis	10/1881	29/6250	0.368116755364919	1	NPNT/PSPN/FOXD1/WNT4/AGT/SIX2/FAT4/HOXA11/WNT1/LHX1	10
BP	GO:1901616	organic hydroxy compound catabolic process	10/1881	29/6250	0.368116755364919	1	ENPP2/MT3/MTMR7/PDXP/CYP46A1/HAO1/SMPD3/MIOX/NTSR1/MAOB	10
BP	GO:1903955	positive regulation of protein targeting to mitochondrion	10/1881	29/6250	0.368116755364919	1	OSCP1/NKAP/NBPF3/NRG1/OR13C4/LRRC46/ELMOD1/PEMT/MYBPC1/CDKL2	10
BP	GO:0007126	meiotic nuclear division	20/1881	61/6250	0.368340048568843	1	MSH4/CCNA1/TDRD9/ING2/NPM2/TDRKH/MEIKIN/TEX15/SYCP1/FBXO43/CAMK2B/WNT4/FMN2/NANOS2/PRKAR1A/TEX11/TRIP13/SMC2/HORMAD2/GPR3	20
BP	GO:1901136	carbohydrate derivative catabolic process	20/1881	61/6250	0.368340048568843	1	IDS/CHIA/BCAN/NEU2/ACAN/GPC5/PDE11A/PDE10A/PDE9A/ENPP4/ABHD10/ADAL/CSPG5/NT5M/GBA2/SPACA3/HPRT1/PDE4C/APOBEC1/PGLYRP3	20
BP	GO:0001656	metanephros development	15/1881	45/6250	0.370342022805973	1	FOXJ1/ROBO2/POU3F3/RET/FOXD1/IRX2/WNT4/SLC5A1/IRX1/SIX2/FAT4/GDF11/HOXA11/LHX1/HES5	15
BP	GO:0042698	ovulation cycle	15/1881	45/6250	0.370342022805973	1	MSH4/VGF/ROBO2/NR5A1/SOHLH1/FSHB/FSHR/INHA/GPR149/BMPR1B/AGT/AMH/GABRB1/CAPN5/KDR	15
BP	GO:0045927	positive regulation of growth	32/1881	100/6250	0.374049557373961	1	CPNE9/DSCAM/DRD2/GHRHR/POU3F2/GHRH/CACNA2D2/NRG1/EXTL3/SYT1/SPTBN4/MAPT/SYT3/CDH4/SYT4/UNC13A/F2/AGT/GH1/WNT3A/ATP8A2/AKAP6/MKKS/ARX/RIMS2/FGF9/RND2/SLC44A4/MEGF8/SOX15/RUFY3/WNT2	32
BP	GO:0071248	cellular response to metal ion	19/1881	58/6250	0.375588648906832	1	MT3/GRIN1/TPH2/GPLD1/ADCY1/KCNH1/TF/IL4/SLC18A1/LCE1D/NPTX1/GRIN2A/CACNA1H/CRHBP/DMTN/MYOG/ENDOG/TFR2/MT1B	19
BP	GO:0090066	regulation of anatomical structure size	55/1881	175/6250	0.37614901622084	1	TMOD1/MT3/SLC12A1/TENM1/KCNA5/DSCAM/ACTR3B/NEFL/VIP/HTR1A/NKX6-1/ATP2B2/AQP10/RET/CALCA/RAB3B/TNR/ASIC2/SPTBN4/MAPT/KCNMB2/CDH4/SLC6A4/SLC12A5/PDXP/CNTN2/ADRB1/DRD1/AGT/FGF13/GPER1/APLN/KANK1/WNT3A/SCIN/RPTOR/TMOD2/MKKS/KCNMA1/AVPR1B/SPTB/WIPF3/GCH1/DMTN/EDN3/HTR1B/RND2/SNTA1/FGB/TP73/MEGF8/AQP6/RTN4R/CACNA1C/RUFY3	55
BP	GO:0014855	striated muscle cell proliferation	9/1881	26/6250	0.376556367086625	1	MEGF10/NDRG4/NRG1/KCNK2/PRKAR1A/FGF9/TP73/MYOG/WNT2	9
BP	GO:0032413	negative regulation of ion transmembrane transporter activity	9/1881	26/6250	0.376556367086625	1	DRD2/CABP1/CRHR1/FGF12/KCNE2/KCNRG/AGT/CALM1/CALM2	9
BP	GO:0042044	fluid transport	9/1881	26/6250	0.376556367086625	1	ADCY1/AQP10/ADCY2/GNAS/UPK3A/PRKAR1A/ADCY8/PDZD3/AQP6	9
BP	GO:0042451	purine nucleoside biosynthetic process	9/1881	26/6250	0.376556367086625	1	AK9/ADSSL1/NME9/NME5/PPARGC1A/PKLR/ADAL/CHCHD10/HPRT1	9
BP	GO:0043484	regulation of RNA splicing	9/1881	26/6250	0.376556367086625	1	CELF4/AFF2/CELF3/CELF6/SRSF12/SRRM4/RBFOX1/RBM11/SLC39A5	9
BP	GO:0043666	regulation of phosphoprotein phosphatase activity	9/1881	26/6250	0.376556367086625	1	PPP4R4/MAGI2/DRD2/AKAP6/PPP2R2C/CALM1/CALM2/PPP2R2B/CRY2	9
BP	GO:0046129	purine ribonucleoside biosynthetic process	9/1881	26/6250	0.376556367086625	1	AK9/ADSSL1/NME9/NME5/PPARGC1A/PKLR/ADAL/CHCHD10/HPRT1	9
BP	GO:0046530	photoreceptor cell differentiation	9/1881	26/6250	0.376556367086625	1	CRB1/RP1L1/OLFM3/PAX6/CNGA3/CEP290/CASZ1/IHH/PROM1	9
BP	GO:0090303	positive regulation of wound healing	9/1881	26/6250	0.376556367086625	1	APOH/PLG/ENPP4/F2/KANK1/CPB2/PRDX2/DMTN/SOX15	9
BP	GO:1901606	alpha-amino acid catabolic process	9/1881	26/6250	0.376556367086625	1	CDO1/PIPOX/TAT/ACMSD/GAD1/HAL/QDPR/GAD2/GCAT	9
BP	GO:0009126	purine nucleoside monophosphate metabolic process	23/1881	71/6250	0.378400742694997	1	GCK/AK9/ADSSL1/MLXIPL/OGDHL/PPARGC1A/ATP1B1/PKLR/PFKM/MYH4/MYH8/MPP2/DLG4/NDUFA5/ENO2/PGK2/CHCHD10/NDUFA7/HPRT1/NDUFA1/DLG2/CYCS/MYOG	23
BP	GO:0009167	purine ribonucleoside monophosphate metabolic process	23/1881	71/6250	0.378400742694997	1	GCK/AK9/ADSSL1/MLXIPL/OGDHL/PPARGC1A/ATP1B1/PKLR/PFKM/MYH4/MYH8/MPP2/DLG4/NDUFA5/ENO2/PGK2/CHCHD10/NDUFA7/HPRT1/NDUFA1/DLG2/CYCS/MYOG	23
BP	GO:0035304	regulation of protein dephosphorylation	23/1881	71/6250	0.378400742694997	1	PPP4R4/MAGI2/PPP1R42/NPNT/DRD2/GPLD1/PPP1R17/PCDH11X/GRXCR1/LMTK3/ARFGEF3/AKAP6/TMEM132D/DUSP26/SLC7A14/RIMBP2/PPP2R2C/CALM1/CALM2/DLG2/CSRNP3/PPP2R2B/CRY2	23
BP	GO:0051384	response to glucocorticoid	23/1881	71/6250	0.378400742694997	1	CDO1/SSTR2/TAT/GHRHR/TPH2/CCND1/NEFL/BCHE/ACSBG1/CALCR/SLC9A3/SSTR3/UCN3/NPAS4/GPR83/HEY1/CASP9/CALM1/CALM2/ISL1/HSD11B2/APOA2/MAOB	23
BP	GO:0046942	carboxylic acid transport	39/1881	123/6250	0.379944938534636	1	PPFIA3/SLC26A11/PPFIA4/CACNA1A/DRD2/SLC32A1/SLC5A12/MPC2/RAB3A/OCA2/GRM7/LCN12/SLC36A2/SLC6A17/UNC13B/SERINC4/SLC38A11/SYT1/STXBP1/SLC22A9/HRH3/SLC7A11/FABP6/SLC17A8/SLC38A4/CPLX1/VAMP2/SNAP25/SLC7A14/SLC7A8/SLC10A2/SLC38A8/FABP1/SLC6A13/NMUR2/PPFIA2/NTSR1/SLC46A1/SLC36A4	39
BP	GO:0048593	camera-type eye morphogenesis	18/1881	55/6250	0.38318230806907	1	DSCAM/PAX6/SOX1/TSPAN12/CNGA3/MEIS1/WNT16/IRX5/FOXN4/VSX1/ATP8A2/GDF11/TENM3/CASZ1/IHH/LHX1/PROM1/WNT2	18
BP	GO:0071241	cellular response to inorganic substance	22/1881	68/6250	0.385613671225189	1	MT3/PPARGC1A/GRIN1/TPH2/GPLD1/KCNC2/ADCY1/KCNH1/TF/IL4/SLC18A1/LCE1D/ADCY10/NPTX1/GRIN2A/CACNA1H/CRHBP/DMTN/MYOG/ENDOG/TFR2/MT1B	22
BP	GO:0034620	cellular response to unfolded protein	8/1881	23/6250	0.385660884977105	1	PACRG/CCND1/TMBIM6/EXTL3/TSPYL2/RNF175/DDX11/POMT1	8
BP	GO:0043242	negative regulation of protein complex disassembly	8/1881	23/6250	0.385660884977105	1	TMOD1/APC2/SPTBN4/FGF13/SCIN/TMOD2/SPTB/DMTN	8
BP	GO:0071156	regulation of cell cycle arrest	8/1881	23/6250	0.385660884977105	1	MLXIPL/INSM1/CCND1/GPER1/NEUROD1/TP73/PSMB11/MYOG	8
BP	GO:2000179	positive regulation of neural precursor cell proliferation	8/1881	23/6250	0.385660884977105	1	DRD2/INSM1/PAX6/LHX5/DMRTA2/ASCL1/WNT3A/LHX1	8
BP	GO:0090407	organophosphate biosynthetic process	70/1881	225/6250	0.392622523950704	1	APLP1/OCRL/AK9/MC3R/ADSSL1/GIPR/NME9/AK7/NME5/DRD2/GHRHR/GRM8/GABBR2/PPARGC1A/TSHR/HPCA/VIP/GRM7/ADCY1/MTMR7/CRHR1/PKLR/GHRH/CALCR/FSHR/ADCYAP1R1/GPAT2/TAAR2/TAAR5/SERINC4/CALCA/TAAR1/ENTPD8/ADCYAP1/ADCY2/GRM3/FITM2/GNAS/RUNDC3A/ASPDH/HRH3/ADRB1/GUCY2C/TPTE2/ADCY10/DRD1/SLC44A5/GPER1/CDS2/AKAP6/PIGH/ETNK2/GCH1/PEMT/CALM1/CALM2/ADCY8/CHCHD10/HTR1B/HTR4/HPRT1/DPM3/SLC44A4/LPCAT4/PDZD3/GABBR1/APOA2/…	70
BP	GO:0001990	regulation of systemic arterial blood pressure by hormone	7/1881	20/6250	0.395585351171199	1	OR51E2/NKX2-1/REN/AGT/AVPR1B/EDN3/HSD11B2	7
BP	GO:0009142	nucleoside triphosphate biosynthetic process	7/1881	20/6250	0.395585351171199	1	AK9/NME9/AK7/NME5/PPARGC1A/PKLR/CHCHD10	7
BP	GO:0014014	negative regulation of gliogenesis	7/1881	20/6250	0.395585351171199	1	LINGO1/NKX6-1/DLX1/NKX6-2/F2/LIN28A/HES5	7
BP	GO:0019433	triglyceride catabolic process	7/1881	20/6250	0.395585351171199	1	FABP2/GPLD1/FABP7/APOB/FABP6/APOC3/FABP1	7
BP	GO:0051489	regulation of filopodium assembly	7/1881	20/6250	0.395585351171199	1	TENM1/GPM6A/NLGN1/NEURL1/NRXN1/DMTN/MYO3A	7
BP	GO:0001942	hair follicle development	12/1881	36/6250	0.395631592150577	1	ZDHHC21/TGM3/SOSTDC1/EDARADD/FST/LRP4/GNAS/FOXE1/DSG4/SOX21/SPINK5/KRT84	12
BP	GO:0022404	molting cycle process	12/1881	36/6250	0.395631592150577	1	ZDHHC21/TGM3/SOSTDC1/EDARADD/FST/LRP4/GNAS/FOXE1/DSG4/SOX21/SPINK5/KRT84	12
BP	GO:0022405	hair cycle process	12/1881	36/6250	0.395631592150577	1	ZDHHC21/TGM3/SOSTDC1/EDARADD/FST/LRP4/GNAS/FOXE1/DSG4/SOX21/SPINK5/KRT84	12
BP	GO:0098773	skin epidermis development	12/1881	36/6250	0.395631592150577	1	ZDHHC21/TGM3/SOSTDC1/EDARADD/FST/LRP4/GNAS/FOXE1/DSG4/SOX21/SPINK5/KRT84	12
BP	GO:1903317	regulation of protein maturation	12/1881	36/6250	0.395631592150577	1	SUSD4/MAGEA3/RFX4/CHAC1/CNTN2/C8B/NKD2/CPB2/TMEM59/SIRT4/IFT88/TFR2	12
BP	GO:0072511	divalent inorganic cation transport	62/1881	199/6250	0.396751187018583	1	MT3/CACNG5/CACNG7/CACNA1A/JPH3/CACNG2/DRD2/CHRNB2/GRIN1/FFAR1/CABP1/ATP1B1/GRM7/CRHR1/TRPM3/LACRT/ATP2B2/GPM6A/IL1RAPL1/CACNA2D2/TF/CACNA1E/ADCYAP1R1/CACNA2D3/JSRP1/OPRD1/CALCA/TEX101/CACNA2D1/KCNE2/CACNA1B/CAMK2B/F2/DRD1/AGT/TRPC7/CACNG6/CSN2/CACNG8/GPER1/ATP2A3/CACNA1D/AKAP6/GNAO1/CACNA1H/SLC8A3/SLC39A5/CALM1/CALM2/FGF14/ASIC1/WNK3/TRPA1/NMUR2/NPSR1/PKD2L1/MYB/NTSR1/CACNA1C/SLC39A6/SLC24A2/TFR2	62
BP	GO:0015992	proton transport	16/1881	49/6250	0.399564168988462	1	SLC2A13/SLC25A14/ATP1A3/SLC4A10/ATP6V0E2/SLC9C2/COX7B2/SLC36A2/ATP6V1G2/IL4/SLC9A3/ATP6V1C2/COX6C/SLC9B1/ASIC5/SLC46A1	16
BP	GO:0009205	purine ribonucleoside triphosphate metabolic process	20/1881	62/6250	0.400994809029461	1	GCK/AK9/NME9/MLXIPL/NME5/OGDHL/PPARGC1A/ATP1B1/PKLR/PFKM/MYH4/MYH8/NDUFA5/ENO2/PGK2/CHCHD10/NDUFA7/NDUFA1/CYCS/MYOG	20
BP	GO:1903046	meiotic cell cycle process	20/1881	62/6250	0.400994809029461	1	MSH4/CCNA1/TDRD9/ING2/NPM2/TDRKH/MEIKIN/TEX15/SYCP1/FBXO43/CAMK2B/WNT4/FMN2/NANOS2/PRKAR1A/TEX11/TRIP13/SMC2/HORMAD2/GPR3	20
BP	GO:1901137	carbohydrate derivative biosynthetic process	92/1881	298/6250	0.404375629019147	1	APLP1/MT3/AK9/MC3R/ADSSL1/ST8SIA5/GIPR/NME9/LRP2/GALNTL6/NME5/DRD2/GHRHR/GRM8/GABBR2/PPARGC1A/BCAN/MGAT4C/TSHR/HPCA/VIP/GRM7/ADCY1/CRHR1/NEU2/PKLR/ACAN/GHRH/GAL3ST3/CALCR/FSHR/C20orf173/ADCYAP1R1/GPC5/MUCL1/TAAR2/TAAR5/HS3ST6/CALCA/TAAR1/NECAB1/ADCYAP1/EXTL3/MUC6/ADCY2/B3GALT2/NDST4/GRM3/B4GALT6/B4GAT1/GNAS/RUNDC3A/ST8SIA3/HS6ST3/BMPR1B/B3GAT2/HRH3/ADRB1/GUCY2C/ADCY10/NECAB2/DRD1/CHST5/GPER1/ST3G…	92
BP	GO:0021782	glial cell development	11/1881	33/6250	0.405240732217267	1	MT3/KCNQ3/POU3F2/ASCL1/NKX6-2/NKX2-2/CNTN2/WASF3/DRD1/AGT/HES5	11
BP	GO:0046620	regulation of organ growth	11/1881	33/6250	0.405240732217267	1	CACNA2D2/NRG1/SLC6A4/KCNK2/AGT/AKAP6/ARX/FGF9/TP73/CACNA1C/WNT2	11
BP	GO:1903169	regulation of calcium ion transmembrane transport	11/1881	33/6250	0.405240732217267	1	JPH3/DRD2/CABP1/ATP1B1/CRHR1/JSRP1/KCNE2/AKAP6/CALM1/CALM2/FGF14	11
BP	GO:0009119	ribonucleoside metabolic process	31/1881	98/6250	0.406441917027934	1	GCK/AK9/ADSSL1/NME9/MLXIPL/NME5/OGDHL/PPARGC1A/ATP1B1/PKLR/PFKM/MYH4/MYH8/MPP2/DLG4/NDUFA5/ENPP4/SULT1E1/SULT4A1/ADAL/ENO2/PGK2/PEMT/CHCHD10/NDUFA7/HPRT1/NDUFA1/APOBEC1/DLG2/CYCS/MYOG	31
BP	GO:0043583	ear development	31/1881	98/6250	0.406441917027934	1	WDR19/HPCA/ATP2B2/GRXCR1/NOX3/SOBP/SOX2/HMX3/GABRB2/KCNK2/MAFB/COL2A1/WNT3A/ATP8A2/LHX3/KCNMA1/NEUROD1/CEP290/SIX2/FAT4/FGF9/GABRB3/USH2A/IFT88/MYO3A/WNT1/FGF3/HOXA13/FOXI1/HES5/PTK7	31
BP	GO:0002090	regulation of receptor internalization	6/1881	17/6250	0.406554969236203	1	MAGI2/DRD2/DLG4/WNT3A/SH3GL2/LRRTM2	6
BP	GO:0010955	negative regulation of protein processing	6/1881	17/6250	0.406554969236203	1	SUSD4/MAGEA3/CHAC1/CPB2/TMEM59/SIRT4	6
BP	GO:0021871	forebrain regionalization	6/1881	17/6250	0.406554969236203	1	EMX1/PAX6/DMRTA2/NKX2-1/WNT1/LHX1	6
BP	GO:0045103	intermediate filament-based process	6/1881	17/6250	0.406554969236203	1	NEFM/NEFL/INA/PRPH/ATP8A2/KRT20	6
BP	GO:0045104	intermediate filament cytoskeleton organization	6/1881	17/6250	0.406554969236203	1	NEFM/NEFL/INA/PRPH/ATP8A2/KRT20	6
BP	GO:0055021	regulation of cardiac muscle tissue growth	6/1881	17/6250	0.406554969236203	1	NRG1/KCNK2/AKAP6/FGF9/TP73/WNT2	6
BP	GO:1901016	regulation of potassium ion transmembrane transporter activity	6/1881	17/6250	0.406554969236203	1	ATP1B1/KCNE2/KCNRG/CACNA1D/VAMP2/AKAP6	6
BP	GO:1903318	negative regulation of protein maturation	6/1881	17/6250	0.406554969236203	1	SUSD4/MAGEA3/CHAC1/CPB2/TMEM59/SIRT4	6
BP	GO:0001657	ureteric bud development	15/1881	46/6250	0.408451633662838	1	CER1/FOXJ1/NPNT/PSPN/ROBO2/RET/FOXD1/WNT4/AGT/SIX2/FAT4/GDF11/HOXA11/WNT1/LHX1	15
BP	GO:0072163	mesonephric epithelium development	15/1881	46/6250	0.408451633662838	1	CER1/FOXJ1/NPNT/PSPN/ROBO2/RET/FOXD1/WNT4/AGT/SIX2/FAT4/GDF11/HOXA11/WNT1/LHX1	15
BP	GO:0072164	mesonephric tubule development	15/1881	46/6250	0.408451633662838	1	CER1/FOXJ1/NPNT/PSPN/ROBO2/RET/FOXD1/WNT4/AGT/SIX2/FAT4/GDF11/HOXA11/WNT1/LHX1	15
BP	GO:0051592	response to calcium ion	19/1881	59/6250	0.409225673639278	1	GIPR/GRIN1/TPH2/GPLD1/CCND1/ADCY1/KCNH1/LCE1D/SYT1/KCNMB2/GRIN2A/KCNMA1/CRHBP/DMTN/CALM1/CALM2/FGB/APOBEC1/ENDOG	19
BP	GO:0019637	organophosphate metabolic process	110/1881	358/6250	0.414860330173548	1	PLCB4/RPEL1/APLP1/ENPP2/GCK/OCRL/AK9/MC3R/ADSSL1/GIPR/NME9/AK7/MLXIPL/NME5/DRD2/GHRHR/GRM8/OGDHL/GABBR2/PPARGC1A/TSHR/LPPR5/GPLD1/ATP1B1/HPCA/LPPR1/VIP/GRM7/ADCY1/MTMR7/CRHR1/PKLR/GHRH/ATP2B2/PFKM/OC90/MYH4/CALCR/FSHR/ADCYAP1R1/MYH8/GPAT2/TAAR2/TAAR5/SERINC4/CALCA/TAAR1/ENTPD8/ADCYAP1/NKX2-1/PDE11A/ADCY2/APOA1BP/PDE10A/GRM3/MPP2/DLG4/FITM2/GNAS/RUNDC3A/PDXP/NDUFA5/ASPDH/PDE9A/HRH3/ADRB1/GUCY2C/TP…	110
BP	GO:0006790	sulfur compound metabolic process	37/1881	118/6250	0.415956869905855	1	PDK3/IDS/SPOCK3/CDO1/CACNA1A/PIPOX/GDAP1/BCAN/ACSL6/HS3ST4/ACAN/GAL3ST3/C20orf173/GDAP1L1/GPC5/MSRA/EXTL3/NDST4/B4GALT6/B4GAT1/HS6ST3/B3GAT2/ACSM4/ACOT12/CHST5/SULT1E1/SULT4A1/ST3GAL6/CSPG5/ELOVL4/HS3ST5/HAGH/NDST3/SUCLA2/PEMT/SULT1C3/B3GAT1	37
BP	GO:0003018	vascular process in circulatory system	22/1881	69/6250	0.416836560466282	1	KCNA5/VIP/HTR1A/CALCA/ASIC2/KCNMB2/SLC6A4/ADRB1/DRD1/AGT/GPER1/APLN/MKKS/KCNMA1/AVPR1B/GCH1/EDN3/HTR1B/FGFBP3/SNTA1/FGB/CACNA1C	22
BP	GO:0060041	retina development in camera-type eye	22/1881	69/6250	0.416836560466282	1	DSCAM/HPCA/PAX6/GPM6A/IL4/RET/TSPAN12/CNGA3/BMPR1B/IRX5/NEUROD4/FOXN4/VSX1/ATP8A2/NEUROD1/TUB/CEP290/NPHP1/CASZ1/IHH/LHX1/PROM1	22
BP	GO:1990267	response to transition metal nanoparticle	14/1881	43/6250	0.417887124789658	1	TAT/DRD2/GRIN1/HCN3/CCND1/TF/IL4/GRIN2A/ABCC8/GATM/HCN4/APOBEC1/TFR2/MT1B	14
BP	GO:0003091	renal water homeostasis	5/1881	14/6250	0.418917543160866	1	ADCY1/ADCY2/GNAS/PRKAR1A/ADCY8	5
BP	GO:0006656	phosphatidylcholine biosynthetic process	5/1881	14/6250	0.418917543160866	1	SLC44A5/PEMT/SLC44A4/APOA2/CHAT	5
BP	GO:0007129	synapsis	5/1881	14/6250	0.418917543160866	1	MSH4/TEX15/SYCP1/TEX11/TRIP13	5
BP	GO:0008206	bile acid metabolic process	5/1881	14/6250	0.418917543160866	1	CYP46A1/FABP6/ARV1/GBA2/SLC10A2	5
BP	GO:0035088	establishment or maintenance of apical/basal cell polarity	5/1881	14/6250	0.418917543160866	1	FOXJ1/LIN7B/CDX2/PTK7/ANK1	5
BP	GO:0042503	tyrosine phosphorylation of Stat3 protein	5/1881	14/6250	0.418917543160866	1	IL23R/GH1/ISL1/IFNA2/HES5	5
BP	GO:0044058	regulation of digestive system process	5/1881	14/6250	0.418917543160866	1	WNK4/ABCG8/NEUROD1/WNK3/APOA2	5
BP	GO:0046785	microtubule polymerization	5/1881	14/6250	0.418917543160866	1	MAPT/TPPP/FGF13/TPPP3/CENPJ	5
BP	GO:0050982	detection of mechanical stimulus	5/1881	14/6250	0.418917543160866	1	ATP2B2/ASIC2/MKKS/TRPA1/PKD2L1	5
BP	GO:0051193	regulation of cofactor metabolic process	5/1881	14/6250	0.418917543160866	1	PDK3/GCK/MLXIPL/PPARGC1A/MYOG	5
BP	GO:0051196	regulation of coenzyme metabolic process	5/1881	14/6250	0.418917543160866	1	PDK3/GCK/MLXIPL/PPARGC1A/MYOG	5
BP	GO:0055025	positive regulation of cardiac muscle tissue development	5/1881	14/6250	0.418917543160866	1	NRG1/WNT3A/AKAP6/FGF9/WNT2	5
BP	GO:0061245	establishment or maintenance of bipolar cell polarity	5/1881	14/6250	0.418917543160866	1	FOXJ1/LIN7B/CDX2/PTK7/ANK1	5
BP	GO:1901020	negative regulation of calcium ion transmembrane transporter activity	5/1881	14/6250	0.418917543160866	1	DRD2/CABP1/CRHR1/CALM1/CALM2	5
BP	GO:1903170	negative regulation of calcium ion transmembrane transport	5/1881	14/6250	0.418917543160866	1	DRD2/CABP1/CRHR1/CALM1/CALM2	5
BP	GO:2000243	positive regulation of reproductive process	5/1881	14/6250	0.418917543160866	1	CITED2/VIP/NR5A1/CACNA1H/GLRA1	5
BP	GO:0014070	response to organic cyclic compound	108/1881	352/6250	0.423237300759306	1	PTPRN/APLP1/CITED2/CDO1/RGS9/SSTR2/TAT/TACR3/GABRA1/NR0B1/DRD2/CNR1/GHRHR/PPARGC1A/CHRNB2/ELAVL4/VGF/GRIN1/HCN3/HTR5A/ATP1A3/TPH2/GPLD1/KCNC2/CCND1/HPCA/NEFL/ADCY1/NR5A1/HCN2/CRHR1/PKLR/CHRNA3/CHRNA5/NKX6-1/CHRND/BCHE/ACSBG1/CALCR/SST/ADCYAP1R1/IL4/ESRRB/GIP/OR51E2/SLC9A3/TNFRSF11B/REN/ASCL1/ADCY2/NKX2-2/RXRG/SSTR3/GNAS/SLC6A4/ABCA2/PDXP/GABRB2/UCN3/SLC7A11/PRKCG/DSG1/DRD1/EGR4/GC/NPAS4/GH1/GPER1…	108
BP	GO:0009266	response to temperature stimulus	21/1881	66/6250	0.425185797972676	1	PCSK1N/PPARGC1A/VGF/TRPM3/PKLR/ARPP21/SST/CALCA/CAMK2B/SLC12A5/CDH8/ADRB1/AGT/CPB2/RPTOR/MMP24/THRA/HTR1B/TRPA1/PSIP1/NTSR1	21
BP	GO:0016050	vesicle organization	21/1881	66/6250	0.425185797972676	1	PTPRN/TRIM9/RAB3A/NSG1/CADPS/VAMP4/HMP19/DLG4/GRIK5/CALY/STXBP1/SYT4/SYP/STXBP6/UNC13A/ZPBP/NKD2/VAMP2/SNAP25/SNAP91/RAB39A	21
BP	GO:0015849	organic acid transport	39/1881	125/6250	0.426445134383387	1	PPFIA3/SLC26A11/PPFIA4/CACNA1A/DRD2/SLC32A1/SLC5A12/MPC2/RAB3A/OCA2/GRM7/LCN12/SLC36A2/SLC6A17/UNC13B/SERINC4/SLC38A11/SYT1/STXBP1/SLC22A9/HRH3/SLC7A11/FABP6/SLC17A8/SLC38A4/CPLX1/VAMP2/SNAP25/SLC7A14/SLC7A8/SLC10A2/SLC38A8/FABP1/SLC6A13/NMUR2/PPFIA2/NTSR1/SLC46A1/SLC36A4	39
BP	GO:0042158	lipoprotein biosynthetic process	9/1881	27/6250	0.426934723488947	1	ALOX12B/ZDHHC21/MBOAT4/ZDHHC22/APOB/PIGH/APOBEC1/DPM3/ZDHHC23	9
BP	GO:0045132	meiotic chromosome segregation	9/1881	27/6250	0.426934723488947	1	MSH4/MEIKIN/TEX15/SYCP1/FMN2/TEX11/TRIP13/SMC2/HORMAD2	9
BP	GO:0046503	glycerolipid catabolic process	9/1881	27/6250	0.426934723488947	1	ENPP2/FABP2/GPLD1/FABP7/APOB/FABP6/APOC3/FABP1/APOA2	9
BP	GO:0060113	inner ear receptor cell differentiation	9/1881	27/6250	0.426934723488947	1	ATP2B2/GRXCR1/GABRB2/KCNMA1/FAT4/GABRB3/USH2A/IFT88/HES5	9
BP	GO:0060419	heart growth	9/1881	27/6250	0.426934723488947	1	NDRG4/NRG1/KCNK2/AGT/AKAP6/PRKAR1A/FGF9/TP73/WNT2	9
BP	GO:0060191	regulation of lipase activity	17/1881	53/6250	0.426964717455627	1	APOH/HPCA/ADCY1/ADCYAP1R1/ADCY2/PRKCG/AGT/APOC3/AVPR1B/PRKAR1A/PNLIP/CALM1/CALM2/ADCY8/ARL1/NMUR2/APOA2	17
BP	GO:0001889	liver development	13/1881	40/6250	0.427951326788361	1	CCDC40/DNAAF1/CITED2/CCND1/DBP/WNT4/CPB2/QDPR/CADM1/THRA/IFT88/WNT1/ONECUT2	13
BP	GO:0006007	glucose catabolic process	4/1881	11/6250	0.433257575653118	1	GCK/PKLR/PFKM/ENO2	4
BP	GO:0006308	DNA catabolic process	4/1881	11/6250	0.433257575653118	1	TATDN3/CYCS/HMGB2/ENDOG	4
BP	GO:0007340	acrosome reaction	4/1881	11/6250	0.433257575653118	1	GLRB/TRIM36/CACNA1H/GLRA1	4
BP	GO:0009651	response to salt stress	4/1881	11/6250	0.433257575653118	1	SLC12A1/TACR3/NKX2-1/AGT	4
BP	GO:0010460	positive regulation of heart rate	4/1881	11/6250	0.433257575653118	1	TACR3/SCN3B/ADRB1/EDN3	4
BP	GO:0030261	chromosome condensation	4/1881	11/6250	0.433257575653118	1	H1FNT/GPER1/SMC2/ERN2	4
BP	GO:0032925	regulation of activin receptor signaling pathway	4/1881	11/6250	0.433257575653118	1	CER1/MAGI2/FST/FGF9	4
BP	GO:0034367	macromolecular complex remodeling	4/1881	11/6250	0.433257575653118	1	APOB/AGT/APOC3/APOA2	4
BP	GO:0034368	protein-lipid complex remodeling	4/1881	11/6250	0.433257575653118	1	APOB/AGT/APOC3/APOA2	4
BP	GO:0034369	plasma lipoprotein particle remodeling	4/1881	11/6250	0.433257575653118	1	APOB/AGT/APOC3/APOA2	4
BP	GO:0045671	negative regulation of osteoclast differentiation	4/1881	11/6250	0.433257575653118	1	CARTPT/IL4/CALCA/MAFB	4
BP	GO:0046885	regulation of hormone biosynthetic process	4/1881	11/6250	0.433257575653118	1	CACNA1A/FFAR3/WNT4/IGF1R	4
BP	GO:0050775	positive regulation of dendrite morphogenesis	4/1881	11/6250	0.433257575653118	1	PTPRD/IL1RAPL1/CAMK2B/EPHA4	4
BP	GO:0050974	detection of mechanical stimulus involved in sensory perception	4/1881	11/6250	0.433257575653118	1	ATP2B2/ASIC2/MKKS/TRPA1	4
BP	GO:0060307	regulation of ventricular cardiac muscle cell membrane repolarization	4/1881	11/6250	0.433257575653118	1	KCNE2/KCNH2/SNTA1/SCN1B	4
BP	GO:0060421	positive regulation of heart growth	4/1881	11/6250	0.433257575653118	1	NRG1/AKAP6/FGF9/WNT2	4
BP	GO:0060487	lung epithelial cell differentiation	4/1881	11/6250	0.433257575653118	1	FOXJ1/NKX2-1/ASCL1/THRA	4
BP	GO:0072273	metanephric nephron morphogenesis	4/1881	11/6250	0.433257575653118	1	WNT4/SIX2/LHX1/HES5	4
BP	GO:0072384	organelle transport along microtubule	4/1881	11/6250	0.433257575653118	1	DYNC1I1/MAPT/KIF3A/KIF3C	4
BP	GO:0086005	ventricular cardiac muscle cell action potential	4/1881	11/6250	0.433257575653118	1	SCN3B/KCNE2/KCNH2/SNTA1	4
BP	GO:0006576	cellular biogenic amine metabolic process	16/1881	50/6250	0.436573074881236	1	ENPP2/ACMSD/TPH2/GPLD1/BCHE/TPH1/DDC/SLC44A5/SMPD3/PON1/PEMT/SLC44A4/LPCAT4/APOA2/CHAT/PLA2G12A	16
BP	GO:0006818	hydrogen transport	16/1881	50/6250	0.436573074881236	1	SLC2A13/SLC25A14/ATP1A3/SLC4A10/ATP6V0E2/SLC9C2/COX7B2/SLC36A2/ATP6V1G2/IL4/SLC9A3/ATP6V1C2/COX6C/SLC9B1/ASIC5/SLC46A1	16
BP	GO:0019362	pyridine nucleotide metabolic process	12/1881	37/6250	0.438744965501328	1	RPEL1/GCK/MLXIPL/OGDHL/PPARGC1A/PKLR/PFKM/APOA1BP/ASPDH/ENO2/PGK2/MYOG	12
BP	GO:0046496	nicotinamide nucleotide metabolic process	12/1881	37/6250	0.438744965501328	1	RPEL1/GCK/MLXIPL/OGDHL/PPARGC1A/PKLR/PFKM/APOA1BP/ASPDH/ENO2/PGK2/MYOG	12
BP	GO:0003044	regulation of systemic arterial blood pressure mediated by a chemical signal	8/1881	24/6250	0.439405324044076	1	OR51E2/NKX2-1/REN/ADRB1/AGT/AVPR1B/EDN3/HSD11B2	8
BP	GO:0035967	cellular response to topologically incorrect protein	8/1881	24/6250	0.439405324044076	1	PACRG/CCND1/TMBIM6/EXTL3/TSPYL2/RNF175/DDX11/POMT1	8
BP	GO:0046068	cGMP metabolic process	8/1881	24/6250	0.439405324044076	1	HPCA/ATP2B2/PDE11A/PDE10A/RUNDC3A/PDE9A/GUCY2C/PDZD3	8
BP	GO:0003006	developmental process involved in reproduction	71/1881	231/6250	0.439691472264029	1	MSH4/DACH2/WDR19/LRRC6/CITED2/CELF4/PACRG/NR0B1/NME5/ING2/NPM2/VGF/ADAD1/ROBO2/CCND1/OCA2/NR5A1/SOHLH1/DMRTC1B/FSHB/TEX15/SYCP1/FSHR/INHA/SPAG6/ADCYAP1R1/DMRTA2/PLG/NKX2-1/REN/CBX2/GPR149/DDX25/WNT4/CHD5/FMN2/BMPR1B/IRX5/NEURL1/CDX2/ZPBP/PRLR/AGT/MAMLD1/H1FNT/AMH/LHX3/MKKS/ETNK2/LIN28A/OSBP2/HEY1/WDR48/NPHP1/SEPT4/TEX11/IGF1R/TRIP13/FGF9/HOXA11/IFT88/DMRTC1/IHH/LHX1/HOXA13/HMGB2/CAPN5/SOX15/CDKL2…	71
BP	GO:0051924	regulation of calcium ion transport	33/1881	106/6250	0.443861829364136	1	JPH3/DRD2/FFAR1/CABP1/ATP1B1/CRHR1/LACRT/ATP2B2/CACNA2D2/ADCYAP1R1/CACNA2D3/JSRP1/OPRD1/CALCA/TEX101/CACNA2D1/KCNE2/CACNA1B/CAMK2B/F2/DRD1/AGT/GPER1/CACNA1D/AKAP6/GNAO1/CALM1/CALM2/FGF14/WNK3/NPSR1/NTSR1/CACNA1C	33
BP	GO:1902600	hydrogen ion transmembrane transport	11/1881	34/6250	0.450396034796156	1	ATP1A3/SLC4A10/ATP6V0E2/SLC9C2/COX7B2/SLC36A2/SLC9A3/ATP6V1C2/COX6C/SLC9B1/SLC46A1	11
BP	GO:0009123	nucleoside monophosphate metabolic process	25/1881	80/6250	0.452445558938259	1	GCK/AK9/ADSSL1/MLXIPL/OGDHL/PPARGC1A/ATP1B1/PKLR/PFKM/MYH4/MYH8/ENTPD8/MPP2/DLG4/NDUFA5/NT5M/ENO2/PGK2/CHCHD10/NDUFA7/HPRT1/NDUFA1/DLG2/CYCS/MYOG	25
BP	GO:0030307	positive regulation of cell growth	18/1881	57/6250	0.452691007780472	1	CPNE9/DSCAM/NRG1/EXTL3/SYT1/MAPT/SYT3/CDH4/SYT4/UNC13A/F2/WNT3A/AKAP6/RIMS2/RND2/SLC44A4/MEGF8/RUFY3	18
BP	GO:0046034	ATP metabolic process	18/1881	57/6250	0.452691007780472	1	GCK/AK9/MLXIPL/OGDHL/PPARGC1A/ATP1B1/PKLR/PFKM/MYH4/MYH8/NDUFA5/ENO2/PGK2/CHCHD10/NDUFA7/NDUFA1/CYCS/MYOG	18
BP	GO:0055067	monovalent inorganic cation homeostasis	18/1881	57/6250	0.452691007780472	1	SLC26A11/MC3R/SLC12A1/KCNA5/DRD2/ATP1A3/ATP1B1/SLC4A10/SLC4A8/ATP6V0E2/SLC4A3/SLC9A3/KCNH2/SLC12A5/AGT/UPK3A/KCNMA1/RAB39A	18
BP	GO:0000768	syncytium formation by plasma membrane fusion	7/1881	21/6250	0.453351396212396	1	KCNH1/IL4/DYRK1B/CACNA1H/ADGRB3/WNT1/MYOG	7
BP	GO:0006949	syncytium formation	7/1881	21/6250	0.453351396212396	1	KCNH1/IL4/DYRK1B/CACNA1H/ADGRB3/WNT1/MYOG	7
BP	GO:0046189	phenol-containing compound biosynthetic process	7/1881	21/6250	0.453351396212396	1	INSM1/TPH2/OCA2/TPH1/DDC/SLC45A2/GCH1	7
BP	GO:0051445	regulation of meiotic cell cycle	7/1881	21/6250	0.453351396212396	1	NPM2/FBXO43/CAMK2B/WNT4/NANOS2/PRKAR1A/GPR3	7
BP	GO:0071320	cellular response to cAMP	7/1881	21/6250	0.453351396212396	1	HCN2/EGR4/AKAP6/CRHBP/SLC8A3/DMTN/HCN4	7
BP	GO:0051051	negative regulation of transport	61/1881	199/6250	0.458069940022695	1	PLCB4/CARTPT/TRIM9/WNK4/KCNB1/KCNA5/DRD2/CNR1/PKIA/CABP1/VIP/GRM7/CRHR1/PACSIN1/FGF12/IL1RAPL1/INHA/APC2/SYT11/NRG1/TMBIM6/CALCA/FFAR4/SLC18A1/KCNE2/MAPT/DLG4/SIAH3/KCNH2/SYT4/STXBP6/HRH3/STXBP5L/KCNRG/AGT/APOC3/CSN2/IL13RA2/PYDC2/SSC5D/ABCG8/CHGA/ABCC8/GNAO1/CRHBP/LRRTM2/KCNJ11/SIRT4/THRA/DMTN/CALM1/CALM2/ASIC1/HTR1B/WNK3/PDE4C/NPSR1/IFNA2/APOA2/NTSR1/MAOB	61
BP	GO:1901565	organonitrogen compound catabolic process	34/1881	110/6250	0.461744933623911	1	IDS/CHIA/ENPP2/CDO1/PIPOX/TAT/ACMSD/BCAN/NEU2/ACAN/GAD1/GPC5/HAL/PDE11A/PDE10A/PDXP/ASPDH/PDE9A/ENPP4/QDPR/SMPD3/ADAL/CSPG5/NT5M/GAD2/GBA2/GCAT/SPACA3/ALLC/HPRT1/PDE4C/APOBEC1/PGLYRP3/MAOB	34
BP	GO:0032410	negative regulation of transporter activity	10/1881	31/6250	0.463070569917875	1	DRD2/CABP1/CRHR1/FGF12/KCNE2/KCNRG/AGT/CALM1/CALM2/APOA2	10
BP	GO:0009144	purine nucleoside triphosphate metabolic process	20/1881	64/6250	0.466879350600161	1	GCK/AK9/NME9/MLXIPL/NME5/OGDHL/PPARGC1A/ATP1B1/PKLR/PFKM/MYH4/MYH8/NDUFA5/ENO2/PGK2/CHCHD10/NDUFA7/NDUFA1/CYCS/MYOG	20
BP	GO:0009199	ribonucleoside triphosphate metabolic process	20/1881	64/6250	0.466879350600161	1	GCK/AK9/NME9/MLXIPL/NME5/OGDHL/PPARGC1A/ATP1B1/PKLR/PFKM/MYH4/MYH8/NDUFA5/ENO2/PGK2/CHCHD10/NDUFA7/NDUFA1/CYCS/MYOG	20
BP	GO:0009416	response to light stimulus	43/1881	140/6250	0.468164366048393	1	RGS9/LRP2/TTR/MAPK10/DRD2/CHRNB2/GRIN1/KCNC1/RGS9BP/ATP1A3/KCNC2/CCND1/SLC4A10/CRHR1/RLBP1/ADAM2/NDRG4/CACNA1E/GPC5/APOB/ASIC2/BRSK1/EYS/DRD1/APOC3/GRIN2A/CRTC1/CERS1/ATP8A2/ELOVL4/NPHP1/CASP9/PNLIP/CALM1/CALM2/RRH/TP73/NLGN3/APOA2/CACNA1C/AGRP/CRY2/RGR	43
BP	GO:0010453	regulation of cell fate commitment	6/1881	18/6250	0.469250374019691	1	IL23R/SOSTDC1/NKX6-2/WNT3A/CASZ1/PAX7	6
BP	GO:0015804	neutral amino acid transport	6/1881	18/6250	0.469250374019691	1	SLC32A1/SLC36A2/SLC6A17/SERINC4/SLC7A8/SLC36A4	6
BP	GO:0018146	keratan sulfate biosynthetic process	6/1881	18/6250	0.469250374019691	1	ACAN/C20orf173/B4GALT6/B4GAT1/CHST5/ST3GAL6	6
BP	GO:0021795	cerebral cortex cell migration	6/1881	18/6250	0.469250374019691	1	POU3F2/POU3F3/NKX2-1/FGF13/ARX/CDK5R2	6
BP	GO:0042339	keratan sulfate metabolic process	6/1881	18/6250	0.469250374019691	1	ACAN/C20orf173/B4GALT6/B4GAT1/CHST5/ST3GAL6	6
BP	GO:0051930	regulation of sensory perception of pain	6/1881	18/6250	0.469250374019691	1	VIP/FAM19A4/OPRD1/GRM1/PROL1/NTSR1	6
BP	GO:0051931	regulation of sensory perception	6/1881	18/6250	0.469250374019691	1	VIP/FAM19A4/OPRD1/GRM1/PROL1/NTSR1	6
BP	GO:0071869	response to catecholamine	6/1881	18/6250	0.469250374019691	1	APLP1/PPARGC1A/HCN3/GNAS/DRD1/GNG2	6
BP	GO:0006869	lipid transport	33/1881	107/6250	0.469400855395829	1	APOH/DRD2/PTCHD2/SORL1/POMC/ABCG4/APOC4/LCN12/CRHR1/APOF/APOB/GLTPD2/REN/STARD6/ABCA2/SLC22A9/ABCA3/FABP6/AGT/APOC3/ABCG8/ARV1/ATP8A2/APOO/OSBP2/VLDLR/SLC10A2/PNLIP/PON1/FABP1/NMUR2/APOA2/NTSR1	33
BP	GO:0035303	regulation of dephosphorylation	23/1881	74/6250	0.470158703563638	1	PPP4R4/MAGI2/PPP1R42/NPNT/DRD2/GPLD1/PPP1R17/PCDH11X/GRXCR1/LMTK3/ARFGEF3/AKAP6/TMEM132D/DUSP26/SLC7A14/RIMBP2/PPP2R2C/CALM1/CALM2/DLG2/CSRNP3/PPP2R2B/CRY2	23
BP	GO:0006672	ceramide metabolic process	9/1881	28/6250	0.476989259506232	1	ALOX12B/NEU2/CERK/C20orf173/FAM57B/ST8SIA3/CERS1/ST3GAL6/GBA2	9
BP	GO:0009116	nucleoside metabolic process	32/1881	104/6250	0.477279509383918	1	GCK/AK9/ADSSL1/NME9/MLXIPL/NME5/OGDHL/PPARGC1A/ATP1B1/PKLR/PFKM/MYH4/MYH8/MPP2/DLG4/NDUFA5/ENPP4/SULT1E1/SULT4A1/ADAL/NT5M/ENO2/PGK2/PEMT/CHCHD10/NDUFA7/HPRT1/NDUFA1/APOBEC1/DLG2/CYCS/MYOG	32
BP	GO:0014013	regulation of gliogenesis	12/1881	38/6250	0.481642155462325	1	LINGO1/NKX6-1/PTPRZ1/DLX1/NKX6-2/NKX2-2/CNTN2/F2/LIN28A/TP73/HES5/EPHA4	12
BP	GO:0034763	negative regulation of transmembrane transport	12/1881	38/6250	0.481642155462325	1	DRD2/CABP1/CRHR1/FGF12/KCNE2/KCNH2/KCNRG/AGT/APOC3/CALM1/CALM2/APOA2	12
BP	GO:0055117	regulation of cardiac muscle contraction	12/1881	38/6250	0.481642155462325	1	KCNA5/ATP1B1/FGF12/SCN3B/KCNE2/KCNH2/CALM1/CALM2/HCN4/SNTA1/SCN1B/CACNA1C	12
BP	GO:0010243	response to organonitrogen compound	117/1881	386/6250	0.482294941876032	1	PTPRN/APLP1/GCK/CDO1/PCK1/SSTR2/FFAR3/TACR3/GABRA1/DRD2/CPEB3/CNR1/GHRHR/PPARGC1A/CHRNB2/ELAVL4/VGF/GRIN1/HCN3/KCNC1/GPLD1/KCNC2/RASGRF1/CCND1/ATP6V0E2/HPCA/NEFL/ADCY1/HCN2/CRHR1/PKLR/CHRNA3/CHRNA5/NKX6-1/QRFPR/CHRND/FGF17/BCHE/ATP6V1G2/SST/FGF22/NRG1/TMBIM6/DDC/CSH1/TRIM72/GIP/PRLH/REN/ASCL1/ADCY2/GRIN2C/SPTBN4/DLG4/KL/CAMK2B/GLRB/SSTR3/GNAS/SLC6A4/PDXP/GABRB2/GNG4/NEURL1/SLC7A11/PRLR/PRKCG/DRD1…	117
BP	GO:0003014	renal system process	15/1881	48/6250	0.484901523418947	1	WNK4/DRD2/CHRNB2/ADCY1/CHRNA3/OR51E2/REN/ADCY2/GNAS/AGT/KCNMA1/PRKAR1A/ADCY8/HSD11B2/CACNA1C	15
BP	GO:0031345	negative regulation of cell projection organization	15/1881	48/6250	0.484901523418947	1	MT3/LINGO1/LRP4/TNR/NLGN1/SEZ6/FGF13/KANK1/WNT3A/NRXN1/NLGN3/RTN4R/RUFY3/KIAA0319/EPHA4	15
BP	GO:1901657	glycosyl compound metabolic process	34/1881	111/6250	0.486872000405861	1	GCK/AK9/ADSSL1/NME9/MLXIPL/NME5/OGDHL/PPARGC1A/ATP1B1/PKLR/PFKM/MYH4/MYH8/MPP2/DLG4/NDUFA5/ENPP4/SULT1E1/SULT4A1/ABHD10/ADAL/NT5M/ENO2/PGK2/GBA2/PEMT/CHCHD10/NDUFA7/HPRT1/NDUFA1/APOBEC1/DLG2/CYCS/MYOG	34
BP	GO:0000272	polysaccharide catabolic process	5/1881	15/6250	0.487864156236483	1	PHKA1/CHIA/PPP1R3E/CALM1/CALM2	5
BP	GO:0003338	metanephros morphogenesis	5/1881	15/6250	0.487864156236483	1	FOXJ1/WNT4/SIX2/LHX1/HES5	5
BP	GO:0006195	purine nucleotide catabolic process	5/1881	15/6250	0.487864156236483	1	PDE11A/PDE10A/PDE9A/HPRT1/PDE4C	5
BP	GO:0006734	NADH metabolic process	5/1881	15/6250	0.487864156236483	1	GCK/PKLR/PFKM/APOA1BP/ENO2	5
BP	GO:0006884	cell volume homeostasis	5/1881	15/6250	0.487864156236483	1	SLC12A1/AQP10/SLC12A5/KCNMA1/AQP6	5
BP	GO:0010092	specification of organ identity	5/1881	15/6250	0.487864156236483	1	ISL1/HOXA11/PAX3/FGF3/WNT2	5
BP	GO:0010842	retina layer formation	5/1881	15/6250	0.487864156236483	1	TSPAN12/FOXN4/ATP8A2/LHX1/PROM1	5
BP	GO:0018198	peptidyl-cysteine modification	5/1881	15/6250	0.487864156236483	1	ZDHHC21/ZDHHC22/RAB3B/SNTA1/ZDHHC23	5
BP	GO:0031103	axon regeneration	5/1881	15/6250	0.487864156236483	1	NEFL/RTN4RL1/TNR/ISL1/EPHA4	5
BP	GO:0031640	killing of cells of other organism	5/1881	15/6250	0.487864156236483	1	HTN3/HTN1/DEFA5/DEFA6/CHGA	5
BP	GO:0033173	calcineurin-NFAT signaling cascade	5/1881	15/6250	0.487864156236483	1	SLC12A1/LACRT/NRG1/AKAP6/RCAN2	5
BP	GO:0042147	retrograde transport, endosome to Golgi	5/1881	15/6250	0.487864156236483	1	RAB6B/RAB41/RAB9B/ARL1/RAB6C	5
BP	GO:0044364	disruption of cells of other organism	5/1881	15/6250	0.487864156236483	1	HTN3/HTN1/DEFA5/DEFA6/CHGA	5
BP	GO:0045581	negative regulation of T cell differentiation	5/1881	15/6250	0.487864156236483	1	FOXJ1/IL4/PRDX2/IHH/IFNA2	5
BP	GO:0045773	positive regulation of axon extension	5/1881	15/6250	0.487864156236483	1	DSCAM/MAPT/CDH4/MEGF8/RUFY3	5
BP	GO:1901264	carbohydrate derivative transport	5/1881	15/6250	0.487864156236483	1	GLTPD2/SLC35D3/SLC28A2/SLC29A4/VLDLR	5
BP	GO:0048469	cell maturation	21/1881	68/6250	0.489387811702847	1	RFX3/CNTNAP2/GHRHR/NEUROG2/FEV/NKX6-1/RET/REN/ASCL1/SPTBN4/CNTN2/IRX5/VSX1/KCNMA1/NFASC/SEPT4/GDF11/TRIP13/IHH/HES5/KDR	21
BP	GO:0006879	cellular iron ion homeostasis	8/1881	25/6250	0.492454104662398	1	ATP6V0E2/ATP6V1G2/TF/SLC22A17/CP/ATP6V1C2/SLC46A1/TFR2	8
BP	GO:0046700	heterocycle catabolic process	27/1881	88/6250	0.492495262320013	1	GCK/MLXIPL/ACMSD/CPEB3/PPARGC1A/HAL/PDE11A/PDE10A/PDXP/ASPDH/PDE9A/PON3/ENPP4/NANOS2/ADAL/NT5M/LIN28A/TATDN3/ALLC/HPRT1/PDE4C/APOBEC1/CYCS/HMGB2/ERN2/MYOG/ENDOG	27
BP	GO:0015711	organic anion transport	52/1881	171/6250	0.493341527697831	1	PPFIA3/SLC26A11/PPFIA4/CACNA1A/DRD2/SLC32A1/SLC5A12/MPC2/SLC4A10/SLC4A8/SLC4A3/RAB3A/OCA2/GRM7/SLC22A25/LCN12/SLC36A2/SLC6A17/SLC22A8/UNC13B/SERINC4/SLC38A11/CA5A/SYT1/CA6/SLC22A17/SLC22A10/STXBP1/SLC22A9/HRH3/SLC7A11/FABP6/SLC17A8/SLC38A4/APOC3/ABCG8/CPLX1/ATP8A2/VAMP2/SNAP25/SLC7A14/SLC7A8/SLC10A2/SLC38A8/FABP1/SLC6A13/NMUR2/PPFIA2/APOA2/NTSR1/SLC46A1/SLC36A4	52
BP	GO:0006612	protein targeting to membrane	11/1881	35/6250	0.495121529019845	1	KCNB1/ZDHHC21/HPCA/ZDHHC22/SEC11C/NKD2/NFASC/DMTN/KCNB2/ZDHHC23/ANK1	11
BP	GO:0035308	negative regulation of protein dephosphorylation	11/1881	35/6250	0.495121529019845	1	PPP4R4/PCDH11X/GRXCR1/LMTK3/ARFGEF3/TMEM132D/SLC7A14/RIMBP2/DLG2/CSRNP3/CRY2	11
BP	GO:0061053	somite development	11/1881	35/6250	0.495121529019845	1	WDR19/RIPPLY2/DLL3/WNT4/WNT3A/PAX3/WNT1/IHH/LHX1/DMRT2/PCDH8	11
BP	GO:0070542	response to fatty acid	11/1881	35/6250	0.495121529019845	1	PDK3/GIPR/FFAR3/PPARGC1A/FFAR1/APOB/OR51E2/GNAS/FFAR2/GNG2/PON1	11
BP	GO:0070613	regulation of protein processing	11/1881	35/6250	0.495121529019845	1	SUSD4/MAGEA3/RFX4/CHAC1/CNTN2/C8B/NKD2/CPB2/TMEM59/SIRT4/IFT88	11
BP	GO:0006733	oxidoreduction coenzyme metabolic process	14/1881	45/6250	0.496999835000321	1	RPEL1/GCK/MLXIPL/OGDHL/PPARGC1A/PKLR/PFKM/APOA1BP/ASPDH/PDSS2/ENO2/PGK2/COQ3/MYOG	14
BP	GO:0006639	acylglycerol metabolic process	17/1881	55/6250	0.498456874697119	1	FABP2/PCK1/DGKK/APOH/LIPF/GPLD1/ACSL6/FABP7/APOB/GPAT2/FITM2/FABP6/APOC3/ELOVL4/FABP1/LPCAT4/APOA2	17
BP	GO:0043623	cellular protein complex assembly	54/1881	178/6250	0.500534967626374	1	CCDC40/C9orf24/TMOD1/DNAAF1/LRRC6/TRIM9/ZMYND10/CCDC103/CCDC151/DNAH7/DNAI1/TENM1/ACTR3B/NEFL/TUBA8/NSG1/TUBB1/CHRNA3/CADPS/VAMP4/NRG1/MAPK8IP2/UNC13B/HMP19/SPTBN4/MAPT/CALY/TPPP/STXBP1/STXBP6/WASF3/CCDC114/PRLR/TEKT2/PIH1D3/ARMC4/DNAI2/FGF13/DRC1/KANK1/PYDC2/WNT3A/SCIN/TMOD2/TPPP3/SNAP25/MKKS/SNAP91/CAND2/SPTB/DMTN/CENPJ/VMA21/FGB	54
BP	GO:0009161	ribonucleoside monophosphate metabolic process	23/1881	75/6250	0.500677114942403	1	GCK/AK9/ADSSL1/MLXIPL/OGDHL/PPARGC1A/ATP1B1/PKLR/PFKM/MYH4/MYH8/MPP2/DLG4/NDUFA5/ENO2/PGK2/CHCHD10/NDUFA7/HPRT1/NDUFA1/DLG2/CYCS/MYOG	23
BP	GO:0042063	gliogenesis	29/1881	95/6250	0.502376765996861	1	MT3/KCNQ3/LINGO1/POU3F2/NKX6-1/PAX6/DNER/NRG1/PTPRZ1/SOX2/DLX1/NKX2-1/SOX5/ASCL1/NKX6-2/NKX2-2/CNTN2/WASF3/F2/DRD1/AGT/NEUROD4/MMP24/CDK5R2/LIN28A/TP73/NLGN3/HES5/EPHA4	29
BP	GO:0010863	positive regulation of phospholipase C activity	10/1881	32/6250	0.509816179977464	1	ADCY1/ADCYAP1R1/ADCY2/PRKCG/AGT/AVPR1B/PRKAR1A/CALM1/CALM2/ADCY8	10
BP	GO:0030004	cellular monovalent inorganic cation homeostasis	10/1881	32/6250	0.509816179977464	1	SLC26A11/ATP1A3/ATP1B1/SLC4A10/SLC4A8/ATP6V0E2/SLC4A3/AGT/KCNMA1/RAB39A	10
BP	GO:0009954	proximal/distal pattern formation	7/1881	22/6250	0.509893309298955	1	LRP4/DLX1/SP8/IRX2/IRX1/HOXA11/HES5	7
BP	GO:0010676	positive regulation of cellular carbohydrate metabolic process	7/1881	22/6250	0.509893309298955	1	GCK/MLXIPL/PPARGC1A/GPLD1/ADCYAP1R1/GPER1/NTSR1	7
BP	GO:0030968	endoplasmic reticulum unfolded protein response	7/1881	22/6250	0.509893309298955	1	CCND1/TMBIM6/EXTL3/TSPYL2/RNF175/DDX11/POMT1	7
BP	GO:1903115	regulation of actin filament-based movement	7/1881	22/6250	0.509893309298955	1	KCNA5/FGF12/SCN3B/KCNE2/KCNH2/SNTA1/SCN1B	7
BP	GO:0007200	phospholipase C-activating G-protein coupled receptor signaling pathway	13/1881	42/6250	0.509939778943891	1	MC3R/KISS1R/DRD2/RXFP3/CRHR1/OPRD1/CALCA/GRM1/CHRM4/F2/DRD1/AGT/NMUR2	13
BP	GO:0061008	hepaticobiliary system development	13/1881	42/6250	0.509939778943891	1	CCDC40/DNAAF1/CITED2/CCND1/DBP/WNT4/CPB2/QDPR/CADM1/THRA/IFT88/WNT1/ONECUT2	13
BP	GO:0003081	regulation of systemic arterial blood pressure by renin-angiotensin	4/1881	12/6250	0.510517303854719	1	OR51E2/NKX2-1/REN/AGT	4
BP	GO:0006099	tricarboxylic acid cycle	4/1881	12/6250	0.510517303854719	1	OGDHL/SUCLA2/FH/MDH1B	4
BP	GO:0007143	female meiotic division	4/1881	12/6250	0.510517303854719	1	MEIKIN/FMN2/PRKAR1A/TRIP13	4
BP	GO:0007263	nitric oxide mediated signal transduction	4/1881	12/6250	0.510517303854719	1	KCNC2/AGT/NEUROD1/RASD1	4
BP	GO:0008088	axon cargo transport	4/1881	12/6250	0.510517303854719	1	NEFL/MAPT/UCHL1/AP3B2	4
BP	GO:0008211	glucocorticoid metabolic process	4/1881	12/6250	0.510517303854719	1	WNT4/SERPINA6/CACNA1H/HSD11B2	4
BP	GO:0009118	regulation of nucleoside metabolic process	4/1881	12/6250	0.510517303854719	1	GCK/MLXIPL/PPARGC1A/MYOG	4
BP	GO:0021904	dorsal/ventral neural tube patterning	4/1881	12/6250	0.510517303854719	1	WDR19/TCTN1/WNT3A/PAX7	4
BP	GO:0035411	catenin import into nucleus	4/1881	12/6250	0.510517303854719	1	APC2/AGT/KANK1/WNT3A	4
BP	GO:0043252	sodium-independent organic anion transport	4/1881	12/6250	0.510517303854719	1	SLC22A25/SLC22A8/SLC22A10/SLC22A9	4
BP	GO:0043488	regulation of mRNA stability	4/1881	12/6250	0.510517303854719	1	CPEB3/ELAVL4/VIP/APOBEC1	4
BP	GO:0045687	positive regulation of glial cell differentiation	4/1881	12/6250	0.510517303854719	1	NKX6-1/NKX6-2/NKX2-2/TP73	4
BP	GO:0045747	positive regulation of Notch signaling pathway	4/1881	12/6250	0.510517303854719	1	ASCL1/WNT1/TSPAN15/HES5	4
BP	GO:0048710	regulation of astrocyte differentiation	4/1881	12/6250	0.510517303854719	1	CNTN2/F2/HES5/EPHA4	4
BP	GO:0050650	chondroitin sulfate proteoglycan biosynthetic process	4/1881	12/6250	0.510517303854719	1	BCAN/B3GAT2/CSPG5/B3GAT1	4
BP	GO:0060479	lung cell differentiation	4/1881	12/6250	0.510517303854719	1	FOXJ1/NKX2-1/ASCL1/THRA	4
BP	GO:0071827	plasma lipoprotein particle organization	4/1881	12/6250	0.510517303854719	1	APOB/AGT/APOC3/APOA2	4
BP	GO:0097503	sialylation	4/1881	12/6250	0.510517303854719	1	ST8SIA5/C20orf173/ST8SIA3/ST3GAL6	4
BP	GO:1902042	negative regulation of extrinsic apoptotic signaling pathway via death domain receptors	4/1881	12/6250	0.510517303854719	1	SCRT2/DAPK1/FGB/HMGB2	4
BP	GO:1903578	regulation of ATP metabolic process	4/1881	12/6250	0.510517303854719	1	GCK/MLXIPL/PPARGC1A/MYOG	4
BP	GO:0048878	chemical homeostasis	126/1881	418/6250	0.51073240378301	1	PDK3/RFX6/GCK/MT3/SLC26A11/CARTPT/CACNA1A/MC3R/PCK1/SLC12A1/GIPR/ALOX12B/WNK4/KCNB1/MLXIPL/KCNA5/CCL15/JPH3/DRD2/CNR1/GHRHR/PTCHD2/PPARGC1A/VGF/GRIN1/FFAR1/ATP1A3/RXFP3/GPLD1/ATP1B1/SLC4A10/SLC4A8/ATP6V0E2/POMC/APOC4/SLC4A3/ADCY1/CRHR1/LACRT/GPR12/MLLT11/PAX6/ATP2B2/SCGN/FGF12/MCHR1/SCN3B/PFKM/AQP10/SV2A/ATP6V1G2/CALCR/TF/CACNA1E/ADCYAP1R1/APOB/TMBIM6/CALCA/TEX101/GIP/SLC9A3/ADCY2/EPHA5/DLG4/KL/S…	126
BP	GO:0060560	developmental growth involved in morphogenesis	28/1881	92/6250	0.511276673098659	1	CER1/MT3/MAGI2/CPNE9/DSCAM/EMX1/NKX6-1/FLRT1/TNR/SYT1/MAPT/DCX/SYT3/CDH4/SYT4/UNC13A/FGF13/WNT3A/SLIT1/RIMS2/CADM1/RND2/LHX1/NLGN3/MEGF8/RTN4R/RUFY3/PTK7	28
BP	GO:0045596	negative regulation of cell differentiation	76/1881	252/6250	0.515700741725026	1	ZNF536/MT3/CARTPT/FOXJ1/NR0B1/NKX6-3/TLX3/PRAMEF4/SOSTDC1/PRAMEF1/PRAMEF12/SORL1/PRAMEF10/MEIS2/CCND1/LINGO1/PRAMEF8/PRAMEF6/PRAMEF15/PRAMEF9/PRAMEF5/NKX6-1/PAX6/PRAMEF25/PRAMEF7/INHA/PRAMEF2/PRAMEF11/IL4/SOX2/LRP4/CALCA/TNR/TRIM72/DLX1/DLL3/NKX2-1/ASCL1/NKX6-2/NKX2-2/FAM57B/NLGN1/SLC6A4/WNT4/MEIS1/CNTN2/SEZ6/F2/MAFB/FGF13/GPER1/KANK1/WNT3A/ADGRV1/PRDX2/LIN28A/SIX2/DMTN/GDF11/HMGB3/CASZ1/ISL1/USH…	76
BP	GO:0048592	eye morphogenesis	21/1881	69/6250	0.521128984118843	1	DSCAM/CRB1/OLFM3/PAX6/SOX1/TSPAN12/CNGA3/MEIS1/WNT16/IRX5/FOXN4/VSX1/ATP8A2/CEP290/GDF11/TENM3/CASZ1/IHH/LHX1/PROM1/WNT2	21
BP	GO:0042439	ethanolamine-containing compound metabolic process	12/1881	39/6250	0.52385134942397	1	ENPP2/GPLD1/BCHE/SLC44A5/SMPD3/PON1/PEMT/SLC44A4/LPCAT4/APOA2/CHAT/PLA2G12A	12
BP	GO:1903524	positive regulation of blood circulation	12/1881	39/6250	0.52385134942397	1	TACR3/VIP/SCN3B/CALCA/OR51E2/ADRB1/AGT/GPER1/APLN/AVPR1B/EDN3/FGB	12
BP	GO:0042455	ribonucleoside biosynthetic process	9/1881	29/6250	0.525981886369822	1	AK9/ADSSL1/NME9/NME5/PPARGC1A/PKLR/ADAL/CHCHD10/HPRT1	9
BP	GO:1901879	regulation of protein depolymerization	9/1881	29/6250	0.525981886369822	1	TMOD1/APC2/SPTBN4/PDXP/FGF13/SCIN/TMOD2/SPTB/DMTN	9
BP	GO:0061024	membrane organization	92/1881	306/6250	0.527202880044406	1	WDR19/MT3/CACNA1A/TRIM9/MAGI2/USP30/KCNB1/ZDHHC21/CLVS2/CNTNAP2/GDAP1/DNAJC6/ATP1B1/MYH2/HPCA/CRB1/PTPRD/RAB3A/NSG1/KCNIP4/PACSIN1/ADAM2/SCN3B/IL1RAPL1/MYH4/CALCR/VAMP4/ZDHHC22/JSRP1/SEC11C/LRP4/RAP2A/HMP19/TRIM72/LIN7B/SPTBN4/DLG4/GLRB/GRIK5/CALY/REEP2/DPP6/NLGN1/WRB/STXBP1/MOAP1/SYT4/SYT7/WNT4/NAPB/GRIK2/SYP/STXBP6/CNTN2/CLVS1/NKD2/FGF13/GPER1/ARV1/GPR158/ATP8A2/VAMP2/SNAP25/SNAP91/APOO/NFASC/S…	92
BP	GO:0009060	aerobic respiration	6/1881	19/6250	0.529941469797684	1	SLC25A14/OGDHL/MTFR1L/SUCLA2/FH/MDH1B	6
BP	GO:0009127	purine nucleoside monophosphate biosynthetic process	6/1881	19/6250	0.529941469797684	1	AK9/ADSSL1/PPARGC1A/PKLR/CHCHD10/HPRT1	6
BP	GO:0009168	purine ribonucleoside monophosphate biosynthetic process	6/1881	19/6250	0.529941469797684	1	AK9/ADSSL1/PPARGC1A/PKLR/CHCHD10/HPRT1	6
BP	GO:0010922	positive regulation of phosphatase activity	6/1881	19/6250	0.529941469797684	1	MAGI2/NPNT/GPLD1/AKAP6/CALM1/CALM2	6
BP	GO:0015701	bicarbonate transport	6/1881	19/6250	0.529941469797684	1	SLC26A11/SLC4A10/SLC4A8/SLC4A3/CA5A/CA6	6
BP	GO:0046513	ceramide biosynthetic process	6/1881	19/6250	0.529941469797684	1	ALOX12B/C20orf173/FAM57B/ST8SIA3/CERS1/ST3GAL6	6
BP	GO:0048521	negative regulation of behavior	6/1881	19/6250	0.529941469797684	1	DRD2/ROBO2/CRHR1/DRD1/WNT3A/NPSR1	6
BP	GO:0050994	regulation of lipid catabolic process	6/1881	19/6250	0.529941469797684	1	CNR1/GPLD1/APOC3/THRA/FABP1/APOA2	6
BP	GO:0060420	regulation of heart growth	6/1881	19/6250	0.529941469797684	1	NRG1/KCNK2/AKAP6/FGF9/TP73/WNT2	6
BP	GO:0071867	response to monoamine	6/1881	19/6250	0.529941469797684	1	APLP1/PPARGC1A/HCN3/GNAS/DRD1/GNG2	6
BP	GO:0090102	cochlea development	6/1881	19/6250	0.529941469797684	1	ATP2B2/GABRB2/KCNK2/GABRB3/IFT88/PTK7	6
BP	GO:1903793	positive regulation of anion transport	6/1881	19/6250	0.529941469797684	1	DRD2/CHRNB2/SLC18A1/RAB3B/ATP8A2/NTSR1	6
BP	GO:0006638	neutral lipid metabolic process	17/1881	56/6250	0.533585785593514	1	FABP2/PCK1/DGKK/APOH/LIPF/GPLD1/ACSL6/FABP7/APOB/GPAT2/FITM2/FABP6/APOC3/ELOVL4/FABP1/LPCAT4/APOA2	17
BP	GO:0090002	establishment of protein localization to plasma membrane	17/1881	56/6250	0.533585785593514	1	KCNB1/ATP1B1/PACSIN1/VAMP4/SPTBN4/WNT4/NKD2/GPER1/VAMP2/NFASC/NRXN1/TMEM59/NSF/WNK3/TSPAN15/KCNB2/ANK1	17
BP	GO:0035305	negative regulation of dephosphorylation	11/1881	36/6250	0.538897101242323	1	PPP4R4/PCDH11X/GRXCR1/LMTK3/ARFGEF3/TMEM132D/SLC7A14/RIMBP2/DLG2/CSRNP3/CRY2	11
BP	GO:2000177	regulation of neural precursor cell proliferation	11/1881	36/6250	0.538897101242323	1	DRD2/INSM1/CEND1/PAX6/PTPRZ1/LHX5/DMRTA2/ASCL1/SLC6A4/WNT3A/LHX1	11
BP	GO:0072006	nephron development	19/1881	63/6250	0.543440251226117	1	MAGI2/FOXJ1/NPNT/WNK4/PSPN/POU3F3/RET/FOXD1/IRX2/WNT4/AGT/IRX1/SIX2/FAT4/HOXA11/WNT1/LHX1/HES5/PROM1	19
BP	GO:0043467	regulation of generation of precursor metabolites and energy	8/1881	26/6250	0.54396421025163	1	GCK/MLXIPL/PPARGC1A/POMC/NKX1-1/PPP1R3E/PPP1R3F/MYOG	8
BP	GO:0043647	inositol phosphate metabolic process	8/1881	26/6250	0.54396421025163	1	PLCB4/OCRL/MTMR7/ADCYAP1R1/GPER1/CALM1/CALM2/NTSR1	8
BP	GO:0055024	regulation of cardiac muscle tissue development	8/1881	26/6250	0.54396421025163	1	NRG1/KCNK2/WNT3A/AKAP6/FGF9/FGF3/TP73/WNT2	8
BP	GO:0032535	regulation of cellular component size	36/1881	120/6250	0.54412996008045	1	TMOD1/MT3/SLC12A1/TENM1/DSCAM/ACTR3B/NEFL/NKX6-1/ATP2B2/AQP10/RET/RAB3B/TNR/SPTBN4/MAPT/CDH4/SLC12A5/PDXP/CNTN2/FGF13/KANK1/WNT3A/SCIN/RPTOR/TMOD2/MKKS/KCNMA1/SPTB/WIPF3/DMTN/RND2/TP73/MEGF8/AQP6/RTN4R/RUFY3	36
BP	GO:0006023	aminoglycan biosynthetic process	16/1881	53/6250	0.54612600523243	1	BCAN/ACAN/C20orf173/GPC5/HS3ST6/EXTL3/NDST4/B4GALT6/B4GAT1/B3GAT2/CHST5/ST3GAL6/CSPG5/HS3ST5/NDST3/B3GAT1	16
BP	GO:0006024	glycosaminoglycan biosynthetic process	16/1881	53/6250	0.54612600523243	1	BCAN/ACAN/C20orf173/GPC5/HS3ST6/EXTL3/NDST4/B4GALT6/B4GAT1/B3GAT2/CHST5/ST3GAL6/CSPG5/HS3ST5/NDST3/B3GAT1	16
BP	GO:0006641	triglyceride metabolic process	16/1881	53/6250	0.54612600523243	1	FABP2/PCK1/APOH/LIPF/GPLD1/ACSL6/FABP7/APOB/GPAT2/FITM2/FABP6/APOC3/ELOVL4/FABP1/LPCAT4/APOA2	16
BP	GO:1903747	regulation of establishment of protein localization to mitochondrion	13/1881	43/6250	0.549829262410724	1	OSCP1/NKAP/NBPF3/NRG1/SIAH3/OR13C4/LRRC46/DYNLL2/ELMOD1/SIRT4/PEMT/MYBPC1/CDKL2	13
BP	GO:0010769	regulation of cell morphogenesis involved in differentiation	38/1881	127/6250	0.551220608376957	1	MT3/CACNA1A/SRCIN1/DSCAM/CHRNB2/GRIN1/ROBO2/LINGO1/NEFL/PTPRD/CHRNA3/POU3F2/AMIGO1/NKX6-1/IL1RAPL1/LRP4/RET/RAP2A/TNR/NKX2-1/MAPT/CAMK2B/KNDC1/NLGN1/CDH4/CNTN2/FGF13/KANK1/WNT3A/ADGRB3/DMTN/RND2/FGB/NLGN3/MEGF8/RTN4R/RUFY3/EPHA4	38
BP	GO:0009141	nucleoside triphosphate metabolic process	21/1881	70/6250	0.552375492723742	1	GCK/AK9/NME9/AK7/MLXIPL/NME5/OGDHL/PPARGC1A/ATP1B1/PKLR/PFKM/MYH4/MYH8/NDUFA5/ENO2/PGK2/CHCHD10/NDUFA7/NDUFA1/CYCS/MYOG	21
BP	GO:0010876	lipid localization	35/1881	117/6250	0.55251998147395	1	APOH/DRD2/PTCHD2/SORL1/POMC/ABCG4/APOC4/LCN12/CRHR1/APOF/APOB/GLTPD2/REN/FITM2/STARD6/ABCA2/SLC22A9/ABCA3/FFAR2/FABP6/AGT/APOC3/ABCG8/ARV1/ATP8A2/APOO/OSBP2/VLDLR/SLC10A2/PNLIP/PON1/FABP1/NMUR2/APOA2/NTSR1	35
BP	GO:0007019	microtubule depolymerization	5/1881	16/6250	0.553593897374475	1	APC2/STMN4/KIF19/FGF13/KIF24	5
BP	GO:0009812	flavonoid metabolic process	5/1881	16/6250	0.553593897374475	1	UGT2B4/PPARGC1A/UGT2B11/UGT3A1/UGT2B10	5
BP	GO:0042462	eye photoreceptor cell development	5/1881	16/6250	0.553593897374475	1	CRB1/OLFM3/PAX6/CNGA3/CEP290	5
BP	GO:0042730	fibrinolysis	5/1881	16/6250	0.553593897374475	1	APOH/PLG/F2/CPB2/FGB	5
BP	GO:0048483	autonomic nervous system development	5/1881	16/6250	0.553593897374475	1	INSM1/HES3/RET/PRLH/ASCL1	5
BP	GO:0048713	regulation of oligodendrocyte differentiation	5/1881	16/6250	0.553593897374475	1	LINGO1/DLX1/NKX2-2/TP73/HES5	5
BP	GO:0051298	centrosome duplication	5/1881	16/6250	0.553593897374475	1	CETN2/TMEM67/BRSK1/CENPJ/RAB6C	5
BP	GO:0060428	lung epithelium development	5/1881	16/6250	0.553593897374475	1	FOXJ1/NKX2-1/ASCL1/THRA/WNT2	5
BP	GO:0071868	cellular response to monoamine stimulus	5/1881	16/6250	0.553593897374475	1	APLP1/HCN3/GNAS/DRD1/GNG2	5
BP	GO:0071870	cellular response to catecholamine stimulus	5/1881	16/6250	0.553593897374475	1	APLP1/HCN3/GNAS/DRD1/GNG2	5
BP	GO:0006986	response to unfolded protein	10/1881	33/6250	0.555283765960158	1	PACRG/CCND1/TMBIM6/EXTL3/CHAC1/HSPA4L/TSPYL2/RNF175/DDX11/POMT1	10
BP	GO:0032368	regulation of lipid transport	10/1881	33/6250	0.555283765960158	1	PTCHD2/POMC/CRHR1/ABCA2/APOC3/ABCG8/ATP8A2/PON1/APOA2/NTSR1	10
BP	GO:0048259	regulation of receptor-mediated endocytosis	10/1881	33/6250	0.555283765960158	1	MAGI2/DRD2/DNAJC6/TF/DLG4/APOC3/WNT3A/SNAP91/SH3GL2/LRRTM2	10
BP	GO:1900274	regulation of phospholipase C activity	10/1881	33/6250	0.555283765960158	1	ADCY1/ADCYAP1R1/ADCY2/PRKCG/AGT/AVPR1B/PRKAR1A/CALM1/CALM2/ADCY8	10
BP	GO:0007423	sensory organ development	72/1881	241/6250	0.555298981079255	1	WDR19/TMOD1/DSCAM/MEIS2/HPCA/CRB1/PRSS56/OLFM3/KRT12/PAX6/ATP2B2/GPM6A/SOX1/SALL2/GRXCR1/NOX3/SOBP/IL4/SOX2/HMX3/RET/TSPAN12/KCNE2/ASCL1/CNGA3/GABRB2/MEIS1/BMPR1B/WNT16/RAX/IRX5/KCNK2/SLC7A11/NEUROD4/MAFB/COL2A1/FOXN4/VSX1/WNT3A/ATP8A2/LHX3/KCNMA1/NEUROD1/TUB/SMOC1/CEP290/SLC39A5/NPHP1/SIX2/FAT4/GDF11/TENM3/CASZ1/FGF9/GABRB3/USH2A/IFT88/CRYBA2/MYO3A/B9D1/WNT1/IHH/LHX1/FGF3/NKX2-6/HOXA13/FOXI1/NTF…	72
BP	GO:0009583	detection of light stimulus	18/1881	60/6250	0.555400293674853	1	RGS9/LRP2/TTR/RGS9BP/RLBP1/GPC5/APOB/ASIC2/EYS/APOC3/ATP8A2/ELOVL4/PNLIP/CALM1/CALM2/RRH/APOA2/RGR	18
BP	GO:0044270	cellular nitrogen compound catabolic process	26/1881	87/6250	0.557967632851409	1	GCK/MLXIPL/ACMSD/CPEB3/PPARGC1A/HAL/PDE11A/PDE10A/PDXP/ASPDH/PDE9A/ENPP4/NANOS2/ADAL/NT5M/LIN28A/TATDN3/ALLC/HPRT1/PDE4C/APOBEC1/CYCS/HMGB2/ERN2/MYOG/ENDOG	26
BP	GO:0043393	regulation of protein binding	15/1881	50/6250	0.559397762559363	1	SPAG8/PLCL1/GREM2/SORL1/PRMT8/NRG1/CRTAC1/TMBIM6/AIDA/WNT3A/WFIKKN1/MAPRE3/PLCL2/ISL1/PAX7	15
BP	GO:0071375	cellular response to peptide hormone stimulus	54/1881	181/6250	0.55961880051487	1	GCK/SSTR2/FFAR3/GHRHR/GRIN1/GPLD1/RASGRF1/ATP6V0E2/NEFL/ADCY1/CRHR1/PKLR/NKX6-1/FGF17/ATP6V1G2/FGF22/NRG1/CSH1/TRIM72/ADCY2/GRIN2C/SPTBN4/DLG4/KL/CAMK2B/SSTR3/GNAS/GNG4/PRLR/DRD1/GH1/GPER1/ATP6V1C2/KANK1/GRIN2A/NCAM1/RPTOR/RRAGD/VAMP2/GNG2/SSTR1/SPTB/CRHBP/VLDLR/PRKAR1A/IGF1R/CALM1/CALM2/FGF9/ADCY8/WNT1/FGF3/APOBEC1/PSMB11	54
BP	GO:0071417	cellular response to organonitrogen compound	74/1881	248/6250	0.560522086275127	1	APLP1/GCK/SSTR2/FFAR3/GABRA1/CPEB3/GHRHR/GRIN1/HCN3/GPLD1/RASGRF1/ATP6V0E2/NEFL/ADCY1/HCN2/CRHR1/PKLR/NKX6-1/FGF17/ATP6V1G2/FGF22/NRG1/DDC/CSH1/TRIM72/ADCY2/GRIN2C/SPTBN4/DLG4/KL/CAMK2B/SSTR3/GNAS/SLC6A4/PDXP/GABRB2/GNG4/NEURL1/PRLR/DRD1/EGR4/GH1/GPER1/ATP6V1C2/KANK1/GRIN2A/GABRB1/NCAM1/RPTOR/RRAGD/VAMP2/AKAP6/GNG2/SSTR1/SPTB/CRHBP/KCNJ11/SLC8A3/VLDLR/PRKAR1A/DMTN/IGF1R/CALM1/CALM2/HCN4/FGF9/GABR…	74
BP	GO:0009948	anterior/posterior axis specification	7/1881	23/6250	0.564244994939764	1	CER1/RIPPLY2/TDGF1/CDX2/HEY1/SIX2/LHX1	7
BP	GO:0019731	antibacterial humoral response	7/1881	23/6250	0.564244994939764	1	VIP/PGC/CALCA/DEFA5/BPIFA1/DEFA6/FGB	7
BP	GO:0042246	tissue regeneration	7/1881	23/6250	0.564244994939764	1	SOX2/PLG/EYS/GATM/PAX7/MYOG/SOX15	7
BP	GO:0050832	defense response to fungus	7/1881	23/6250	0.564244994939764	1	HTN3/VIP/CALCA/HTN1/DEFA5/DEFA6/CHGA	7
BP	GO:1901699	cellular response to nitrogen compound	79/1881	265/6250	0.564951048632547	1	APLP1/GCK/MT3/SSTR2/FFAR3/GABRA1/CPEB3/GHRHR/PPARGC1A/KCNQ3/GRIN1/HCN3/GPLD1/KCNC2/RASGRF1/ATP6V0E2/NEFL/ADCY1/HCN2/CRHR1/PKLR/NKX6-1/FGF17/ATP6V1G2/FGF22/NRG1/DDC/CSH1/TRIM72/ADCY2/GRIN2C/SPTBN4/DLG4/KL/CAMK2B/SSTR3/GNAS/SLC6A4/PDXP/GABRB2/GNG4/NEURL1/PRLR/DRD1/EGR4/GH1/GPER1/ATP6V1C2/KANK1/GRIN2A/GABRB1/NCAM1/RPTOR/RRAGD/VAMP2/AKAP6/GNG2/SSTR1/SPTB/CRHBP/KCNJ11/SLC8A3/LIN28A/VLDLR/PRKAR1A/DMTN/…	79
BP	GO:0031623	receptor internalization	12/1881	40/6250	0.564951359124946	1	MAGI2/DRD2/CALCR/GRK4/CALCA/DLG4/CNTN2/WNT3A/SH3GL2/LRRTM2/GRIA1/HTR1B	12
BP	GO:0006732	coenzyme metabolic process	25/1881	84/6250	0.568167923068385	1	PDK3/RPEL1/GCK/PIPOX/MLXIPL/OGDHL/PPARGC1A/ACSL6/PKLR/PFKM/APOA1BP/ASPDH/ACSM4/ACOT12/QDPR/PDSS2/ELOVL4/ENO2/GCH1/PGK2/SUCLA2/COQ3/PEMT/MYOG/SLC46A1	25
BP	GO:0006687	glycosphingolipid metabolic process	9/1881	30/6250	0.573279435322011	1	ST8SIA5/ARSF/NEU2/CERK/C20orf173/ST8SIA3/SMPD3/ST3GAL6/GBA2	9
BP	GO:0007127	meiosis I	9/1881	30/6250	0.573279435322011	1	MSH4/CCNA1/ING2/MEIKIN/TEX15/SYCP1/FMN2/TEX11/TRIP13	9
BP	GO:0018196	peptidyl-asparagine modification	9/1881	30/6250	0.573279435322011	1	ST8SIA5/MGAT4C/NEU2/C20orf173/B4GALT6/ST8SIA3/ST3GAL6/PRKCSH/DPM3	9
BP	GO:0018279	protein N-linked glycosylation via asparagine	9/1881	30/6250	0.573279435322011	1	ST8SIA5/MGAT4C/NEU2/C20orf173/B4GALT6/ST8SIA3/ST3GAL6/PRKCSH/DPM3	9
BP	GO:1904029	regulation of cyclin-dependent protein kinase activity	9/1881	30/6250	0.573279435322011	1	PKIA/CCND1/MAPK8IP1/NELL1/DUSP19/CCNE2/MAPRE3/CDK5R2/DIRAS3	9
BP	GO:0071456	cellular response to hypoxia	14/1881	47/6250	0.573489879099494	1	PDK3/MT3/CITED2/PPARGC1A/OPRD1/TMBIM6/FMN2/KCNK2/UCN3/DRD1/SIRT4/VLDLR/FABP1/ENDOG	14
BP	GO:0051093	negative regulation of developmental process	99/1881	333/6250	0.580875869047119	1	CER1/ZNF536/MT3/CARTPT/RPS6KA6/FOXJ1/NR0B1/APOH/NKX6-3/TLX3/PRAMEF4/SOSTDC1/PRAMEF1/PRAMEF12/CEND1/SORL1/ROBO2/PRAMEF10/MEIS2/CCND1/LINGO1/PRAMEF8/PRAMEF6/NR5A1/SOST/PRAMEF15/PRAMEF9/PRAMEF5/NKX6-1/PAX6/PRAMEF25/PRAMEF7/INHA/PRAMEF2/PRAMEF11/IL4/SOX2/LRP4/CALCA/TNR/RFX4/TRIM72/DLX1/TNFRSF11B/DLL3/NKX2-1/ASCL1/NKX6-2/NKX2-2/FAM57B/GNAS/NLGN1/SLC6A4/WNT4/MEIS1/CNTN2/KCNK2/SEZ6/ADRB1/F2/AGT/MAFB/CSN…	99
BP	GO:0000045	autophagosome assembly	4/1881	13/6250	0.582533906331407	1	ATG9B/GABARAPL2/IFT88/RAB33A	4
BP	GO:0001759	organ induction	4/1881	13/6250	0.582533906331407	1	WNT3A/HOXA11/FGF3/WNT2	4
BP	GO:0002701	negative regulation of production of molecular mediator of immune response	4/1881	13/6250	0.582533906331407	1	TMBIM6/IL13RA2/IFNA2/APOA2	4
BP	GO:0005980	glycogen catabolic process	4/1881	13/6250	0.582533906331407	1	PHKA1/PPP1R3E/CALM1/CALM2	4
BP	GO:0007040	lysosome organization	4/1881	13/6250	0.582533906331407	1	MT3/CLVS2/CLVS1/RAB39A	4
BP	GO:0009251	glucan catabolic process	4/1881	13/6250	0.582533906331407	1	PHKA1/PPP1R3E/CALM1/CALM2	4
BP	GO:0009813	flavonoid biosynthetic process	4/1881	13/6250	0.582533906331407	1	UGT2B4/UGT2B11/UGT3A1/UGT2B10	4
BP	GO:0042398	cellular modified amino acid biosynthetic process	4/1881	13/6250	0.582533906331407	1	HAGH/GCH1/GATM/PADI3	4
BP	GO:0042982	amyloid precursor protein metabolic process	4/1881	13/6250	0.582533906331407	1	SORL1/NECAB1/NECAB2/NECAB3	4
BP	GO:0044247	cellular polysaccharide catabolic process	4/1881	13/6250	0.582533906331407	1	PHKA1/PPP1R3E/CALM1/CALM2	4
BP	GO:0045742	positive regulation of epidermal growth factor receptor signaling pathway	4/1881	13/6250	0.582533906331407	1	NEURL1/AGT/GPER1/PDE6H	4
BP	GO:0045923	positive regulation of fatty acid metabolic process	4/1881	13/6250	0.582533906331407	1	MLXIPL/PPARGC1A/AGT/FABP1	4
BP	GO:0052696	flavonoid glucuronidation	4/1881	13/6250	0.582533906331407	1	UGT2B4/UGT2B11/UGT3A1/UGT2B10	4
BP	GO:0070873	regulation of glycogen metabolic process	4/1881	13/6250	0.582533906331407	1	GCK/POMC/PPP1R3E/PPP1R3F	4
BP	GO:0080171	lytic vacuole organization	4/1881	13/6250	0.582533906331407	1	MT3/CLVS2/CLVS1/RAB39A	4
BP	GO:1901186	positive regulation of ERBB signaling pathway	4/1881	13/6250	0.582533906331407	1	NEURL1/AGT/GPER1/PDE6H	4
BP	GO:1902743	regulation of lamellipodium organization	4/1881	13/6250	0.582533906331407	1	ENPP2/KANK1/DMTN/WNT1	4
BP	GO:2000171	negative regulation of dendrite development	4/1881	13/6250	0.582533906331407	1	NLGN1/SEZ6/NLGN3/KIAA0319	4
BP	GO:0032924	activin receptor signaling pathway	6/1881	20/6250	0.587522663494749	1	CER1/CITED2/MAGI2/CFC1/FST/FGF9	6
BP	GO:0033143	regulation of intracellular steroid hormone receptor signaling pathway	6/1881	20/6250	0.587522663494749	1	PIAS2/NR0B1/GHRHR/SKP2/ISL1/CRY2	6
BP	GO:0035315	hair cell differentiation	6/1881	20/6250	0.587522663494749	1	ATP2B2/GRXCR1/KCNMA1/USH2A/SPINK5/HES5	6
BP	GO:0042461	photoreceptor cell development	6/1881	20/6250	0.587522663494749	1	CRB1/RP1L1/OLFM3/PAX6/CNGA3/CEP290	6
BP	GO:2001234	negative regulation of apoptotic signaling pathway	18/1881	61/6250	0.588269495959708	1	NME5/ING2/FAIM2/MAPK8IP1/MAGEA3/NRG1/TMBIM6/IL4/SCRT2/SCG2/PELI3/WNT4/BCL2L10/COL2A1/PRDX2/DAPK1/FGB/HMGB2	18
BP	GO:0010517	regulation of phospholipase activity	13/1881	44/6250	0.588508070191697	1	HPCA/ADCY1/ADCYAP1R1/ADCY2/PRKCG/AGT/AVPR1B/PRKAR1A/CALM1/CALM2/ADCY8/ARL1/NMUR2	13
BP	GO:0006022	aminoglycan metabolic process	23/1881	78/6250	0.589643616241207	1	IDS/SPOCK3/CHIA/BCAN/ACAN/GAL3ST3/C20orf173/GPC5/HS3ST6/EXTL3/NDST4/B4GALT6/B4GAT1/B3GAT2/ITIH6/CHST5/ST3GAL6/CSPG5/HS3ST5/NDST3/SPACA3/PGLYRP3/B3GAT1	23
BP	GO:0051321	meiotic cell cycle	23/1881	78/6250	0.589643616241207	1	MSH4/CCNA1/RSPH1/MNS1/TDRD9/ING2/NPM2/TDRKH/MEIKIN/TEX15/SYCP1/FBXO43/CAMK2B/WNT4/FMN2/NANOS2/PIWIL3/PRKAR1A/TEX11/TRIP13/SMC2/HORMAD2/GPR3	23
BP	GO:0044802	single-organism membrane organization	77/1881	260/6250	0.592363482187341	1	WDR19/MT3/CACNA1A/TRIM9/MAGI2/USP30/KCNB1/ZDHHC21/CNTNAP2/GDAP1/ATP1B1/MYH2/HPCA/CRB1/PTPRD/RAB3A/KCNIP4/PACSIN1/ADAM2/SCN3B/IL1RAPL1/CALCR/VAMP4/ZDHHC22/JSRP1/SEC11C/LRP4/RAP2A/TRIM72/LIN7B/SPTBN4/DLG4/GLRB/GRIK5/REEP2/DPP6/NLGN1/WRB/STXBP1/MOAP1/SYT4/SYT7/WNT4/GRIK2/SYP/STXBP6/CNTN2/NKD2/FGF13/GPER1/ARV1/GPR158/ATP8A2/VAMP2/SNAP25/APOO/NFASC/DYNLL2/SPTB/NRXN1/TUB/RAB39A/CPE/TMEM59/TIMM22/FAT4/D…	77
BP	GO:0006921	cellular component disassembly involved in execution phase of apoptosis	8/1881	27/6250	0.593239783625392	1	MAPT/DSG1/GPER1/DSG3/CYCS/HMGB2/ERN2/ENDOG	8
BP	GO:0009620	response to fungus	8/1881	27/6250	0.593239783625392	1	CHIA/HTN3/VIP/CALCA/HTN1/DEFA5/DEFA6/CHGA	8
BP	GO:0046164	alcohol catabolic process	8/1881	27/6250	0.593239783625392	1	ENPP2/MT3/MTMR7/CYP46A1/HAO1/SMPD3/MIOX/NTSR1	8
BP	GO:0051155	positive regulation of striated muscle cell differentiation	8/1881	27/6250	0.593239783625392	1	NEU2/NRG1/IL4/NEK5/WNT3A/AKAP6/THRA/MYOG	8
BP	GO:1901698	response to nitrogen compound	122/1881	411/6250	0.594090526170245	1	PTPRN/APLP1/GCK/MT3/CDO1/PCK1/SSTR2/FFAR3/TACR3/GABRA1/DRD2/CPEB3/CNR1/GHRHR/PPARGC1A/KCNQ3/CHRNB2/ELAVL4/VGF/GRIN1/HCN3/KCNC1/GPLD1/KCNC2/RASGRF1/CCND1/ATP6V0E2/HPCA/NEFL/ADCY1/HCN2/CRHR1/PKLR/CHRNA3/CHRNA5/NKX6-1/QRFPR/CHRND/FGF17/BCHE/ATP6V1G2/SST/FGF22/NRG1/TMBIM6/DDC/CSH1/TRIM72/GIP/PRLH/REN/ASCL1/ADCY2/GRIN2C/SPTBN4/DLG4/KL/CAMK2B/GLRB/SSTR3/GNAS/SLC6A4/PDXP/GABRB2/GNG4/NEURL1/SLC7A11/PRLR/…	122
BP	GO:0001101	response to acid chemical	38/1881	129/6250	0.596778085688954	1	PDK3/CDO1/GIPR/FFAR3/CPEB3/GDAP1/PPARGC1A/FFAR1/BRINP2/HPCA/BCHE/SST/APOB/TMBIM6/RET/GIP/OR51E2/ASCL1/GLRB/BRINP1/GNAS/SLC6A4/NEURL1/FFAR2/DRD1/GLRA2/WNT3A/GRIN2A/RPTOR/RRAGD/GNG2/GLRA1/PON1/PEMT/FZD10/MYOG/PTK7/WNT2	38
BP	GO:0034766	negative regulation of ion transmembrane transport	10/1881	34/6250	0.598986987278492	1	DRD2/CABP1/CRHR1/FGF12/KCNE2/KCNH2/KCNRG/AGT/CALM1/CALM2	10
BP	GO:0035966	response to topologically incorrect protein	10/1881	34/6250	0.598986987278492	1	PACRG/CCND1/TMBIM6/EXTL3/CHAC1/HSPA4L/TSPYL2/RNF175/DDX11/POMT1	10
BP	GO:0046470	phosphatidylcholine metabolic process	10/1881	34/6250	0.598986987278492	1	ENPP2/GPLD1/SLC44A5/PON1/PEMT/SLC44A4/LPCAT4/APOA2/CHAT/PLA2G12A	10
BP	GO:0097305	response to alcohol	43/1881	146/6250	0.59947234825053	1	CDO1/SSTR2/TACR3/DRD2/CNR1/CHRNB2/GRIN1/HTR5A/GPLD1/KCNC2/CCND1/NEFL/CRHR1/NEU2/ADCYAP1R1/IL4/NKX2-1/SSTR3/SLC6A4/UNC79/UCN3/DRD1/GC/NPAS4/GH1/GPER1/GRIN2A/SSTR1/MAP2/CRHBP/ARNT2/KCNJ11/CASP9/PEMT/CALM1/CALM2/HTR1B/IHH/APOBEC1/MYOG/ENDOG/MAOB/OXCT1	43
BP	GO:0071229	cellular response to acid chemical	22/1881	75/6250	0.600965347042836	1	PDK3/FFAR3/CPEB3/PPARGC1A/BRINP2/APOB/RET/OR51E2/BRINP1/GNAS/SLC6A4/NEURL1/FFAR2/WNT3A/GRIN2A/RPTOR/RRAGD/GNG2/FZD10/MYOG/PTK7/WNT2	22
BP	GO:0006664	glycolipid metabolic process	12/1881	41/6250	0.604579354485473	1	ST8SIA5/ARSF/GPLD1/NEU2/CERK/C20orf173/ST8SIA3/SMPD3/ST3GAL6/PIGH/GBA2/DPM3	12
BP	GO:0035335	peptidyl-tyrosine dephosphorylation	12/1881	41/6250	0.604579354485473	1	PTPRQ/DNAJC6/PTPRD/MTMR7/TPTE/DUSP19/PTPRZ1/PTPRN2/TPTE2/PTPRT/DUSP26/DUSP15	12
BP	GO:1903509	liposaccharide metabolic process	12/1881	41/6250	0.604579354485473	1	ST8SIA5/ARSF/GPLD1/NEU2/CERK/C20orf173/ST8SIA3/SMPD3/ST3GAL6/PIGH/GBA2/DPM3	12
BP	GO:0007050	cell cycle arrest	19/1881	65/6250	0.607203322244259	1	MAGI2/MLXIPL/INSM1/CCND1/BRINP2/INHA/SOX2/RPRM/BRINP1/APBB1/GPER1/RPTOR/RRAGD/NEUROD1/CGRRF1/TP73/ERN2/PSMB11/MYOG	19
BP	GO:0006626	protein targeting to mitochondrion	14/1881	48/6250	0.609967437320896	1	OSCP1/NKAP/GDAP1/NBPF3/NRG1/SIAH3/OR13C4/LRRC46/ELMOD1/TIMM22/SIRT4/PEMT/MYBPC1/CDKL2	14
BP	GO:0036294	cellular response to decreased oxygen levels	14/1881	48/6250	0.609967437320896	1	PDK3/MT3/CITED2/PPARGC1A/OPRD1/TMBIM6/FMN2/KCNK2/UCN3/DRD1/SIRT4/VLDLR/FABP1/ENDOG	14
BP	GO:0044706	multi-multicellular organism process	26/1881	89/6250	0.612229974098391	1	CNR1/GRIN1/CRHR1/FSHB/PSG1/IL4/HMX3/CALCA/GIP/ADCYAP1/MAPT/GNAS/SLC6A4/WNT4/PRLR/RLN1/DSG1/DRD1/AGT/GC/CRHBP/THRA/NPAS3/IHH/HSD11B2/AGRP	26
BP	GO:0007565	female pregnancy	21/1881	72/6250	0.612710835622014	1	CNR1/CRHR1/FSHB/PSG1/IL4/HMX3/CALCA/GIP/ADCYAP1/MAPT/GNAS/WNT4/PRLR/RLN1/DSG1/AGT/GC/CRHBP/IHH/HSD11B2/AGRP	21
BP	GO:1901605	alpha-amino acid metabolic process	21/1881	72/6250	0.612710835622014	1	CDO1/ADSSL1/PIPOX/TAT/ACMSD/GAD1/HAL/MSRA/QDPR/CKB/GAD2/GCH1/SIRT4/GCAT/GATM/PEMT/CARNS1/LPCAT4/PADI3/SLC46A1/PLA2G12A	21
BP	GO:0017144	drug metabolic process	5/1881	17/6250	0.614860117432089	1	PCK1/CYP2F1/BCHE/ADAL/CYP2A13	5
BP	GO:0031110	regulation of microtubule polymerization or depolymerization	5/1881	17/6250	0.614860117432089	1	APC2/MAPT/STMN4/FGF13/SKA1	5
BP	GO:0035850	epithelial cell differentiation involved in kidney development	5/1881	17/6250	0.614860117432089	1	MAGI2/FOXJ1/FAT4/LHX1/PROM1	5
BP	GO:0042312	regulation of vasodilation	5/1881	17/6250	0.614860117432089	1	VIP/CALCA/AGT/GPER1/APLN	5
BP	GO:0043525	positive regulation of neuron apoptotic process	5/1881	17/6250	0.614860117432089	1	EPHA7/ASCL1/GRIK5/GRIK2/CASP9	5
BP	GO:0044273	sulfur compound catabolic process	5/1881	17/6250	0.614860117432089	1	IDS/CDO1/BCAN/ACAN/CSPG5	5
BP	GO:0051491	positive regulation of filopodium assembly	5/1881	17/6250	0.614860117432089	1	TENM1/GPM6A/NLGN1/NEURL1/MYO3A	5
BP	GO:0055083	monovalent inorganic anion homeostasis	5/1881	17/6250	0.614860117432089	1	CACNA1A/SLC12A1/SLC12A5/SLC34A3/CKB	5
BP	GO:1903305	regulation of regulated secretory pathway	5/1881	17/6250	0.614860117432089	1	RAB3A/CRHR1/IL4/SYT1/IL13RA2	5
BP	GO:0006497	protein lipidation	7/1881	24/6250	0.615649565308577	1	ALOX12B/ZDHHC21/MBOAT4/ZDHHC22/PIGH/DPM3/ZDHHC23	7
BP	GO:0007405	neuroblast proliferation	7/1881	24/6250	0.615649565308577	1	DRD2/PAX6/DMRTA2/ASCL1/NEUROD4/FGF13/WNT3A	7
BP	GO:0055078	sodium ion homeostasis	7/1881	24/6250	0.615649565308577	1	MC3R/SLC12A1/DRD2/ATP1A3/ATP1B1/AGT/UPK3A	7
BP	GO:0051186	cofactor metabolic process	28/1881	96/6250	0.617448163366247	1	PDK3/RPEL1/GCK/PIPOX/MLXIPL/OGDHL/PPARGC1A/ACSL6/PKLR/PFKM/APOA1BP/PDXP/ASPDH/ACSM4/ACOT12/QDPR/RSAD1/PDSS2/ELOVL4/SPTB/ENO2/GCH1/PGK2/SUCLA2/COQ3/PEMT/MYOG/SLC46A1	28
BP	GO:0015918	sterol transport	9/1881	31/6250	0.618364880260066	1	ABCG4/APOB/ABCA2/APOC3/ABCG8/ARV1/PNLIP/PON1/APOA2	9
BP	GO:0030301	cholesterol transport	9/1881	31/6250	0.618364880260066	1	ABCG4/APOB/ABCA2/APOC3/ABCG8/ARV1/PNLIP/PON1/APOA2	9
BP	GO:0043244	regulation of protein complex disassembly	9/1881	31/6250	0.618364880260066	1	TMOD1/APC2/SPTBN4/PDXP/FGF13/SCIN/TMOD2/SPTB/DMTN	9
BP	GO:0071300	cellular response to retinoic acid	9/1881	31/6250	0.618364880260066	1	BRINP2/RET/BRINP1/SLC6A4/WNT3A/FZD10/MYOG/PTK7/WNT2	9
BP	GO:0001822	kidney development	35/1881	120/6250	0.622791625319242	1	CER1/MAGI2/SLC12A1/FOXJ1/NPNT/WNK4/PSPN/EPHA7/ROBO2/POU3F3/LRP4/RET/FOXD1/REN/IRX2/WNT4/SLC5A1/AGT/IRX1/UPK3A/CEP290/LIN28A/SIX2/FAT4/THRA/GDF11/HOXA11/GCNT3/IFT88/WNT1/LHX1/TP73/HES5/PROM1/EPHA4	35
BP	GO:0042303	molting cycle	13/1881	45/6250	0.625683290738194	1	ZDHHC21/TGM3/SOSTDC1/EDARADD/FST/LRP4/GNAS/FOXE1/KRT33B/DSG4/SOX21/SPINK5/KRT84	13
BP	GO:0042472	inner ear morphogenesis	13/1881	45/6250	0.625683290738194	1	ATP2B2/SOBP/HMX3/MAFB/COL2A1/WNT3A/ATP8A2/CEP290/FGF9/WNT1/FGF3/FOXI1/PTK7	13
BP	GO:0042633	hair cycle	13/1881	45/6250	0.625683290738194	1	ZDHHC21/TGM3/SOSTDC1/EDARADD/FST/LRP4/GNAS/FOXE1/KRT33B/DSG4/SOX21/SPINK5/KRT84	13
BP	GO:0045597	positive regulation of cell differentiation	104/1881	353/6250	0.625829268547763	1	IL23R/MAGI2/RFX3/FOXJ1/NPNT/CPNE9/NKAP/DSCAM/DRD2/INSM1/CPEB3/CNR1/NEUROG2/SUCO/ELAVL4/ROBO2/BRINP2/NEFL/PTPRD/NEU2/AMIGO1/NKX6-1/PAX6/FNDC5/PACSIN1/NELL1/IL1RAPL1/NDRG4/FOXO6/NRG1/APOB/TPH1/IL4/SOX2/RET/CALCA/DMRTA2/SOX5/SYT1/ASCL1/NKX6-2/CNTN1/NKX2-2/MAPT/CAMK2B/BRINP1/GNAS/SYT3/NLGN1/CDH4/SYT4/WNT4/BMPR1B/UNC13A/SEZ6/NEURL1/CDX2/AGT/NEK5/NEUROD4/SULT1E1/GPER1/MMD2/WNT3A/SCIN/CRTC1/ATP8A2/AKAP6…	104
BP	GO:0034655	nucleobase-containing compound catabolic process	22/1881	76/6250	0.629523056487732	1	GCK/MLXIPL/CPEB3/PPARGC1A/PDE11A/PDE10A/ASPDH/PDE9A/ENPP4/NANOS2/ADAL/NT5M/LIN28A/TATDN3/HPRT1/PDE4C/APOBEC1/CYCS/HMGB2/ERN2/MYOG/ENDOG	22
BP	GO:0009584	detection of visible light	15/1881	52/6250	0.629639394566752	1	RGS9/LRP2/TTR/RGS9BP/RLBP1/GPC5/APOB/EYS/APOC3/ATP8A2/ELOVL4/PNLIP/CALM1/CALM2/APOA2	15
BP	GO:0010822	positive regulation of mitochondrion organization	15/1881	52/6250	0.629639394566752	1	OSCP1/NKAP/PPARGC1A/NBPF3/MLLT11/NRG1/MOAP1/OR13C4/LRRC46/GPER1/DYNLL2/ELMOD1/PEMT/MYBPC1/CDKL2	15
BP	GO:1902580	single-organism cellular localization	125/1881	424/6250	0.631225321272379	1	WDR19/MT3/CACNA1A/OSCP1/TRIM9/MAGI2/SYT5/KCNB1/AMPH/PCLO/NKAP/ZDHHC21/GDAP1/PKIA/SYT10/SORL1/CABP1/ATP1B1/HPCA/DYNC1I1/RAB3A/NBPF3/SPRN/CRHR1/LACRT/PAX6/KCNIP4/RIMS4/PACSIN1/CADPS/SCN3B/CPLX3/CALCR/VAMP4/APC2/SYT11/NRG1/ZDHHC22/JSRP1/SEC11C/OPRD1/IL4/DDC/LRP4/UNC13B/RAP2A/RAB3B/SYT1/LIN7B/CPLX2/SPTBN4/MAPT/SYN1/DLG4/SYT14/SIAH3/GLRB/GRIK5/RAB3C/REEP2/SYT3/DPP6/NLGN1/WRB/STXBP1/MOAP1/SYT4/SYT7/WNT…	125
BP	GO:1901653	cellular response to peptide	54/1881	185/6250	0.63504962982948	1	GCK/SSTR2/FFAR3/GHRHR/GRIN1/GPLD1/RASGRF1/ATP6V0E2/NEFL/ADCY1/CRHR1/PKLR/NKX6-1/FGF17/ATP6V1G2/FGF22/NRG1/CSH1/TRIM72/ADCY2/GRIN2C/SPTBN4/DLG4/KL/CAMK2B/SSTR3/GNAS/GNG4/PRLR/DRD1/GH1/GPER1/ATP6V1C2/KANK1/GRIN2A/NCAM1/RPTOR/RRAGD/VAMP2/GNG2/SSTR1/SPTB/CRHBP/VLDLR/PRKAR1A/IGF1R/CALM1/CALM2/FGF9/ADCY8/WNT1/FGF3/APOBEC1/PSMB11	54
BP	GO:0055082	cellular chemical homeostasis	83/1881	283/6250	0.635796354882515	1	PDK3/GCK/MT3/SLC26A11/CARTPT/CACNA1A/GIPR/KCNB1/MLXIPL/KCNA5/CCL15/JPH3/DRD2/PPARGC1A/GRIN1/ATP1A3/RXFP3/GPLD1/ATP1B1/SLC4A10/SLC4A8/ATP6V0E2/SLC4A3/CRHR1/LACRT/GPR12/ATP2B2/SCGN/MCHR1/AQP10/SV2A/ATP6V1G2/CALCR/TF/CACNA1E/ADCYAP1R1/TMBIM6/CALCA/TEX101/EPHA5/DLG4/SLC22A17/FITM2/GRIK5/GRM1/SLC12A5/SLC34A3/GRIK2/F2/DRD1/AGT/TRPC7/CP/GPR6/GPER1/ATP6V1C2/NPTX1/CPB2/ATP2A3/AKAP6/KCNMA1/AVPR1B/CKB/NEURO…	83
BP	GO:0006026	aminoglycan catabolic process	8/1881	28/6250	0.639739993273055	1	IDS/CHIA/BCAN/ACAN/GPC5/CSPG5/SPACA3/PGLYRP3	8
BP	GO:0006970	response to osmotic stress	8/1881	28/6250	0.639739993273055	1	SLC12A1/TACR3/SST/NKX2-1/SCN2A/AGT/KCNMA1/APOBEC1	8
BP	GO:0030858	positive regulation of epithelial cell differentiation	8/1881	28/6250	0.639739993273055	1	RFX3/FOXJ1/NKX6-1/PAX6/ATOH8/ADAMTS20/LHX1/PROM1	8
BP	GO:0045670	regulation of osteoclast differentiation	8/1881	28/6250	0.639739993273055	1	IL23R/CARTPT/FSHB/FSHR/IL4/CALCA/GNAS/MAFB	8
BP	GO:0046847	filopodium assembly	8/1881	28/6250	0.639739993273055	1	TENM1/DNM3/GPM6A/NLGN1/NEURL1/NRXN1/DMTN/MYO3A	8
BP	GO:0051926	negative regulation of calcium ion transport	8/1881	28/6250	0.639739993273055	1	DRD2/CABP1/CRHR1/CALCA/GNAO1/CALM1/CALM2/NTSR1	8
BP	GO:0070509	calcium ion import	8/1881	28/6250	0.639739993273055	1	GCK/CACNA1A/CACNA1E/CACNA1B/CACNA1D/CACNA1H/SLC8A3/CACNA1C	8
BP	GO:0000041	transition metal ion transport	10/1881	35/6250	0.640533170581951	1	MT3/ATP6V0E2/ATP6V1G2/TF/TRPC7/CP/ATP6V1C2/SLC39A5/SLC39A6/TFR2	10
BP	GO:2000241	regulation of reproductive process	10/1881	35/6250	0.640533170581951	1	CITED2/CNR1/VIP/NR5A1/GPR149/WNT4/CSN2/AMH/CACNA1H/GLRA1	10
BP	GO:2001237	negative regulation of extrinsic apoptotic signaling pathway	10/1881	35/6250	0.640533170581951	1	NRG1/IL4/SCRT2/SCG2/PELI3/COL2A1/PRDX2/DAPK1/FGB/HMGB2	10
BP	GO:0000079	regulation of cyclin-dependent protein serine/threonine kinase activity	6/1881	21/6250	0.64119117040769	1	CCND1/NELL1/CCNE2/MAPRE3/CDK5R2/DIRAS3	6
BP	GO:0001938	positive regulation of endothelial cell proliferation	6/1881	21/6250	0.64119117040769	1	VIP/SCG2/RPTOR/HMGB2/WNT2/KDR	6
BP	GO:0003156	regulation of organ formation	6/1881	21/6250	0.64119117040769	1	CITED2/WNT3A/ISL1/HOXA11/FGF3/WNT2	6
BP	GO:0007528	neuromuscular junction development	6/1881	21/6250	0.64119117040769	1	CACNG2/CACNA2D2/LRP4/UNC13B/UNC13A/SNTA1	6
BP	GO:0032418	lysosome localization	6/1881	21/6250	0.64119117040769	1	CRHR1/IL4/CPLX2/MAP6/IL13RA2/CHGA	6
BP	GO:0050879	multicellular organismal movement	6/1881	21/6250	0.64119117040769	1	CACNA1A/CHRND/MYH8/JSRP1/ASCL1/ATP8A2	6
BP	GO:0050881	musculoskeletal movement	6/1881	21/6250	0.64119117040769	1	CACNA1A/CHRND/MYH8/JSRP1/ASCL1/ATP8A2	6
BP	GO:0006936	muscle contraction	40/1881	138/6250	0.644678444558623	1	TMOD1/SSTR2/TACR3/NPNT/DRD2/CHRNB2/ATP1B1/MYH2/VIPR1/CHRNA3/CHRND/SCN3B/MYH4/MYH8/JSRP1/CALCA/KCNH2/MYOT/DRD1/AGT/KLHL41/GPER1/ATP8A2/TMOD2/GNAO1/MKKS/CACNA1H/KCNMA1/P2RX6/GLRA1/CALM1/CALM2/HCN4/EDN3/SNTA1/NMUR2/MYBPC1/SCN1B/CACNA1C/KCNB2	40
BP	GO:0007219	Notch signaling pathway	23/1881	80/6250	0.645358788069669	1	IFT74/KCNA5/NKAP/RIPPLY2/CCND1/DNER/DLX1/DLL3/ASCL1/CHAC1/CNTN1/NEURL1/NEUROD4/RCAN2/DLK2/HEY1/IFT88/IFT172/TBL1X/WNT1/TSPAN15/HES5/MAGEA1	23
BP	GO:0043523	regulation of neuron apoptotic process	23/1881	80/6250	0.645358788069669	1	MT3/CACNA1A/GRM4/KCNB1/PPARGC1A/GRIN1/EPHA7/FAIM2/GRID2/NEFL/DLX1/ASCL1/GRIK5/SNCB/STXBP1/GABRB2/GRIK2/PRKCG/AGT/CASP9/ISL1/GABRB3/TP73	23
BP	GO:0043624	cellular protein complex disassembly	16/1881	56/6250	0.647768872914664	1	TMOD1/DNAJC6/APC2/NRG1/SPTBN4/STMN4/PDXP/NAPB/KIF19/FGF13/SCIN/TMOD2/SPTB/KIF24/MRPS28/DMTN	16
BP	GO:0046717	acid secretion	16/1881	56/6250	0.647768872914664	1	PPFIA3/PPFIA4/CACNA1A/DRD2/RAB3A/GRM7/UNC13B/SYT1/STXBP1/HRH3/CPLX1/VAMP2/SNAP25/NMUR2/PPFIA2/NTSR1	16
BP	GO:0006063	uronic acid metabolic process	4/1881	14/6250	0.647980451599623	1	UGT2B4/UGT2B11/UGT3A1/UGT2B10	4
BP	GO:0006900	membrane budding	4/1881	14/6250	0.647980451599623	1	NSG1/HMP19/CALY/SNAP91	4
BP	GO:0009066	aspartate family amino acid metabolic process	4/1881	14/6250	0.647980451599623	1	ADSSL1/PIPOX/MSRA/GCAT	4
BP	GO:0010714	positive regulation of collagen metabolic process	4/1881	14/6250	0.647980451599623	1	SUCO/WNT4/F2/IHH	4
BP	GO:0010882	regulation of cardiac muscle contraction by calcium ion signaling	4/1881	14/6250	0.647980451599623	1	ATP1B1/CALM1/CALM2/CACNA1C	4
BP	GO:0019585	glucuronate metabolic process	4/1881	14/6250	0.647980451599623	1	UGT2B4/UGT2B11/UGT3A1/UGT2B10	4
BP	GO:0032467	positive regulation of cytokinesis	4/1881	14/6250	0.647980451599623	1	TAS2R13/DRD2/RXFP3/IGF1R	4
BP	GO:0032967	positive regulation of collagen biosynthetic process	4/1881	14/6250	0.647980451599623	1	SUCO/WNT4/F2/IHH	4
BP	GO:0033198	response to ATP	4/1881	14/6250	0.647980451599623	1	PKLR/PDXP/KCNJ11/P2RX6	4
BP	GO:0043487	regulation of RNA stability	4/1881	14/6250	0.647980451599623	1	CPEB3/ELAVL4/VIP/APOBEC1	4
BP	GO:0044253	positive regulation of multicellular organismal metabolic process	4/1881	14/6250	0.647980451599623	1	SUCO/WNT4/F2/IHH	4
BP	GO:0051568	histone H3-K4 methylation	4/1881	14/6250	0.647980451599623	1	DYDC1/CTCFL/MYB/BEND3	4
BP	GO:0052695	cellular glucuronidation	4/1881	14/6250	0.647980451599623	1	UGT2B4/UGT2B11/UGT3A1/UGT2B10	4
BP	GO:0070059	intrinsic apoptotic signaling pathway in response to endoplasmic reticulum stress	4/1881	14/6250	0.647980451599623	1	MAGEA3/TMBIM6/CHAC1/ERN2	4
BP	GO:0051094	positive regulation of developmental process	146/1881	496/6250	0.648157213702687	1	IL23R/ENPP2/CITED2/MNS1/MAGI2/RFX3/FOXJ1/NPNT/CPNE9/NKAP/LRRC4B/LRTM1/DSCAM/DRD2/INSM1/CPEB3/CNR1/GHRHR/NEUROG2/PPARGC1A/SUCO/ELAVL4/ROBO2/CCND1/ADGRL3/BRINP2/NEFL/PTPRD/SLITRK3/NR5A1/NEU2/CBLN1/POU3F2/AMIGO1/NKX6-1/PAX6/GHRH/FLRT1/FNDC5/PACSIN1/NELL1/IL1RAPL1/NDRG4/CACNA2D2/FOXO6/NRG1/APOB/FST/TPH1/IL4/LHX5/SOX2/RET/CALCA/DMRTA2/FOXD1/ASIC2/SOX5/SYT1/MIA3/ASCL1/NKX6-2/SPTBN4/CNTN1/NKX2-2/MAPT/CB…	146
BP	GO:0043434	response to peptide hormone	65/1881	223/6250	0.648287803997554	1	PTPRN/GCK/CDO1/PCK1/SSTR2/FFAR3/GHRHR/VGF/GRIN1/GPLD1/RASGRF1/ATP6V0E2/NEFL/ADCY1/CRHR1/PKLR/NKX6-1/FGF17/ATP6V1G2/FGF22/NRG1/CSH1/TRIM72/GIP/PRLH/ADCY2/GRIN2C/SPTBN4/DLG4/KL/CAMK2B/SSTR3/GNAS/GNG4/PRLR/DRD1/GH1/GPER1/ATP6V1C2/KANK1/GRIN2A/QDPR/NCAM1/RPTOR/ABCC8/RRAGD/VAMP2/GNG2/SSTR1/SPTB/CRHBP/VLDLR/PRKAR1A/GATM/IGF1R/CALM1/CALM2/FGF9/ADCY8/WNT1/HSD11B2/FGF3/APOBEC1/PSMB11/AGRP	65
BP	GO:1901566	organonitrogen compound biosynthetic process	110/1881	375/6250	0.649633754443633	1	ZNF540/APLP1/PCSK1/CDO1/AK9/MC3R/ADSSL1/ST8SIA5/RPS6KA6/CELF4/GIPR/ALOX12B/NME9/NME5/DRD2/INSM1/CPEB3/GHRHR/GRM8/GABBR2/PPARGC1A/BCAN/TSHR/TPH2/HPCA/VIP/GRM7/ADCY1/CRHR1/PKLR/ACAN/GHRH/EIF4E1B/CALCR/FSHR/C20orf173/ADCYAP1R1/GPC5/SEC11C/TAAR2/TPH1/TAAR5/DDC/DAZ1/HS3ST6/CALCA/TAAR1/ADCYAP1/EXTL3/ADCY2/NDST4/GRM3/DDX25/B4GALT6/FAM57B/B4GAT1/GNAS/RUNDC3A/ST8SIA3/ASPDH/B3GAT2/HRH3/NEURL1/ADRB1/GUCY2C/…	110
BP	GO:0001654	eye development	46/1881	159/6250	0.656395001789511	1	WDR19/TMOD1/DSCAM/MEIS2/HPCA/CRB1/PRSS56/OLFM3/KRT12/PAX6/GPM6A/SOX1/SALL2/IL4/SOX2/RET/TSPAN12/CNGA3/MEIS1/BMPR1B/WNT16/RAX/IRX5/SLC7A11/NEUROD4/FOXN4/VSX1/ATP8A2/NEUROD1/TUB/SMOC1/CEP290/SLC39A5/NPHP1/GDF11/TENM3/CASZ1/FGF9/IFT88/CRYBA2/B9D1/IHH/LHX1/HES5/PROM1/WNT2	46
BP	GO:0055076	transition metal ion homeostasis	11/1881	39/6250	0.660360526029723	1	MT3/ATP6V0E2/ATP6V1G2/TF/SLC22A17/CP/ATP6V1C2/PRND/SLC46A1/SLC39A6/TFR2	11
BP	GO:0060563	neuroepithelial cell differentiation	11/1881	39/6250	0.660360526029723	1	INSM1/OCA2/ATP2B2/GRXCR1/ASCL1/WNT4/KCNMA1/EDN3/B9D1/ADAMTS20/HES5	11
BP	GO:1903749	positive regulation of establishment of protein localization to mitochondrion	11/1881	39/6250	0.660360526029723	1	OSCP1/NKAP/NBPF3/NRG1/OR13C4/LRRC46/DYNLL2/ELMOD1/PEMT/MYBPC1/CDKL2	11
BP	GO:0007602	phototransduction	15/1881	53/6250	0.662605206146089	1	RGS9/LRP2/TTR/RGS9BP/RLBP1/GPC5/APOB/ASIC2/APOC3/PNLIP/CALM1/CALM2/RRH/APOA2/RGR	15
BP	GO:0006637	acyl-CoA metabolic process	7/1881	25/6250	0.663558911115424	1	PDK3/PIPOX/ACSL6/ACSM4/ACOT12/ELOVL4/SUCLA2	7
BP	GO:0019432	triglyceride biosynthetic process	7/1881	25/6250	0.663558911115424	1	PCK1/GPLD1/ACSL6/GPAT2/FITM2/ELOVL4/LPCAT4	7
BP	GO:0030204	chondroitin sulfate metabolic process	7/1881	25/6250	0.663558911115424	1	IDS/SPOCK3/BCAN/GPC5/B3GAT2/CSPG5/B3GAT1	7
BP	GO:0035383	thioester metabolic process	7/1881	25/6250	0.663558911115424	1	PDK3/PIPOX/ACSL6/ACSM4/ACOT12/ELOVL4/SUCLA2	7
BP	GO:0046460	neutral lipid biosynthetic process	7/1881	25/6250	0.663558911115424	1	PCK1/GPLD1/ACSL6/GPAT2/FITM2/ELOVL4/LPCAT4	7
BP	GO:0046463	acylglycerol biosynthetic process	7/1881	25/6250	0.663558911115424	1	PCK1/GPLD1/ACSL6/GPAT2/FITM2/ELOVL4/LPCAT4	7
BP	GO:0050654	chondroitin sulfate proteoglycan metabolic process	7/1881	25/6250	0.663558911115424	1	IDS/SPOCK3/BCAN/GPC5/B3GAT2/CSPG5/B3GAT1	7
BP	GO:0016311	dephosphorylation	50/1881	173/6250	0.663689674264307	1	PTPRN/PTPRQ/OCRL/PPP4R4/MAGI2/PPP1R42/NPNT/DRD2/DNAJC6/LPPR5/GPLD1/PPP1R17/LPPR1/PTPRD/MTMR7/TPTE/PCDH11X/GRXCR1/DUSP19/PTPRZ1/PPM1E/LMTK3/PTPRN2/PDXP/ARFGEF3/PON3/TPTE2/PTPRT/PPP1R3E/AKAP6/TMEM132D/DUSP26/NT5M/NTPCR/SLC7A14/PAPL/RIMBP2/PPP2R2C/PON1/CALM1/CALM2/DUSP15/ALPP/ALPPL2/DLG2/CYCS/CSRNP3/PPP2R2B/PPAPDC1A/CRY2	50
BP	GO:0000578	embryonic axis specification	5/1881	18/6250	0.670863864898396	1	RIPPLY2/TDGF1/CXXC4/WNT1/LHX1	5
BP	GO:0006488	dolichol-linked oligosaccharide biosynthetic process	5/1881	18/6250	0.670863864898396	1	ST8SIA5/NEU2/ST8SIA3/ST3GAL6/DPM3	5
BP	GO:0030501	positive regulation of bone mineralization	5/1881	18/6250	0.670863864898396	1	NELL1/MIA3/KL/WNT4/BMPR1B	5
BP	GO:0031102	neuron projection regeneration	5/1881	18/6250	0.670863864898396	1	NEFL/RTN4RL1/TNR/ISL1/EPHA4	5
BP	GO:0032091	negative regulation of protein binding	5/1881	18/6250	0.670863864898396	1	SORL1/CRTAC1/TMBIM6/WFIKKN1/ISL1	5
BP	GO:0035019	somatic stem cell population maintenance	5/1881	18/6250	0.670863864898396	1	TDGF1/SOX2/CDX2/LIN28A/SIX2	5
BP	GO:0035773	insulin secretion involved in cellular response to glucose stimulus	5/1881	18/6250	0.670863864898396	1	GPLD1/CACNA1E/EPHA5/NRXN1/OXCT1	5
BP	GO:0042181	ketone biosynthetic process	5/1881	18/6250	0.670863864898396	1	FSHB/WNT4/PDSS2/CACNA1H/COQ3	5
BP	GO:0061098	positive regulation of protein tyrosine kinase activity	5/1881	18/6250	0.670863864898396	1	SRCIN1/NRG1/NEURL1/AGT/WNT3A	5
BP	GO:0061178	regulation of insulin secretion involved in cellular response to glucose stimulus	5/1881	18/6250	0.670863864898396	1	GPLD1/CACNA1E/EPHA5/NRXN1/OXCT1	5
BP	GO:0072350	tricarboxylic acid metabolic process	5/1881	18/6250	0.670863864898396	1	OGDHL/SUCLA2/SIRT4/FH/MDH1B	5
BP	GO:2000242	negative regulation of reproductive process	5/1881	18/6250	0.670863864898396	1	NR5A1/GPR149/WNT4/CSN2/AMH	5
BP	GO:2000351	regulation of endothelial cell apoptotic process	5/1881	18/6250	0.670863864898396	1	IL4/SCG2/GPER1/FGB/KDR	5
BP	GO:0006470	protein dephosphorylation	39/1881	136/6250	0.67351885473158	1	PTPRN/PTPRQ/PPP4R4/MAGI2/PPP1R42/NPNT/DRD2/DNAJC6/GPLD1/PPP1R17/PTPRD/MTMR7/TPTE/PCDH11X/GRXCR1/DUSP19/PTPRZ1/PPM1E/LMTK3/PTPRN2/PDXP/ARFGEF3/TPTE2/PTPRT/PPP1R3E/AKAP6/TMEM132D/DUSP26/SLC7A14/RIMBP2/PPP2R2C/CALM1/CALM2/DUSP15/DLG2/CYCS/CSRNP3/PPP2R2B/CRY2	39
BP	GO:0006665	sphingolipid metabolic process	14/1881	50/6250	0.678198466986476	1	ST8SIA5/ALOX12B/ARSF/NEU2/CERK/C20orf173/FAM57B/ST8SIA3/CERS1/ARV1/SMPD3/ST3GAL6/GBA2/SPTSSB	14
BP	GO:0071453	cellular response to oxygen levels	14/1881	50/6250	0.678198466986476	1	PDK3/MT3/CITED2/PPARGC1A/OPRD1/TMBIM6/FMN2/KCNK2/UCN3/DRD1/SIRT4/VLDLR/FABP1/ENDOG	14
BP	GO:0014902	myotube differentiation	12/1881	43/6250	0.678282638492318	1	NEU2/KCNH1/DNER/IL4/TRIM72/DYRK1B/CACNA1H/ADGRB3/THRA/WNT1/CEACAM5/MYOG	12
BP	GO:0022600	digestive system process	12/1881	43/6250	0.678282638492318	1	WNK4/MUC6/SLC5A1/ABCG8/KCNMA1/NEUROD1/PNLIP/FABP1/GCNT3/WNK3/APOA2/SLC46A1	12
BP	GO:0032526	response to retinoic acid	12/1881	43/6250	0.678282638492318	1	GDAP1/BRINP2/RET/ASCL1/BRINP1/SLC6A4/DRD1/WNT3A/FZD10/MYOG/PTK7/WNT2	12
BP	GO:0035282	segmentation	12/1881	43/6250	0.678282638492318	1	RIPPLY2/TDGF1/DLL3/IRX2/IRX1/MAFB/WNT3A/PAX3/LHX1/DMRT2/HES5/PCDH8	12
BP	GO:0006892	post-Golgi vesicle-mediated transport	10/1881	36/6250	0.679623966481808	1	CLVS2/DNAJC6/SORL1/VAMP4/STXBP6/CLVS1/VAMP2/SH3GL2/AP3B2/NSF	10
BP	GO:0002065	columnar/cuboidal epithelial cell differentiation	18/1881	64/6250	0.680152166113768	1	RFX6/RFX3/INSM1/NKX6-3/OCA2/NKX6-1/PAX6/ATP2B2/GRXCR1/ASCL1/NKX2-2/WNT4/KCNMA1/NEUROD1/EDN3/B9D1/ADAMTS20/HES5	18
BP	GO:0010035	response to inorganic substance	55/1881	191/6250	0.680853007916857	1	MT3/TAT/GIPR/KCNA5/DRD2/PPARGC1A/GRIN1/KCNC1/TPH2/GPLD1/KCNC2/CCND1/NEFL/ADCY1/PKLR/CHRNA3/KCNH1/TF/APOB/IL4/SLC18A1/GIP/TNFRSF11B/LCE1D/SYT1/ASCL1/CAMK2B/KCNMB2/ADCY10/NPTX1/GRIN2A/QDPR/ABCC8/GNAO1/CACNA1H/KCNMA1/PRDX2/CRHBP/GCH1/CASP9/GATM/DMTN/PON1/CALM1/CALM2/FABP1/EEF1A2/FGB/TRPA1/APOBEC1/MYOG/ENDOG/TFR2/MAOB/MT1B	55
BP	GO:0055123	digestive system development	20/1881	71/6250	0.681752976763681	1	WDR19/CCDC40/DNAAF1/CCDC103/RET/GIP/ASCL1/NKX2-2/FOXE1/SIX2/FAT4/THRA/IGF1R/FGF9/IFT172/IHH/NKX2-6/TP73/MYB/MEGF8	20
BP	GO:0030522	intracellular receptor signaling pathway	31/1881	109/6250	0.682539453303428	1	PDK3/ZNF536/CITED2/PIAS2/NR0B1/RHOXF1/GHRHR/PPARGC1A/PRAMEF4/PRAMEF1/PRAMEF12/PRAMEF10/PRAMEF8/PRAMEF6/NR5A1/PRAMEF15/PRAMEF9/PRAMEF5/PRAMEF25/PRAMEF7/PRAMEF2/PRAMEF11/ESRRB/RXRG/SCGB2A1/GPER1/SKP2/THRA/ISL1/CRY2/ESRRG	31
BP	GO:0000096	sulfur amino acid metabolic process	3/1881	11/6250	0.689926076318608	1	CDO1/CACNA1A/MSRA	3
BP	GO:0001710	mesodermal cell fate commitment	3/1881	11/6250	0.689926076318608	1	WNT3A/SIX2/HOXA11	3
BP	GO:0001836	release of cytochrome c from mitochondria	3/1881	11/6250	0.689926076318608	1	MLLT11/MOAP1/GPER1	3
BP	GO:0002052	positive regulation of neuroblast proliferation	3/1881	11/6250	0.689926076318608	1	DRD2/PAX6/DMRTA2	3
BP	GO:0006376	mRNA splice site selection	3/1881	11/6250	0.689926076318608	1	CELF4/SRSF12/PSIP1	3
BP	GO:0006704	glucocorticoid biosynthetic process	3/1881	11/6250	0.689926076318608	1	WNT4/CACNA1H/HSD11B2	3
BP	GO:0006817	phosphate ion transport	3/1881	11/6250	0.689926076318608	1	SLC34A3/SLC17A2/CRY2	3
BP	GO:0007029	endoplasmic reticulum organization	3/1881	11/6250	0.689926076318608	1	ATL1/REEP2/WRB	3
BP	GO:0008209	androgen metabolic process	3/1881	11/6250	0.689926076318608	1	PPARGC1A/WNT4/DHRS9	3
BP	GO:0015800	acidic amino acid transport	3/1881	11/6250	0.689926076318608	1	SLC7A11/SLC17A8/NTSR1	3
BP	GO:0019835	cytolysis	3/1881	11/6250	0.689926076318608	1	GPLD1/C8B/HPRT1	3
BP	GO:0023019	signal transduction involved in regulation of gene expression	3/1881	11/6250	0.689926076318608	1	CER1/PAX6/NEUROD1	3
BP	GO:0030826	regulation of cGMP biosynthetic process	3/1881	11/6250	0.689926076318608	1	HPCA/RUNDC3A/PDZD3	3
BP	GO:0030878	thyroid gland development	3/1881	11/6250	0.689926076318608	1	NKX2-1/FOXE1/THRA	3
BP	GO:0032873	negative regulation of stress-activated MAPK cascade	3/1881	11/6250	0.689926076318608	1	DUSP19/AIDA/TP73	3
BP	GO:0034260	negative regulation of GTPase activity	3/1881	11/6250	0.689926076318608	1	PTPRN2/MKKS/FZD10	3
BP	GO:0035412	regulation of catenin import into nucleus	3/1881	11/6250	0.689926076318608	1	APC2/KANK1/WNT3A	3
BP	GO:0036342	post-anal tail morphogenesis	3/1881	11/6250	0.689926076318608	1	RIPPLY2/WNT3A/FGF3	3
BP	GO:0050435	beta-amyloid metabolic process	3/1881	11/6250	0.689926076318608	1	SORL1/REN/UNC13A	3
BP	GO:0050482	arachidonic acid secretion	3/1881	11/6250	0.689926076318608	1	DRD2/NMUR2/NTSR1	3
BP	GO:0060317	cardiac epithelial to mesenchymal transition	3/1881	11/6250	0.689926076318608	1	WNT16/HEY1/WNT2	3
BP	GO:0070303	negative regulation of stress-activated protein kinase signaling cascade	3/1881	11/6250	0.689926076318608	1	DUSP19/AIDA/TP73	3
BP	GO:0072010	glomerular epithelium development	3/1881	11/6250	0.689926076318608	1	MAGI2/FOXJ1/PROM1	3
BP	GO:0072311	glomerular epithelial cell differentiation	3/1881	11/6250	0.689926076318608	1	MAGI2/FOXJ1/PROM1	3
BP	GO:0072498	embryonic skeletal joint development	3/1881	11/6250	0.689926076318608	1	COL2A1/HOXA11/IHH	3
BP	GO:0090207	regulation of triglyceride metabolic process	3/1881	11/6250	0.689926076318608	1	GPLD1/FITM2/APOC3	3
BP	GO:0090313	regulation of protein targeting to membrane	3/1881	11/6250	0.689926076318608	1	KCNB1/HPCA/DMTN	3
BP	GO:0097150	neuronal stem cell population maintenance	3/1881	11/6250	0.689926076318608	1	SOX2/MMP24/HES5	3
BP	GO:1903312	negative regulation of mRNA metabolic process	3/1881	11/6250	0.689926076318608	1	CELF4/TMBIM6/SRSF12	3
BP	GO:1903963	arachidonate transport	3/1881	11/6250	0.689926076318608	1	DRD2/NMUR2/NTSR1	3
BP	GO:1990090	cellular response to nerve growth factor stimulus	3/1881	11/6250	0.689926076318608	1	MAGI2/ELAVL4/CALCA	3
BP	GO:2000178	negative regulation of neural precursor cell proliferation	3/1881	11/6250	0.689926076318608	1	CEND1/PAX6/SLC6A4	3
BP	GO:0010830	regulation of myotube differentiation	6/1881	22/6250	0.690427868323466	1	NEU2/IL4/TRIM72/THRA/CEACAM5/MYOG	6
BP	GO:0033344	cholesterol efflux	6/1881	22/6250	0.690427868323466	1	ABCG4/APOB/APOC3/ABCG8/PON1/APOA2	6
BP	GO:0050829	defense response to Gram-negative bacterium	6/1881	22/6250	0.690427868323466	1	IL23R/VIP/CALCA/SSC5D/CHGA/HMGB2	6
BP	GO:0051453	regulation of intracellular pH	6/1881	22/6250	0.690427868323466	1	SLC26A11/SLC4A10/SLC4A8/ATP6V0E2/SLC4A3/RAB39A	6
BP	GO:0060135	maternal process involved in female pregnancy	6/1881	22/6250	0.690427868323466	1	CNR1/HMX3/WNT4/DSG1/IHH/AGRP	6
BP	GO:1904035	regulation of epithelial cell apoptotic process	6/1881	22/6250	0.690427868323466	1	IL4/SCG2/GPER1/NEUROD1/FGB/KDR	6
BP	GO:0051604	protein maturation	37/1881	130/6250	0.690671117958761	1	PCSK1/PCSK1N/SUSD4/APOH/SORL1/POMC/PCSK2/MAGEA3/FSHB/RHBDL3/SEC11C/RET/RFX4/CGA/REN/CHAC1/NGFRAP1/SCG5/CNTN2/BCL2L10/AGT/C8B/NKD2/CPB2/CPE/TMEM59/SIRT4/CASP9/IFT88/IFT172/VPS37D/FGB/IHH/CYCS/TSPAN15/RHBDL2/TFR2	37
BP	GO:0010821	regulation of mitochondrion organization	17/1881	61/6250	0.694025961943676	1	OSCP1/NKAP/PPARGC1A/NBPF3/MLLT11/NRG1/SIAH3/MOAP1/OR13C4/LRRC46/GPER1/DYNLL2/ELMOD1/SIRT4/PEMT/MYBPC1/CDKL2	17
BP	GO:0043112	receptor metabolic process	17/1881	61/6250	0.694025961943676	1	MAGI2/DRD2/NSG1/CALCR/NRG1/GRK4/CALCA/DLG4/CNTN2/WNT3A/SH3GL2/LRRTM2/GRIA1/CNPY2/NSF/HTR1B/GPRASP1	17
BP	GO:0072089	stem cell proliferation	17/1881	61/6250	0.694025961943676	1	NKAP/DRD2/PAX6/DPPA2/DMRTA2/ASCL1/NEUROD4/FGF13/PRG4/WNT3A/SIX2/FGF9/WNT1/IHH/HMGB2/WNT2/KDR	17
BP	GO:0033135	regulation of peptidyl-serine phosphorylation	13/1881	47/6250	0.694619586619492	1	TENM1/MLXIPL/PLCL1/OPRD1/CNKSR3/SPTBN4/AGT/WNT3A/PLCL2/DMTN/IFNA13/IFNA2/TERF2IP	13
BP	GO:0050709	negative regulation of protein secretion	13/1881	47/6250	0.694619586619492	1	KCNB1/DRD2/TMBIM6/FFAR4/STXBP5L/PYDC2/SSC5D/ABCC8/KCNJ11/SIRT4/PDE4C/IFNA2/APOA2	13
BP	GO:0030203	glycosaminoglycan metabolic process	21/1881	75/6250	0.695773871678443	1	IDS/SPOCK3/BCAN/ACAN/C20orf173/GPC5/HS3ST6/EXTL3/NDST4/B4GALT6/B4GAT1/B3GAT2/ITIH6/CHST5/ST3GAL6/CSPG5/HS3ST5/NDST3/SPACA3/PGLYRP3/B3GAT1	21
BP	GO:0002576	platelet degranulation	11/1881	40/6250	0.696550210028087	1	TF/PLG/STXBP1/MMRN1/SCG3/HABP4/DMTN/F5/CALM1/CALM2/FGB	11
BP	GO:0051279	regulation of release of sequestered calcium ion into cytosol	11/1881	40/6250	0.696550210028087	1	LACRT/TEX101/F2/DRD1/GPER1/AKAP6/CALM1/CALM2/NPSR1/NTSR1/CACNA1C	11
BP	GO:1902106	negative regulation of leukocyte differentiation	11/1881	40/6250	0.696550210028087	1	CARTPT/FOXJ1/INHA/IL4/CALCA/MAFB/PRDX2/HMGB3/IHH/IFNA2/PGLYRP3	11
BP	GO:0009063	cellular amino acid catabolic process	9/1881	33/6250	0.70042421838328	1	CDO1/PIPOX/TAT/ACMSD/GAD1/HAL/QDPR/GAD2/GCAT	9
BP	GO:0038034	signal transduction in absence of ligand	9/1881	33/6250	0.70042421838328	1	NRG1/IL4/RET/MOAP1/BCL2L10/COL2A1/PRDX2/CASP9/DAPK1	9
BP	GO:0045055	regulated secretory pathway	9/1881	33/6250	0.70042421838328	1	RAB3A/CRHR1/IL4/SYT1/CPLX2/IL13RA2/CHGA/VAMP2/CRHBP	9
BP	GO:0097192	extrinsic apoptotic signaling pathway in absence of ligand	9/1881	33/6250	0.70042421838328	1	NRG1/IL4/RET/MOAP1/BCL2L10/COL2A1/PRDX2/CASP9/DAPK1	9
BP	GO:0009101	glycoprotein biosynthetic process	38/1881	134/6250	0.701823901893079	1	MT3/ST8SIA5/LRP2/GALNTL6/BCAN/MGAT4C/NEU2/GAL3ST3/C20orf173/MUCL1/NECAB1/EXTL3/MUC6/B3GALT2/NDST4/B4GALT6/B4GAT1/ST8SIA3/HS6ST3/BMPR1B/B3GAT2/NECAB2/ST3GAL6/CSPG5/POMT1/NECAB3/HS3ST5/PRKCSH/NDST3/TMEM59/SIRT4/GALNT18/GCNT3/DPM3/FUT2/FUT3/GALNT9/B3GAT1	38
BP	GO:0044282	small molecule catabolic process	31/1881	110/6250	0.704247913491801	1	ENPP2/GCK/MT3/CDO1/PIPOX/TAT/ACMSD/CNR1/MTMR7/PKLR/GAD1/PFKM/HAL/FAAH/CYP46A1/PON3/BDH1/HAO1/QDPR/SMPD3/ABHD10/ENO2/GAD2/HAGH/GCAT/PON1/FABP1/FUT2/MIOX/NTSR1/OXCT1	31
BP	GO:0001755	neural crest cell migration	4/1881	15/6250	0.706204559004402	1	RET/ISL1/EDN3/PAX3	4
BP	GO:0002053	positive regulation of mesenchymal cell proliferation	4/1881	15/6250	0.706204559004402	1	FGF9/IHH/WNT2/KDR	4
BP	GO:0006081	cellular aldehyde metabolic process	4/1881	15/6250	0.706204559004402	1	RPEL1/PDXP/HAO1/HAGH	4
BP	GO:0006101	citrate metabolic process	4/1881	15/6250	0.706204559004402	1	OGDHL/SUCLA2/FH/MDH1B	4
BP	GO:0006688	glycosphingolipid biosynthetic process	4/1881	15/6250	0.706204559004402	1	ST8SIA5/C20orf173/ST8SIA3/ST3GAL6	4
BP	GO:0006775	fat-soluble vitamin metabolic process	4/1881	15/6250	0.706204559004402	1	LRP2/ISX/RLBP1/GC	4
BP	GO:0010656	negative regulation of muscle cell apoptotic process	4/1881	15/6250	0.706204559004402	1	APOH/NRG1/SIRT4/IGF1R	4
BP	GO:0010831	positive regulation of myotube differentiation	4/1881	15/6250	0.706204559004402	1	NEU2/IL4/THRA/MYOG	4
BP	GO:0010880	regulation of release of sequestered calcium ion into cytosol by sarcoplasmic reticulum	4/1881	15/6250	0.706204559004402	1	AKAP6/CALM1/CALM2/CACNA1C	4
BP	GO:0022400	regulation of rhodopsin mediated signaling pathway	4/1881	15/6250	0.706204559004402	1	RGS9/RGS9BP/CALM1/CALM2	4
BP	GO:0031060	regulation of histone methylation	4/1881	15/6250	0.706204559004402	1	DPPA2/CTCFL/PAX7/MYB	4
BP	GO:0032965	regulation of collagen biosynthetic process	4/1881	15/6250	0.706204559004402	1	SUCO/WNT4/F2/IHH	4
BP	GO:0043403	skeletal muscle tissue regeneration	4/1881	15/6250	0.706204559004402	1	EYS/PAX7/MYOG/SOX15	4
BP	GO:0045940	positive regulation of steroid metabolic process	4/1881	15/6250	0.706204559004402	1	WNT4/AGT/IGF1R/APOA2	4
BP	GO:1902932	positive regulation of alcohol biosynthetic process	4/1881	15/6250	0.706204559004402	1	ADCYAP1R1/WNT4/GPER1/NTSR1	4
BP	GO:0006027	glycosaminoglycan catabolic process	7/1881	26/6250	0.707620116696821	1	IDS/BCAN/ACAN/GPC5/CSPG5/SPACA3/PGLYRP3	7
BP	GO:0006119	oxidative phosphorylation	7/1881	26/6250	0.707620116696821	1	MLXIPL/NDUFA5/CHCHD10/NDUFA7/NDUFA1/CYCS/MYOG	7
BP	GO:0019730	antimicrobial humoral response	7/1881	26/6250	0.707620116696821	1	VIP/PGC/CALCA/DEFA5/BPIFA1/DEFA6/FGB	7
BP	GO:0031424	keratinization	7/1881	26/6250	0.707620116696821	1	TGM3/SPRR2B/CNFN/LCE1E/LCE1C/LCE1D/LCE3D	7
BP	GO:0045913	positive regulation of carbohydrate metabolic process	7/1881	26/6250	0.707620116696821	1	GCK/MLXIPL/PPARGC1A/GPLD1/ADCYAP1R1/GPER1/NTSR1	7
BP	GO:0060395	SMAD protein signal transduction	7/1881	26/6250	0.707620116696821	1	MAGI2/INHA/GDF1/BMP3/ATOH8/GDF11/BTBD11	7
BP	GO:1901863	positive regulation of muscle tissue development	7/1881	26/6250	0.707620116696821	1	PPARGC1A/NRG1/WNT3A/AKAP6/FGF9/MYOG/WNT2	7
BP	GO:1901214	regulation of neuron death	26/1881	93/6250	0.711093139521504	1	MT3/CACNA1A/GRM4/KCNB1/PPARGC1A/GRIN1/EPHA7/FAIM2/SORL1/GRID2/NEFL/CRHR1/DLX1/ASCL1/GRIK5/SNCB/STXBP1/GABRB2/GRIK2/PRKCG/AGT/CASP9/ISL1/GABRB3/GPR75/TP73	26
BP	GO:0006942	regulation of striated muscle contraction	12/1881	44/6250	0.711948101605051	1	KCNA5/ATP1B1/FGF12/SCN3B/KCNE2/KCNH2/CALM1/CALM2/HCN4/SNTA1/SCN1B/CACNA1C	12
BP	GO:0051146	striated muscle cell differentiation	28/1881	100/6250	0.712468071846678	1	TMOD1/PROX2/TDGF1/NEU2/KCNH1/CACNA2D2/DNER/NRG1/IL4/TRIM72/UCHL1/AGT/NEK5/KLHL41/WNT3A/DYRK1B/WFIKKN1/TMOD2/AKAP6/CACNA1H/ADGRB3/PRKAR1A/THRA/IFT88/WNT1/NKX2-6/CEACAM5/MYOG	28
BP	GO:0007422	peripheral nervous system development	10/1881	37/6250	0.716051673078328	1	POU3F2/HAPLN2/NRG1/ASIC2/SERPINI1/AGT/ADGRB1/NFASC/ISL1/ONECUT2	10
BP	GO:0008203	cholesterol metabolic process	10/1881	37/6250	0.716051673078328	1	MT3/SORL1/APOF/APOB/IL4/CYP46A1/ARV1/CELA3A/VLDLR/APOA2	10
BP	GO:0030104	water homeostasis	10/1881	37/6250	0.716051673078328	1	ALOX12B/GHRHR/ADCY1/AQP10/ADCY2/GNAS/BPIFA1/PRKAR1A/ADCY8/AQP6	10
BP	GO:0070507	regulation of microtubule cytoskeleton organization	10/1881	37/6250	0.716051673078328	1	TMEM67/APC2/MAPT/STMN4/FGF13/WNT3A/CENPJ/SKA1/RAB6C/CEP250	10
BP	GO:1902652	secondary alcohol metabolic process	10/1881	37/6250	0.716051673078328	1	MT3/SORL1/APOF/APOB/IL4/CYP46A1/ARV1/CELA3A/VLDLR/APOA2	10
BP	GO:0000904	cell morphogenesis involved in differentiation	132/1881	455/6250	0.716678616647824	1	EFNB3/MT3/CACNA1A/RPS6KA6/TCTN1/SRCIN1/PSPN/DSCAM/DRD2/NEUROG2/KCNQ3/KIF5C/CHRNB2/ELAVL4/CELSR2/GRIN1/EPHA7/ROBO2/RASGRF1/LINGO1/RGMB/NEFL/PTPRD/RAB3A/SLITRK3/ADCY1/CHRNA3/POU3F2/AMIGO1/NKX6-1/PAX6/ATP2B2/FGF17/UNC5D/IL1RAPL1/DPYSL5/FGF22/NTNG2/ATL1/NRG1/MAPK8IP2/PTPRZ1/ESRRB/LRP4/RET/RAP2A/FOXD1/TNR/NKX2-1/EPHA6/GRIN2C/EPHA5/SPTBN4/CNTN1/MAP6/MAPT/DLG4/KL/CAMK2B/DCX/B4GAT1/KNDC1/NLGN1/APBB1/CDH4…	132
BP	GO:0002279	mast cell activation involved in immune response	5/1881	19/6250	0.721193291720078	1	CRHR1/IL4/CPLX2/IL13RA2/CHGA	5
BP	GO:0006826	iron ion transport	5/1881	19/6250	0.721193291720078	1	ATP6V0E2/ATP6V1G2/TF/ATP6V1C2/TFR2	5
BP	GO:0030049	muscle filament sliding	5/1881	19/6250	0.721193291720078	1	TMOD1/MYH2/MYH4/MYH8/MYBPC1	5
BP	GO:0032371	regulation of sterol transport	5/1881	19/6250	0.721193291720078	1	ABCA2/APOC3/ABCG8/PON1/APOA2	5
BP	GO:0032374	regulation of cholesterol transport	5/1881	19/6250	0.721193291720078	1	ABCA2/APOC3/ABCG8/PON1/APOA2	5
BP	GO:0033275	actin-myosin filament sliding	5/1881	19/6250	0.721193291720078	1	TMOD1/MYH2/MYH4/MYH8/MYBPC1	5
BP	GO:0043303	mast cell degranulation	5/1881	19/6250	0.721193291720078	1	CRHR1/IL4/CPLX2/IL13RA2/CHGA	5
BP	GO:0046850	regulation of bone remodeling	5/1881	19/6250	0.721193291720078	1	CARTPT/SUCO/FSHB/CALCA/TNFRSF11B	5
BP	GO:0050999	regulation of nitric-oxide synthase activity	5/1881	19/6250	0.721193291720078	1	ZDHHC21/CNR1/GCH1/CALM1/CALM2	5
BP	GO:0072577	endothelial cell apoptotic process	5/1881	19/6250	0.721193291720078	1	IL4/SCG2/GPER1/FGB/KDR	5
BP	GO:1901983	regulation of protein acetylation	5/1881	19/6250	0.721193291720078	1	PPARGC1A/NAP1L2/ISL1/EID1/TERF2IP	5
BP	GO:0005977	glycogen metabolic process	8/1881	30/6250	0.723002589360828	1	PHKA1/GCK/PPP1R1A/POMC/PPP1R3E/PPP1R3F/CALM1/CALM2	8
BP	GO:0006073	cellular glucan metabolic process	8/1881	30/6250	0.723002589360828	1	PHKA1/GCK/PPP1R1A/POMC/PPP1R3E/PPP1R3F/CALM1/CALM2	8
BP	GO:0044042	glucan metabolic process	8/1881	30/6250	0.723002589360828	1	PHKA1/GCK/PPP1R1A/POMC/PPP1R3E/PPP1R3F/CALM1/CALM2	8
BP	GO:0048645	organ formation	8/1881	30/6250	0.723002589360828	1	CITED2/ISL1/HOXA11/PAX3/IFT88/FGF3/NTF4/WNT2	8
BP	GO:2000648	positive regulation of stem cell proliferation	8/1881	30/6250	0.723002589360828	1	DRD2/PAX6/DPPA2/DMRTA2/FGF9/IHH/WNT2/KDR	8
BP	GO:0010648	negative regulation of cell communication	133/1881	459/6250	0.723205264352778	1	CER1/ZNF536/CARTPT/RGS9/MAGI2/PIAS2/RPS6KA6/CELF4/GIPR/KCNB1/NR0B1/AMER2/NME5/ING2/DRD2/FAIM2/RGS9BP/PRAMEF4/SOSTDC1/GREM2/PRAMEF1/PRAMEF12/SORL1/CABP1/PRAMEF10/RGS7BP/CCND1/PRAMEF8/PRAMEF6/RGS8/PTPRD/MAPK8IP1/TDGF1/SOST/CRHR1/MAGEA3/PRAMEF15/PRAMEF9/DKK4/PRAMEF5/SORCS3/PRAMEF25/BCHE/NDRG4/PRAMEF7/DUSP19/INHA/PRAMEF2/APC2/SYT11/NRG1/GRK4/RGS7/PRAMEF11/FST/TMBIM6/IL4/SOX2/LRP4/CALCA/AIDA/SLC18A1/C…	133
BP	GO:0030856	regulation of epithelial cell differentiation	15/1881	55/6250	0.723453849949307	1	RFX3/FOXJ1/NKX6-3/CCND1/NKX6-1/PAX6/ASCL1/PRLR/ATOH8/FAT4/ADAMTS20/LHX1/KRT84/PROM1/KDR	15
BP	GO:0042471	ear morphogenesis	15/1881	55/6250	0.723453849949307	1	WDR19/ATP2B2/SOBP/HMX3/MAFB/COL2A1/WNT3A/ATP8A2/CEP290/SIX2/FGF9/WNT1/FGF3/FOXI1/PTK7	15
BP	GO:0051259	protein oligomerization	53/1881	187/6250	0.727501711931569	1	MAGI2/KCNB1/KCNA5/TGM3/KCNH7/CHRNB2/KCNA2/NPM2/GRIN1/KCNC1/KCTD19/SORL1/KCNC2/KCTD8/PANX3/CHRNA3/KCNV1/PFKM/SCUBE1/ATL1/OPRD1/LRP4/KCNG3/TRIM72/KCND3/SYT1/APOA1BP/RXRG/GLRB/NLGN1/KCNA4/SLC6A4/KCNRG/KCNA6/GRIN2A/KCNC3/CRTC1/PDSS2/KCNMA1/UPK1A/GCH1/FH/P2RX6/IGF1R/ASIC1/HPRT1/TRPA1/PRND/PKD2L1/TP73/KCTD16/KCNF1/KCNB2	53
BP	GO:0006066	alcohol metabolic process	41/1881	146/6250	0.732649186643139	1	PLCB4/ENPP2/MT3/OCRL/PCK1/LRP2/TTR/SORL1/GPLD1/MTMR7/BCHE/ADCYAP1R1/APOF/APOB/IL4/WNT4/CYP46A1/GC/SLC44A5/HAO1/GPER1/ARV1/SMPD3/CACNA1H/KCNMA1/CELA3A/VLDLR/ADH1C/COQ3/PON1/PEMT/CALM1/CALM2/DHRS9/SLC44A4/LPCAT4/APOA2/MIOX/NTSR1/CHAT/PLA2G12A	41
BP	GO:0031099	regeneration	18/1881	66/6250	0.734526903565703	1	APOH/ELAVL4/CCND1/NEFL/RTN4RL1/SOX2/TNR/PLG/EYS/CPB2/GATM/ISL1/WNT1/PAX7/APOA2/MYOG/SOX15/EPHA4	18
BP	GO:0006801	superoxide metabolic process	6/1881	23/6250	0.734963000105949	1	MT3/NOX3/PON3/AGT/PRDX2/GCH1	6
BP	GO:0009064	glutamine family amino acid metabolic process	6/1881	23/6250	0.734963000105949	1	ADSSL1/TAT/GAD1/HAL/GAD2/SIRT4	6
BP	GO:0009156	ribonucleoside monophosphate biosynthetic process	6/1881	23/6250	0.734963000105949	1	AK9/ADSSL1/PPARGC1A/PKLR/CHCHD10/HPRT1	6
BP	GO:0009247	glycolipid biosynthetic process	6/1881	23/6250	0.734963000105949	1	ST8SIA5/C20orf173/ST8SIA3/ST3GAL6/PIGH/DPM3	6
BP	GO:0019674	NAD metabolic process	6/1881	23/6250	0.734963000105949	1	GCK/PKLR/PFKM/APOA1BP/ASPDH/ENO2	6
BP	GO:0030641	regulation of cellular pH	6/1881	23/6250	0.734963000105949	1	SLC26A11/SLC4A10/SLC4A8/ATP6V0E2/SLC4A3/RAB39A	6
BP	GO:0042531	positive regulation of tyrosine phosphorylation of STAT protein	6/1881	23/6250	0.734963000105949	1	IL23R/IL4/GH1/ISL1/IFNA2/HES5	6
BP	GO:0003012	muscle system process	45/1881	160/6250	0.73604436347729	1	TMOD1/SSTR2/TACR3/NPNT/DRD2/CHRNB2/ATP1B1/MYH2/VIPR1/CHRNA3/CHRND/SCN3B/MYH4/MYH8/JSRP1/CALCA/TRIM72/CAMK2B/KCNH2/PDE9A/MYOT/DRD1/AGT/KLHL41/GPER1/ATP8A2/TMOD2/AKAP6/GNAO1/MKKS/CACNA1H/KCNMA1/P2RX6/GLRA1/CALM1/CALM2/HCN4/EDN3/SNTA1/NMUR2/MYBPC1/SCN1B/MYOG/CACNA1C/KCNB2	45
BP	GO:0016054	organic acid catabolic process	16/1881	59/6250	0.73628919507636	1	CDO1/PIPOX/TAT/ACMSD/CNR1/GAD1/HAL/FAAH/PON3/HAO1/QDPR/ABHD10/GAD2/GCAT/PON1/FABP1	16
BP	GO:0035265	organ growth	16/1881	59/6250	0.73628919507636	1	CER1/NDRG4/CACNA2D2/NRG1/SLC6A4/KCNK2/PRLR/AGT/AKAP6/ARX/PRKAR1A/FGF9/NLGN4X/TP73/CACNA1C/WNT2	16
BP	GO:0046395	carboxylic acid catabolic process	16/1881	59/6250	0.73628919507636	1	CDO1/PIPOX/TAT/ACMSD/CNR1/GAD1/HAL/FAAH/PON3/HAO1/QDPR/ABHD10/GAD2/GCAT/PON1/FABP1	16
BP	GO:0070585	protein localization to mitochondrion	16/1881	59/6250	0.73628919507636	1	OSCP1/NKAP/GDAP1/NBPF3/NRG1/SIAH3/MOAP1/OR13C4/LRRC46/DYNLL2/ELMOD1/TIMM22/SIRT4/PEMT/MYBPC1/CDKL2	16
BP	GO:0072655	establishment of protein localization to mitochondrion	16/1881	59/6250	0.73628919507636	1	OSCP1/NKAP/GDAP1/NBPF3/NRG1/SIAH3/MOAP1/OR13C4/LRRC46/DYNLL2/ELMOD1/TIMM22/SIRT4/PEMT/MYBPC1/CDKL2	16
BP	GO:0016485	protein processing	34/1881	122/6250	0.736796935847443	1	PCSK1/PCSK1N/SUSD4/APOH/POMC/PCSK2/MAGEA3/FSHB/RHBDL3/SEC11C/RET/RFX4/CGA/REN/CHAC1/NGFRAP1/SCG5/CNTN2/BCL2L10/AGT/C8B/NKD2/CPB2/CPE/TMEM59/SIRT4/CASP9/IFT88/IFT172/VPS37D/FGB/IHH/CYCS/RHBDL2	34
BP	GO:0090596	sensory organ morphogenesis	34/1881	122/6250	0.736796935847443	1	WDR19/DSCAM/CRB1/OLFM3/PAX6/ATP2B2/SOX1/SOBP/HMX3/TSPAN12/CNGA3/MEIS1/WNT16/IRX5/MAFB/COL2A1/FOXN4/VSX1/WNT3A/ATP8A2/CEP290/SIX2/GDF11/TENM3/CASZ1/FGF9/WNT1/IHH/LHX1/FGF3/FOXI1/PROM1/PTK7/WNT2	34
BP	GO:0006487	protein N-linked glycosylation	9/1881	34/6250	0.736941621581003	1	ST8SIA5/MGAT4C/NEU2/C20orf173/B4GALT6/ST8SIA3/ST3GAL6/PRKCSH/DPM3	9
BP	GO:0009163	nucleoside biosynthetic process	9/1881	34/6250	0.736941621581003	1	AK9/ADSSL1/NME9/NME5/PPARGC1A/PKLR/ADAL/CHCHD10/HPRT1	9
BP	GO:0023057	negative regulation of signaling	132/1881	457/6250	0.737635930813507	1	CER1/ZNF536/CARTPT/RGS9/MAGI2/PIAS2/RPS6KA6/CELF4/GIPR/KCNB1/NR0B1/AMER2/NME5/ING2/DRD2/FAIM2/RGS9BP/PRAMEF4/SOSTDC1/GREM2/PRAMEF1/PRAMEF12/SORL1/PRAMEF10/RGS7BP/CCND1/PRAMEF8/PRAMEF6/RGS8/PTPRD/MAPK8IP1/TDGF1/SOST/CRHR1/MAGEA3/PRAMEF15/PRAMEF9/DKK4/PRAMEF5/SORCS3/PRAMEF25/BCHE/NDRG4/PRAMEF7/DUSP19/INHA/PRAMEF2/APC2/SYT11/NRG1/GRK4/RGS7/PRAMEF11/FST/TMBIM6/IL4/SOX2/LRP4/CALCA/AIDA/SLC18A1/CNKSR3/…	132
BP	GO:0007603	phototransduction, visible light	12/1881	45/6250	0.743317123738453	1	RGS9/LRP2/TTR/RGS9BP/RLBP1/GPC5/APOB/APOC3/PNLIP/CALM1/CALM2/APOA2	12
BP	GO:0006937	regulation of muscle contraction	21/1881	77/6250	0.745057243795	1	SSTR2/TACR3/NPNT/KCNA5/ATP1B1/CHRNA3/FGF12/SCN3B/CALCA/KCNE2/KCNH2/GPER1/KCNMA1/CALM1/CALM2/HCN4/SNTA1/NMUR2/SCN1B/CACNA1C/KCNB2	21
BP	GO:0009124	nucleoside monophosphate biosynthetic process	7/1881	27/6250	0.747653233271822	1	AK9/ADSSL1/PPARGC1A/PKLR/ENTPD8/CHCHD10/HPRT1	7
BP	GO:0035306	positive regulation of dephosphorylation	7/1881	27/6250	0.747653233271822	1	MAGI2/NPNT/GPLD1/AKAP6/DUSP26/CALM1/CALM2	7
BP	GO:0035307	positive regulation of protein dephosphorylation	7/1881	27/6250	0.747653233271822	1	MAGI2/NPNT/GPLD1/AKAP6/DUSP26/CALM1/CALM2	7
BP	GO:0035914	skeletal muscle cell differentiation	7/1881	27/6250	0.747653233271822	1	MEGF10/DMRTA2/KLHL41/WNT3A/HLF/PAX7/MYOG	7
BP	GO:0001655	urogenital system development	39/1881	140/6250	0.748780375911943	1	CER1/MAGI2/SLC12A1/FOXJ1/NPNT/WNK4/PSPN/EPHA7/ROBO2/POU3F3/LRP4/RET/FOXD1/REN/IRX2/WNT4/PRLR/SLC5A1/AGT/IRX1/UPK3A/AMH/CEP290/LIN28A/SIX2/FAT4/THRA/GDF11/IGF1R/HOXA11/GCNT3/IFT88/WNT1/LHX1/HOXA13/TP73/HES5/PROM1/EPHA4	39
BP	GO:0016125	sterol metabolic process	10/1881	38/6250	0.749692292836193	1	MT3/SORL1/APOF/APOB/IL4/CYP46A1/ARV1/CELA3A/VLDLR/APOA2	10
BP	GO:0044264	cellular polysaccharide metabolic process	10/1881	38/6250	0.749692292836193	1	PHKA1/GCK/PPP1R1A/POMC/GAL3ST3/B4GAT1/PPP1R3E/PPP1R3F/CALM1/CALM2	10
BP	GO:0045598	regulation of fat cell differentiation	10/1881	38/6250	0.749692292836193	1	PTPRQ/FNDC5/TPH1/FAM57B/SULT1E1/GPER1/WNT3A/DLK2/IFT88/WNT1	10
BP	GO:0051153	regulation of striated muscle cell differentiation	10/1881	38/6250	0.749692292836193	1	NEU2/NRG1/IL4/TRIM72/NEK5/WNT3A/AKAP6/THRA/CEACAM5/MYOG	10
BP	GO:0002675	positive regulation of acute inflammatory response	3/1881	12/6250	0.749729000473237	1	FFAR3/CNR1/FFAR2	3
BP	GO:0002931	response to ischemia	3/1881	12/6250	0.749729000473237	1	FAIM2/UCHL1/KCNJ11	3
BP	GO:0006084	acetyl-CoA metabolic process	3/1881	12/6250	0.749729000473237	1	PDK3/PIPOX/ACOT12	3
BP	GO:0006144	purine nucleobase metabolic process	3/1881	12/6250	0.749729000473237	1	ADSSL1/ADAL/HPRT1	3
BP	GO:0006654	phosphatidic acid biosynthetic process	3/1881	12/6250	0.749729000473237	1	GPAT2/LPCAT4/PLA2G12A	3
BP	GO:0009994	oocyte differentiation	3/1881	12/6250	0.749729000473237	1	NPM2/WNT4/TRIP13	3
BP	GO:0010800	positive regulation of peptidyl-threonine phosphorylation	3/1881	12/6250	0.749729000473237	1	CALM1/CALM2/WNK3	3
BP	GO:0010881	regulation of cardiac muscle contraction by regulation of the release of sequestered calcium ion	3/1881	12/6250	0.749729000473237	1	CALM1/CALM2/CACNA1C	3
BP	GO:0010907	positive regulation of glucose metabolic process	3/1881	12/6250	0.749729000473237	1	GCK/PPARGC1A/GPLD1	3
BP	GO:0021799	cerebral cortex radially oriented cell migration	3/1881	12/6250	0.749729000473237	1	POU3F2/POU3F3/CDK5R2	3
BP	GO:0031146	SCF-dependent proteasomal ubiquitin-dependent protein catabolic process	3/1881	12/6250	0.749729000473237	1	FBXL13/SKP2/FBXL16	3
BP	GO:0032332	positive regulation of chondrocyte differentiation	3/1881	12/6250	0.749729000473237	1	SOX5/HOXA11/IHH	3
BP	GO:0032369	negative regulation of lipid transport	3/1881	12/6250	0.749729000473237	1	APOC3/ABCG8/APOA2	3
BP	GO:0033006	regulation of mast cell activation involved in immune response	3/1881	12/6250	0.749729000473237	1	CRHR1/IL4/IL13RA2	3
BP	GO:0034067	protein localization to Golgi apparatus	3/1881	12/6250	0.749729000473237	1	SORL1/LACRT/ARL1	3
BP	GO:0042506	tyrosine phosphorylation of Stat5 protein	3/1881	12/6250	0.749729000473237	1	IL23R/IL4/GH1	3
BP	GO:0043304	regulation of mast cell degranulation	3/1881	12/6250	0.749729000473237	1	CRHR1/IL4/IL13RA2	3
BP	GO:0046473	phosphatidic acid metabolic process	3/1881	12/6250	0.749729000473237	1	GPAT2/LPCAT4/PLA2G12A	3
BP	GO:0046605	regulation of centrosome cycle	3/1881	12/6250	0.749729000473237	1	TMEM67/CENPJ/RAB6C	3
BP	GO:0048245	eosinophil chemotaxis	3/1881	12/6250	0.749729000473237	1	CCL15/IL4/SCG2	3
BP	GO:0048799	organ maturation	3/1881	12/6250	0.749729000473237	1	RET/GH1/FAT4	3
BP	GO:0051180	vitamin transport	3/1881	12/6250	0.749729000473237	1	GC/SLC35F3/SLC46A1	3
BP	GO:0051955	regulation of amino acid transport	3/1881	12/6250	0.749729000473237	1	GRM7/HRH3/NTSR1	3
BP	GO:0052646	alditol phosphate metabolic process	3/1881	12/6250	0.749729000473237	1	GPAT2/LPCAT4/PLA2G12A	3
BP	GO:0060612	adipose tissue development	3/1881	12/6250	0.749729000473237	1	PPARGC1A/DYRK1B/OXCT1	3
BP	GO:0061647	histone H3-K9 modification	3/1881	12/6250	0.749729000473237	1	NAP1L2/MYB/BEND3	3
BP	GO:0098801	regulation of renal system process	3/1881	12/6250	0.749729000473237	1	DRD2/OR51E2/AGT	3
BP	GO:1901031	regulation of response to reactive oxygen species	3/1881	12/6250	0.749729000473237	1	MT3/GCH1/ENDOG	3
BP	GO:1901890	positive regulation of cell junction assembly	3/1881	12/6250	0.749729000473237	1	WNT4/AGT/KDR	3
BP	GO:2000737	negative regulation of stem cell differentiation	3/1881	12/6250	0.749729000473237	1	NKX2-1/WNT3A/HES5	3
BP	GO:0010675	regulation of cellular carbohydrate metabolic process	15/1881	56/6250	0.751143475693688	1	PDK3/GCK/MT3/MLXIPL/PPARGC1A/GPLD1/POMC/ADCYAP1R1/NKX1-1/GPER1/PPP1R3E/PPP1R3F/TMEM59/MYOG/NTSR1	15
BP	GO:0034976	response to endoplasmic reticulum stress	15/1881	56/6250	0.751143475693688	1	TTC23L/TMEM67/ELAVL4/CCND1/MAGEA3/TMBIM6/EXTL3/CHAC1/TMX4/TSPYL2/RNF175/DDX11/POMT1/ERN2/ANKS4B	15
BP	GO:0090150	establishment of protein localization to membrane	28/1881	102/6250	0.754428185628097	1	KCNB1/ZDHHC21/ATP1B1/HPCA/PACSIN1/VAMP4/ZDHHC22/SEC11C/SPTBN4/REEP2/WRB/MOAP1/WNT4/NKD2/GPER1/VAMP2/NFASC/DYNLL2/NRXN1/TMEM59/TIMM22/DMTN/NSF/WNK3/TSPAN15/KCNB2/ZDHHC23/ANK1	28
BP	GO:0000186	activation of MAPKK activity	24/1881	88/6250	0.755033704739847	1	CARTPT/MAP3K15/GRIN1/RASGRF1/NEFL/FGF17/FGF22/NRG1/GRIN2C/SPTBN4/DLG4/KL/CAMK2B/GRM1/MAP3K19/GRIN2A/NCAM1/SPTB/CALM1/CALM2/FGF9/FGF3/PSMB11/MAP3K10	24
BP	GO:0051402	neuron apoptotic process	24/1881	88/6250	0.755033704739847	1	MT3/CACNA1A/GRM4/KCNB1/PPARGC1A/GRIN1/EPHA7/FAIM2/GRID2/NEFL/DLX1/ASCL1/GRIK5/SCN2A/SNCB/STXBP1/GABRB2/GRIK2/PRKCG/AGT/CASP9/ISL1/GABRB3/TP73	24
BP	GO:0010522	regulation of calcium ion transport into cytosol	13/1881	49/6250	0.755357870968891	1	LACRT/ADCYAP1R1/CALCA/TEX101/F2/DRD1/GPER1/AKAP6/CALM1/CALM2/NPSR1/NTSR1/CACNA1C	13
BP	GO:0060491	regulation of cell projection assembly	13/1881	49/6250	0.755357870968891	1	MNS1/CCDC151/TENM1/GPM6A/NLGN1/NEURL1/KLHL41/KANK1/NRXN1/DMTN/IFT88/MYO3A/WNT1	13
BP	GO:0002385	mucosal immune response	4/1881	16/6250	0.75707477954771	1	FFAR3/IL4/FFAR2/GCNT3	4
BP	GO:0003009	skeletal muscle contraction	4/1881	16/6250	0.75707477954771	1	CHRND/MYH8/JSRP1/ATP8A2	4
BP	GO:0006182	cGMP biosynthetic process	4/1881	16/6250	0.75707477954771	1	HPCA/RUNDC3A/GUCY2C/PDZD3	4
BP	GO:0007131	reciprocal meiotic recombination	4/1881	16/6250	0.75707477954771	1	MSH4/SYCP1/TEX11/TRIP13	4
BP	GO:0007205	protein kinase C-activating G-protein coupled receptor signaling pathway	4/1881	16/6250	0.75707477954771	1	DGKK/GRM1/DGKB/HTR1B	4
BP	GO:0010043	response to zinc ion	4/1881	16/6250	0.75707477954771	1	GRIN2A/ABCC8/APOBEC1/MT1B	4
BP	GO:0010712	regulation of collagen metabolic process	4/1881	16/6250	0.75707477954771	1	SUCO/WNT4/F2/IHH	4
BP	GO:0031076	embryonic camera-type eye development	4/1881	16/6250	0.75707477954771	1	WDR19/PAX6/WNT16/IHH	4
BP	GO:0035825	reciprocal DNA recombination	4/1881	16/6250	0.75707477954771	1	MSH4/SYCP1/TEX11/TRIP13	4
BP	GO:0042491	auditory receptor cell differentiation	4/1881	16/6250	0.75707477954771	1	ATP2B2/GRXCR1/KCNMA1/HES5	4
BP	GO:0044246	regulation of multicellular organismal metabolic process	4/1881	16/6250	0.75707477954771	1	SUCO/WNT4/F2/IHH	4
BP	GO:0045124	regulation of bone resorption	4/1881	16/6250	0.75707477954771	1	CARTPT/FSHB/CALCA/TNFRSF11B	4
BP	GO:0045454	cell redox homeostasis	4/1881	16/6250	0.75707477954771	1	NME9/GRXCR1/TMX4/AIFM3	4
BP	GO:0045823	positive regulation of heart contraction	4/1881	16/6250	0.75707477954771	1	TACR3/SCN3B/ADRB1/EDN3	4
BP	GO:0090004	positive regulation of establishment of protein localization to plasma membrane	4/1881	16/6250	0.75707477954771	1	NKD2/GPER1/NRXN1/WNK3	4
BP	GO:1903078	positive regulation of protein localization to plasma membrane	4/1881	16/6250	0.75707477954771	1	NKD2/GPER1/NRXN1/WNK3	4
BP	GO:1904030	negative regulation of cyclin-dependent protein kinase activity	4/1881	16/6250	0.75707477954771	1	PKIA/MAPK8IP1/NELL1/DUSP19	4
BP	GO:1904377	positive regulation of protein localization to cell periphery	4/1881	16/6250	0.75707477954771	1	NKD2/GPER1/NRXN1/WNK3	4
BP	GO:0071407	cellular response to organic cyclic compound	42/1881	151/6250	0.758869565290358	1	APLP1/SSTR2/GABRA1/NR0B1/HCN3/ATP1A3/GPLD1/ADCY1/NR5A1/HCN2/ESRRB/OR51E2/ADCY2/RXRG/SSTR3/GNAS/SLC6A4/PDXP/GABRB2/DRD1/EGR4/NPAS4/GPER1/GRIN2A/GABRB1/AKAP6/GNG2/SSTR1/CRHBP/KCNJ11/SLC8A3/LIN28A/HEY1/CASP9/THRA/DMTN/HCN4/ISL1/GABRB3/GABRG2/MYOG/ESRRG	42
BP	GO:0006940	regulation of smooth muscle contraction	8/1881	31/6250	0.759398314265441	1	TACR3/NPNT/CHRNA3/CALCA/GPER1/KCNMA1/NMUR2/KCNB2	8
BP	GO:0019217	regulation of fatty acid metabolic process	8/1881	31/6250	0.759398314265441	1	PDK3/MLXIPL/CNR1/PPARGC1A/AGT/APOC3/SIRT4/FABP1	8
BP	GO:0030148	sphingolipid biosynthetic process	8/1881	31/6250	0.759398314265441	1	ST8SIA5/ALOX12B/C20orf173/FAM57B/ST8SIA3/CERS1/ST3GAL6/SPTSSB	8
BP	GO:0055072	iron ion homeostasis	8/1881	31/6250	0.759398314265441	1	ATP6V0E2/ATP6V1G2/TF/SLC22A17/CP/ATP6V1C2/SLC46A1/TFR2	8
BP	GO:0006479	protein methylation	11/1881	42/6250	0.761441063381056	1	DPPA2/PRMT8/RAB3B/PRDM13/CHD5/DYDC1/CTCFL/PCMTD2/PAX7/MYB/BEND3	11
BP	GO:0008213	protein alkylation	11/1881	42/6250	0.761441063381056	1	DPPA2/PRMT8/RAB3B/PRDM13/CHD5/DYDC1/CTCFL/PCMTD2/PAX7/MYB/BEND3	11
BP	GO:0043241	protein complex disassembly	16/1881	60/6250	0.76237513929586	1	TMOD1/DNAJC6/APC2/NRG1/SPTBN4/STMN4/PDXP/NAPB/KIF19/FGF13/SCIN/TMOD2/SPTB/KIF24/MRPS28/DMTN	16
BP	GO:0043524	negative regulation of neuron apoptotic process	16/1881	60/6250	0.76237513929586	1	MT3/CACNA1A/PPARGC1A/GRIN1/FAIM2/NEFL/DLX1/SNCB/STXBP1/GABRB2/GRIK2/PRKCG/AGT/ISL1/GABRB3/TP73	16
BP	GO:1901652	response to peptide	68/1881	241/6250	0.763094099086188	1	PTPRN/GCK/CDO1/PCK1/SSTR2/FFAR3/GHRHR/VGF/GRIN1/GPLD1/RASGRF1/ATP6V0E2/NEFL/ADCY1/CRHR1/PKLR/NKX6-1/QRFPR/FGF17/ATP6V1G2/FGF22/NRG1/CSH1/TRIM72/GIP/PRLH/ADCY2/GRIN2C/SPTBN4/DLG4/KL/CAMK2B/SSTR3/GNAS/GNG4/PRLR/DRD1/GH1/GPER1/ATP6V1C2/KANK1/GRIN2A/QDPR/NCAM1/RPTOR/ABCC8/RRAGD/VAMP2/GNG2/SSTR1/AVPR1B/SPTB/CRHBP/VLDLR/PRKAR1A/GATM/IGF1R/CALM1/CALM2/FGF9/ADCY8/WNT1/HSD11B2/FGF3/APOBEC1/HCRTR1/PSMB11/A…	68
BP	GO:0072001	renal system development	35/1881	127/6250	0.764659697234233	1	CER1/MAGI2/SLC12A1/FOXJ1/NPNT/WNK4/PSPN/EPHA7/ROBO2/POU3F3/LRP4/RET/FOXD1/REN/IRX2/WNT4/SLC5A1/AGT/IRX1/UPK3A/CEP290/LIN28A/SIX2/FAT4/THRA/GDF11/HOXA11/GCNT3/IFT88/WNT1/LHX1/TP73/HES5/PROM1/EPHA4	35
BP	GO:0002762	negative regulation of myeloid leukocyte differentiation	5/1881	20/6250	0.765750167795188	1	CARTPT/INHA/IL4/CALCA/MAFB	5
BP	GO:0014032	neural crest cell development	5/1881	20/6250	0.765750167795188	1	NRG1/RET/ISL1/EDN3/PAX3	5
BP	GO:0019320	hexose catabolic process	5/1881	20/6250	0.765750167795188	1	GCK/PKLR/PFKM/ENO2/FUT2	5
BP	GO:0032722	positive regulation of chemokine production	5/1881	20/6250	0.765750167795188	1	CHIA/FFAR3/IL4/ADCYAP1/FFAR2	5
BP	GO:0048538	thymus development	5/1881	20/6250	0.765750167795188	1	MAFB/FOXE1/PRDX2/FGF3/MYB	5
BP	GO:0051289	protein homotetramerization	5/1881	20/6250	0.765750167795188	1	APOA1BP/RXRG/CRTC1/HPRT1/TRPA1	5
BP	GO:0051262	protein tetramerization	14/1881	53/6250	0.766529935073009	1	TGM3/GRIN1/LRP4/APOA1BP/RXRG/NLGN1/GRIN2A/CRTC1/PDSS2/FH/IGF1R/HPRT1/TRPA1/TP73	14
BP	GO:0031667	response to nutrient levels	65/1881	231/6250	0.767238422476871	1	MT3/CARTPT/FAM131B/ADSSL1/PCK1/SSTR2/PCSK1N/GIPR/KCNB1/SNTG1/DZANK1/CNR1/PPARGC1A/VGF/TPH2/ATP1B1/CCND1/NEFM/POMC/PKLR/GHRH/BCHE/SST/GAST/IL4/GIP/TNFRSF11B/PRLH/ASCL1/MAPT/SSTR3/SLC6A4/WNT4/CLVS1/ADRB1/UCN3/PRKCG/DRD1/GC/ATG9B/ABCG8/RPTOR/RRAGD/MKKS/CSPG5/SSTR1/DYNLL2/PGK2/SLC39A5/VLDLR/GABARAPL2/THRA/GATM/PON1/IGF1R/PEMT/FABP1/IFT88/HTR4/HSD11B2/NMUR2/RAB33A/NENF/OXCT1/SCOC	65
BP	GO:0019725	cellular homeostasis	90/1881	317/6250	0.769928022371305	1	PDK3/GCK/MT3/SLC26A11/CARTPT/CACNA1A/SLC12A1/GIPR/NME9/KCNB1/MLXIPL/KCNA5/CCL15/JPH3/DRD2/PPARGC1A/GRIN1/ATP1A3/RXFP3/GPLD1/ATP1B1/SLC4A10/SLC4A8/ATP6V0E2/SLC4A3/CRHR1/LACRT/GPR12/ATP2B2/SCGN/MCHR1/PFKM/AQP10/SV2A/ATP6V1G2/CALCR/GRXCR1/TF/CACNA1E/ADCYAP1R1/TMBIM6/CALCA/TEX101/PLG/EPHA5/TMX4/DLG4/SLC22A17/FITM2/GRIK5/GRM1/SLC12A5/SLC34A3/GRIK2/F2/DRD1/AGT/TRPC7/CP/GPR6/GPER1/ATP6V1C2/NPTX1/CPB2/AT…	90
BP	GO:0097194	execution phase of apoptosis	9/1881	35/6250	0.770313777696059	1	MAPT/DSG1/GPER1/AIFM3/DSG3/CYCS/HMGB2/ERN2/ENDOG	9
BP	GO:1901659	glycosyl compound biosynthetic process	9/1881	35/6250	0.770313777696059	1	AK9/ADSSL1/NME9/NME5/PPARGC1A/PKLR/ADAL/CHCHD10/HPRT1	9
BP	GO:0051591	response to cAMP	12/1881	46/6250	0.772329417423193	1	PTPRN/CDO1/VGF/HCN2/PKLR/REN/EGR4/AKAP6/CRHBP/SLC8A3/DMTN/HCN4	12
BP	GO:0002066	columnar/cuboidal epithelial cell development	6/1881	24/6250	0.774734145038406	1	RFX3/INSM1/NKX6-1/PAX6/ATP2B2/NKX2-2	6
BP	GO:0007098	centrosome cycle	6/1881	24/6250	0.774734145038406	1	CETN2/TMEM67/BRSK1/CENPJ/RAB6C/CEP250	6
BP	GO:0042446	hormone biosynthetic process	6/1881	24/6250	0.774734145038406	1	CACNA1A/FFAR3/FSHB/WNT4/CACNA1H/IGF1R	6
BP	GO:0042509	regulation of tyrosine phosphorylation of STAT protein	6/1881	24/6250	0.774734145038406	1	IL23R/IL4/GH1/ISL1/IFNA2/HES5	6
BP	GO:1901655	cellular response to ketone	6/1881	24/6250	0.774734145038406	1	ADCY1/ADCY2/GNAS/NPAS4/GNG2/CASP9	6
BP	GO:0009100	glycoprotein metabolic process	44/1881	159/6250	0.775639976067946	1	IDS/SPOCK3/MT3/ST8SIA5/LRP2/GALNTL6/BCAN/MGAT4C/HS3ST4/NEU2/GAL3ST3/C20orf173/GPC5/MUCL1/NECAB1/EXTL3/MUC6/B3GALT2/NDST4/B4GALT6/B4GAT1/ST8SIA3/HS6ST3/BMPR1B/B3GAT2/NECAB2/COL2A1/ST3GAL6/CSPG5/POMT1/NECAB3/HS3ST5/PRKCSH/NDST3/TMEM59/SIRT4/GALNT18/GCNT3/IHH/DPM3/FUT2/FUT3/GALNT9/B3GAT1	44
BP	GO:0051050	positive regulation of transport	105/1881	369/6250	0.777561347175068	1	CHIA/GCK/CARTPT/OSCP1/MAGI2/GIPR/FFAR3/ALOX12B/KCNB1/TENM1/NKAP/DRD2/GHRHR/CHRNB2/KCNC1/FFAR1/SORL1/GPLD1/ATP1B1/KCNC2/HPCA/RAB3A/NBPF3/CRHR1/LACRT/AMIGO1/NKX6-1/GHRH/ATP2B2/FGF12/SCN3B/PFKM/SYNGR3/TF/INHA/ADCYAP1R1/NRG1/IL4/UNC13B/SLC18A1/CNKSR3/TEX101/RAB3B/ITLN1/GIP/OR51E2/KCNE2/CNTN1/KCNH2/CALY/DPP6/NLGN1/STXBP1/SYT7/UNC13A/STXBP5L/UCN3/F2/OR13C4/FFAR2/DRD1/AGT/LRRC46/GPER1/APLN/KANK1/WNT3A/C…	105
BP	GO:0046467	membrane lipid biosynthetic process	10/1881	39/6250	0.780496350355665	1	ST8SIA5/ALOX12B/C20orf173/FAM57B/ST8SIA3/CERS1/ST3GAL6/PIGH/SPTSSB/DPM3	10
BP	GO:1901861	regulation of muscle tissue development	13/1881	50/6250	0.782467931827577	1	PPARGC1A/MEGF10/NRG1/KCNK2/KLHL41/WNT3A/AKAP6/FGF9/FGF3/TP73/MYOG/SOX15/WNT2	13
BP	GO:1901215	negative regulation of neuron death	18/1881	68/6250	0.782703163980205	1	MT3/CACNA1A/PPARGC1A/GRIN1/FAIM2/SORL1/NEFL/CRHR1/DLX1/SNCB/STXBP1/GABRB2/GRIK2/PRKCG/AGT/ISL1/GABRB3/TP73	18
BP	GO:0006520	cellular amino acid metabolic process	29/1881	107/6250	0.782825570044982	1	CDO1/CACNA1A/ADSSL1/PIPOX/TAT/ACMSD/TPH2/GAD1/HAL/TPH1/DDC/MSRA/QDPR/CKB/GAD2/GCH1/SLC7A8/SIRT4/GCAT/GATM/PEMT/CARNS1/LPCAT4/PSMB11/PADI3/DUOXA1/SLC46A1/PLA2G12A/FN3K	29
BP	GO:0009880	embryonic pattern specification	7/1881	28/6250	0.783624313271411	1	RIPPLY2/TDGF1/SATB2/CXXC4/WNT1/IHH/LHX1	7
BP	GO:0034249	negative regulation of cellular amide metabolic process	7/1881	28/6250	0.783624313271411	1	ZNF540/CELF4/CPEB3/SORL1/NANOS2/DAPK1/PAIP2	7
BP	GO:0071277	cellular response to calcium ion	7/1881	28/6250	0.783624313271411	1	GPLD1/ADCY1/KCNH1/LCE1D/CRHBP/DMTN/ENDOG	7
BP	GO:0019751	polyol metabolic process	11/1881	43/6250	0.79002677193656	1	PLCB4/OCRL/PCK1/MTMR7/ADCYAP1R1/GPER1/COQ3/CALM1/CALM2/MIOX/NTSR1	11
BP	GO:0007033	vacuole organization	8/1881	32/6250	0.792250932810081	1	MT3/CLVS2/CLVS1/ATG9B/RAB39A/GABARAPL2/IFT88/RAB33A	8
BP	GO:0019218	regulation of steroid metabolic process	8/1881	32/6250	0.792250932810081	1	NR5A1/APOB/WNT4/AGT/ARV1/KCNMA1/IGF1R/APOA2	8
BP	GO:0051223	regulation of protein transport	83/1881	295/6250	0.792299900251399	1	CHIA/RFX6/PCSK1/GCK/CARTPT/CACNA1A/OSCP1/RFX3/GIPR/SYT5/KCNB1/TENM1/KCNA5/NKAP/DRD2/CNR1/PKIA/FFAR1/SORL1/CABP1/GPLD1/KCNC2/HPCA/NBPF3/LACRT/NKX6-1/PFKM/CACNA2D2/VAMP4/CACNA1E/APC2/NRG1/SEC11C/TMBIM6/FFAR4/GIP/OR51E2/EPHA5/SIAH3/GNAS/STXBP1/SYT7/STXBP5L/UCN3/OR13C4/FFAR2/LRRC46/GPER1/KANK1/PYDC2/SSC5D/WNT3A/RPH3AL/ABCC8/CACNA1D/VAMP2/AKAP6/SNAP25/SLC25A4/NEUROD1/ELMOD1/NRXN1/KCNJ11/CEP290/PYDC1/R…	83
BP	GO:0016192	vesicle-mediated transport	140/1881	490/6250	0.792689715479621	1	APLP1/ENPP2/CACNA1A/TRIM9/MAGI2/SYT5/KCNB1/LRP2/AMPH/SRCIN1/PCLO/DRD2/CLVS2/DNM3/DNAJC6/SYT10/MEGF10/SORL1/MYH2/RAB3A/MAPK8IP1/RAB6B/NSG1/CRHR1/TMPRSS15/LRP1B/RIMS4/PACSIN1/CADPS/IL1RAPL1/CPLX3/NDRG4/CALCR/VAMP4/TF/DNER/SNX31/SYT11/GRK4/APOB/IL4/DDC/LRP4/UNC13B/RINL/CALCA/HMP19/RAB3B/PLG/TRIM72/SLC9A3/SYT1/MIA3/LIN7B/CPLX2/SPTBN4/SYN1/DLG4/SYT14/GLRB/GRIK5/CALY/RAB3C/SYT3/NLGN1/STXBP1/LGI3/SYT4/S…	140
BP	GO:0090257	regulation of muscle system process	26/1881	97/6250	0.793649118371433	1	SSTR2/TACR3/NPNT/KCNA5/ATP1B1/CHRNA3/FGF12/SCN3B/CALCA/KCNE2/CAMK2B/KCNH2/PDE9A/AGT/GPER1/AKAP6/KCNMA1/CALM1/CALM2/HCN4/SNTA1/NMUR2/SCN1B/MYOG/CACNA1C/KCNB2	26
BP	GO:0006643	membrane lipid metabolic process	17/1881	65/6250	0.795811114213344	1	ST8SIA5/ALOX12B/ARSF/GPLD1/NEU2/CERK/C20orf173/FAM57B/ST8SIA3/CERS1/ARV1/SMPD3/ST3GAL6/PIGH/GBA2/SPTSSB/DPM3	17
BP	GO:0048565	digestive tract development	17/1881	65/6250	0.795811114213344	1	CCDC40/DNAAF1/CCDC103/RET/ASCL1/NKX2-2/FOXE1/SIX2/FAT4/THRA/FGF9/IFT172/IHH/NKX2-6/TP73/MYB/MEGF8	17
BP	GO:0043010	camera-type eye development	37/1881	136/6250	0.797793003532069	1	WDR19/TMOD1/DSCAM/HPCA/PRSS56/KRT12/PAX6/GPM6A/SOX1/IL4/RET/TSPAN12/CNGA3/MEIS1/BMPR1B/WNT16/RAX/IRX5/SLC7A11/NEUROD4/FOXN4/VSX1/ATP8A2/NEUROD1/TUB/CEP290/NPHP1/GDF11/TENM3/CASZ1/CRYBA2/B9D1/IHH/LHX1/HES5/PROM1/WNT2	37
BP	GO:0032868	response to insulin	43/1881	157/6250	0.797799548888729	1	PTPRN/GCK/PCK1/FFAR3/GHRHR/VGF/GRIN1/GPLD1/RASGRF1/ATP6V0E2/NEFL/PKLR/FGF17/ATP6V1G2/FGF22/NRG1/TRIM72/PRLH/GRIN2C/SPTBN4/DLG4/KL/CAMK2B/DRD1/ATP6V1C2/KANK1/GRIN2A/NCAM1/RPTOR/ABCC8/RRAGD/VAMP2/SPTB/VLDLR/IGF1R/CALM1/CALM2/FGF9/HSD11B2/FGF3/APOBEC1/PSMB11/AGRP	43
BP	GO:0008333	endosome to lysosome transport	3/1881	13/6250	0.799887528715787	1	CDX2/PCDHGA3/GPRASP1	3
BP	GO:0031571	mitotic G1 DNA damage checkpoint	3/1881	13/6250	0.799887528715787	1	CCND1/TP73/PSMB11	3
BP	GO:0032781	positive regulation of ATPase activity	3/1881	13/6250	0.799887528715787	1	ATP1B1/RAB3A/GABARAPL2	3
BP	GO:0032784	regulation of DNA-templated transcription, elongation	3/1881	13/6250	0.799887528715787	1	HTATSF1/TCEB3B/TCEA2	3
BP	GO:0032885	regulation of polysaccharide biosynthetic process	3/1881	13/6250	0.799887528715787	1	GCK/PPP1R3E/PPP1R3F	3
BP	GO:0035384	thioester biosynthetic process	3/1881	13/6250	0.799887528715787	1	PDK3/ACSL6/ELOVL4	3
BP	GO:0042554	superoxide anion generation	3/1881	13/6250	0.799887528715787	1	NOX3/PON3/AGT	3
BP	GO:0042771	intrinsic apoptotic signaling pathway in response to DNA damage by p53 class mediator	3/1881	13/6250	0.799887528715787	1	ING2/CDIP1/TP73	3
BP	GO:0044783	G1 DNA damage checkpoint	3/1881	13/6250	0.799887528715787	1	CCND1/TP73/PSMB11	3
BP	GO:0045880	positive regulation of smoothened signaling pathway	3/1881	13/6250	0.799887528715787	1	FGF9/IFT172/IHH	3
BP	GO:0046579	positive regulation of Ras protein signal transduction	3/1881	13/6250	0.799887528715787	1	RASGRF1/NRG1/MMD2	3
BP	GO:0048596	embryonic camera-type eye morphogenesis	3/1881	13/6250	0.799887528715787	1	PAX6/WNT16/IHH	3
BP	GO:0051057	positive regulation of small GTPase mediated signal transduction	3/1881	13/6250	0.799887528715787	1	RASGRF1/NRG1/MMD2	3
BP	GO:0070741	response to interleukin-6	3/1881	13/6250	0.799887528715787	1	TDGF1/ST3GAL6/MYB	3
BP	GO:0071616	acyl-CoA biosynthetic process	3/1881	13/6250	0.799887528715787	1	PDK3/ACSL6/ELOVL4	3
BP	GO:1901099	negative regulation of signal transduction in absence of ligand	3/1881	13/6250	0.799887528715787	1	NRG1/COL2A1/PRDX2	3
BP	GO:1903959	regulation of anion transmembrane transport	3/1881	13/6250	0.799887528715787	1	CLCNKA/CLCNKB/CLCN4	3
BP	GO:2000725	regulation of cardiac muscle cell differentiation	3/1881	13/6250	0.799887528715787	1	NRG1/WNT3A/AKAP6	3
BP	GO:2001240	negative regulation of extrinsic apoptotic signaling pathway in absence of ligand	3/1881	13/6250	0.799887528715787	1	NRG1/COL2A1/PRDX2	3
BP	GO:0016571	histone methylation	9/1881	36/6250	0.800543714767477	1	DPPA2/PRMT8/PRDM13/CHD5/DYDC1/CTCFL/PAX7/MYB/BEND3	9
BP	GO:0043433	negative regulation of sequence-specific DNA binding transcription factor activity	9/1881	36/6250	0.800543714767477	1	PIAS2/FOXJ1/NR0B1/PYDC2/PRDX2/PYDC1/THRA/IGF1R/MAP3K10	9
BP	GO:0002251	organ or tissue specific immune response	4/1881	17/6250	0.800833137121748	1	FFAR3/IL4/FFAR2/GCNT3	4
BP	GO:0002823	negative regulation of adaptive immune response based on somatic recombination of immune receptors built from immunoglobulin superfamily domains	4/1881	17/6250	0.800833137121748	1	FOXJ1/SUSD4/IL4/IFNA2	4
BP	GO:0006213	pyrimidine nucleoside metabolic process	4/1881	17/6250	0.800833137121748	1	NME9/NME5/NT5M/APOBEC1	4
BP	GO:0010464	regulation of mesenchymal cell proliferation	4/1881	17/6250	0.800833137121748	1	FGF9/IHH/WNT2/KDR	4
BP	GO:0010660	regulation of muscle cell apoptotic process	4/1881	17/6250	0.800833137121748	1	APOH/NRG1/SIRT4/IGF1R	4
BP	GO:0010799	regulation of peptidyl-threonine phosphorylation	4/1881	17/6250	0.800833137121748	1	DMTN/CALM1/CALM2/WNK3	4
BP	GO:0010862	positive regulation of pathway-restricted SMAD protein phosphorylation	4/1881	17/6250	0.800833137121748	1	INHA/GDF1/BMP3/GDF11	4
BP	GO:0014015	positive regulation of gliogenesis	4/1881	17/6250	0.800833137121748	1	NKX6-1/NKX6-2/NKX2-2/TP73	4
BP	GO:0016056	rhodopsin mediated signaling pathway	4/1881	17/6250	0.800833137121748	1	RGS9/RGS9BP/CALM1/CALM2	4
BP	GO:0017145	stem cell division	4/1881	17/6250	0.800833137121748	1	ING2/FGF13/WNT3A/NAP1L2	4
BP	GO:0021545	cranial nerve development	4/1881	17/6250	0.800833137121748	1	CHRNB2/HES3/NKX2-2/ISL1	4
BP	GO:0031047	gene silencing by RNA	4/1881	17/6250	0.800833137121748	1	TDRD9/TDRKH/PIWIL3/LIN28A	4
BP	GO:0032088	negative regulation of NF-kappaB transcription factor activity	4/1881	17/6250	0.800833137121748	1	FOXJ1/PYDC2/PRDX2/PYDC1	4
BP	GO:0032881	regulation of polysaccharide metabolic process	4/1881	17/6250	0.800833137121748	1	GCK/POMC/PPP1R3E/PPP1R3F	4
BP	GO:0033003	regulation of mast cell activation	4/1881	17/6250	0.800833137121748	1	CNR1/CRHR1/IL4/IL13RA2	4
BP	GO:0045599	negative regulation of fat cell differentiation	4/1881	17/6250	0.800833137121748	1	FAM57B/GPER1/WNT3A/WNT1	4
BP	GO:0045806	negative regulation of endocytosis	4/1881	17/6250	0.800833137121748	1	PACSIN1/DLG4/APOC3/LRRTM2	4
BP	GO:0050918	positive chemotaxis	4/1881	17/6250	0.800833137121748	1	CCL15/SCG2/HMGB2/KDR	4
BP	GO:0060411	cardiac septum morphogenesis	4/1881	17/6250	0.800833137121748	1	CITED2/HEY1/ISL1/IFT88	4
BP	GO:0060711	labyrinthine layer development	4/1881	17/6250	0.800833137121748	1	PLG/CDX2/HEY1/WNT2	4
BP	GO:0060795	cell fate commitment involved in formation of primary germ layer	4/1881	17/6250	0.800833137121748	1	SOX2/WNT3A/SIX2/HOXA11	4
BP	GO:0071312	cellular response to alkaloid	4/1881	17/6250	0.800833137121748	1	DDC/CRHBP/KCNJ11/HTR1B	4
BP	GO:1901532	regulation of hematopoietic progenitor cell differentiation	4/1881	17/6250	0.800833137121748	1	SCIN/HMGB2/HES5/KDR	4
BP	GO:0032102	negative regulation of response to external stimulus	27/1881	101/6250	0.80187554937178	1	CARTPT/APOH/DRD2/GRIN1/ROBO2/GRID2/FABP7/IL4/FFAR4/TNR/PLG/WNT4/MMP26/F2/DRD1/GPER1/PYDC2/WNT3A/CPB2/MKKS/PRDX2/NRXN1/ISL1/FGB/PROC/NENF/EPHA4	27
BP	GO:0002448	mast cell mediated immunity	5/1881	21/6250	0.804674854478781	1	CRHR1/IL4/CPLX2/IL13RA2/CHGA	5
BP	GO:0031058	positive regulation of histone modification	5/1881	21/6250	0.804674854478781	1	PPARGC1A/NAP1L2/ISL1/PAX7/MYB	5
BP	GO:0048747	muscle fiber development	5/1881	21/6250	0.804674854478781	1	CACNA2D2/DNER/UCHL1/WFIKKN1/MYOG	5
BP	GO:0070169	positive regulation of biomineral tissue development	5/1881	21/6250	0.804674854478781	1	NELL1/MIA3/KL/WNT4/BMPR1B	5
BP	GO:0071230	cellular response to amino acid stimulus	5/1881	21/6250	0.804674854478781	1	CPEB3/NEURL1/GRIN2A/RPTOR/RRAGD	5
BP	GO:1901216	positive regulation of neuron death	5/1881	21/6250	0.804674854478781	1	EPHA7/ASCL1/GRIK5/GRIK2/CASP9	5
BP	GO:1903310	positive regulation of chromatin modification	5/1881	21/6250	0.804674854478781	1	PPARGC1A/NAP1L2/ISL1/PAX7/MYB	5
BP	GO:0060249	anatomical structure homeostasis	36/1881	133/6250	0.805676990998224	1	POTEJ/CARTPT/POTEI/POTEE/POTEF/RP1L1/ARMS2/FSHB/TEX15/PFKM/TF/CALCA/PRR4/PLG/TNFRSF11B/PRLH/MUC6/GNAS/PROL1/COL2A1/PIP/ADGRV1/MKKS/NEUROD1/TUB/CEP290/FH/USH2A/SPATA7/IHH/ZSCAN4/SLX1A/HOXA13/TERF2IP/PROM1/KDR	36
BP	GO:0030258	lipid modification	13/1881	51/6250	0.807391697455724	1	OCRL/CNR1/PPARGC1A/LPPR5/LPPR1/MTMR7/CERK/AGT/HAO1/SIRT4/FABP1/APOA2/PPAPDC1A	13
BP	GO:0032984	macromolecular complex disassembly	16/1881	62/6250	0.809192380871852	1	TMOD1/DNAJC6/APC2/NRG1/SPTBN4/STMN4/PDXP/NAPB/KIF19/FGF13/SCIN/TMOD2/SPTB/KIF24/MRPS28/DMTN	16
BP	GO:0017148	negative regulation of translation	6/1881	25/6250	0.809842113645664	1	ZNF540/CELF4/CPEB3/NANOS2/DAPK1/PAIP2	6
BP	GO:0045844	positive regulation of striated muscle tissue development	6/1881	25/6250	0.809842113645664	1	NRG1/WNT3A/AKAP6/FGF9/MYOG/WNT2	6
BP	GO:0048636	positive regulation of muscle organ development	6/1881	25/6250	0.809842113645664	1	NRG1/WNT3A/AKAP6/FGF9/MYOG/WNT2	6
BP	GO:0090003	regulation of establishment of protein localization to plasma membrane	6/1881	25/6250	0.809842113645664	1	VAMP4/NKD2/GPER1/NRXN1/TMEM59/WNK3	6
BP	GO:0048608	reproductive structure development	43/1881	158/6250	0.811951603269875	1	MSH4/WDR19/LRRC6/CITED2/NR0B1/ING2/VGF/ROBO2/CCND1/NR5A1/SOHLH1/FSHB/TEX15/FSHR/INHA/PLG/NKX2-1/REN/GPR149/WNT4/BMPR1B/IRX5/CDX2/PRLR/AGT/MAMLD1/AMH/LHX3/MKKS/ETNK2/HEY1/WDR48/TEX11/IGF1R/FGF9/HOXA11/LHX1/HOXA13/HMGB2/CAPN5/SOX15/WNT2/KDR	43
BP	GO:0009952	anterior/posterior pattern specification	24/1881	91/6250	0.813798798314617	1	CER1/RIPPLY2/CELSR2/HES3/TDGF1/PAX6/HOXB5/DLL3/CDX2/WNT3A/NEUROD1/HEY1/SIX2/GDF11/HOXA11/PAX3/IFT88/WNT1/HOXB9/LHX1/DMRT2/HOXB6/PCDH8/WNT2	24
BP	GO:0001756	somitogenesis	7/1881	29/6250	0.815616826373527	1	RIPPLY2/DLL3/WNT3A/PAX3/LHX1/DMRT2/PCDH8	7
BP	GO:0045833	negative regulation of lipid metabolic process	7/1881	29/6250	0.815616826373527	1	CNR1/GPLD1/WNT4/APOC3/GPER1/SIRT4/APOA2	7
BP	GO:0046425	regulation of JAK-STAT cascade	11/1881	44/6250	0.816052995380396	1	IL23R/PTPRD/IL4/PRLR/AGT/GH1/NEUROD1/ISL1/IFNA13/IFNA2/HES5	11
BP	GO:0030509	BMP signaling pathway	17/1881	66/6250	0.817072983213546	1	CER1/SOSTDC1/GREM2/RGMB/TDGF1/SOST/FOXD1/BMPR1B/GDF1/VWC2L/ZCCHC12/SLC39A5/WNT1/DSG4/HOXA13/MEGF8/HES5	17
BP	GO:0070997	neuron death	29/1881	109/6250	0.817122682098863	1	MT3/CACNA1A/GRM4/KCNB1/PPARGC1A/GRIN1/EPHA7/FAIM2/SORL1/GRID2/NEFL/CRHR1/DLX1/ASCL1/GRIK5/SCN2A/SNCB/STXBP1/GABRB2/GRIK2/PRKCG/AGT/CASP9/ISL1/GABRB3/DPYSL4/GPR75/TP73/ENDOG	29
BP	GO:0032869	cellular response to insulin stimulus	36/1881	134/6250	0.820555473475176	1	GCK/FFAR3/GHRHR/GRIN1/GPLD1/RASGRF1/ATP6V0E2/NEFL/PKLR/FGF17/ATP6V1G2/FGF22/NRG1/TRIM72/GRIN2C/SPTBN4/DLG4/KL/CAMK2B/DRD1/ATP6V1C2/KANK1/GRIN2A/NCAM1/RPTOR/RRAGD/VAMP2/SPTB/VLDLR/IGF1R/CALM1/CALM2/FGF9/FGF3/APOBEC1/PSMB11	36
BP	GO:0072376	protein activation cascade	8/1881	33/6250	0.821635481426658	1	SUSD4/APOH/CFHR5/F10/F2/C8B/GP1BB/FGB	8
BP	GO:0007272	ensheathment of neurons	12/1881	48/6250	0.823276446145339	1	ZNF396/PRX/POU3F2/AMIGO1/ACSBG1/NRG1/NKX6-2/SCN2A/CNTN2/WASF3/NFASC/HES5	12
BP	GO:0008366	axon ensheathment	12/1881	48/6250	0.823276446145339	1	ZNF396/PRX/POU3F2/AMIGO1/ACSBG1/NRG1/NKX6-2/SCN2A/CNTN2/WASF3/NFASC/HES5	12
BP	GO:0050818	regulation of coagulation	12/1881	48/6250	0.823276446145339	1	APOH/FAM46A/PLG/ASIC2/ENPP4/F2/CPB2/PRDX2/HS3ST5/DMTN/FGB/PROC	12
BP	GO:0071772	response to BMP	18/1881	70/6250	0.824518152071827	1	CER1/SOSTDC1/GREM2/RGMB/TDGF1/SOST/FOXD1/BMPR1B/GDF1/COL2A1/VWC2L/ZCCHC12/SLC39A5/WNT1/DSG4/HOXA13/MEGF8/HES5	18
BP	GO:0071773	cellular response to BMP stimulus	18/1881	70/6250	0.824518152071827	1	CER1/SOSTDC1/GREM2/RGMB/TDGF1/SOST/FOXD1/BMPR1B/GDF1/COL2A1/VWC2L/ZCCHC12/SLC39A5/WNT1/DSG4/HOXA13/MEGF8/HES5	18
BP	GO:0061458	reproductive system development	43/1881	159/6250	0.825411947836108	1	MSH4/WDR19/LRRC6/CITED2/NR0B1/ING2/VGF/ROBO2/CCND1/NR5A1/SOHLH1/FSHB/TEX15/FSHR/INHA/PLG/NKX2-1/REN/GPR149/WNT4/BMPR1B/IRX5/CDX2/PRLR/AGT/MAMLD1/AMH/LHX3/MKKS/ETNK2/HEY1/WDR48/TEX11/IGF1R/FGF9/HOXA11/LHX1/HOXA13/HMGB2/CAPN5/SOX15/WNT2/KDR	43
BP	GO:0046683	response to organophosphorus	16/1881	63/6250	0.829941837521354	1	PTPRN/CDO1/VGF/HCN2/PKLR/REN/SLC6A4/PDXP/EGR4/AKAP6/CRHBP/KCNJ11/SLC8A3/DMTN/P2RX6/HCN4	16
BP	GO:1903510	mucopolysaccharide metabolic process	16/1881	63/6250	0.829941837521354	1	IDS/SPOCK3/BCAN/ACAN/C20orf173/GPC5/NDST4/B4GALT6/B4GAT1/B3GAT2/ITIH6/CHST5/ST3GAL6/CSPG5/NDST3/B3GAT1	16
BP	GO:0007584	response to nutrient	19/1881	74/6250	0.831564995559953	1	SSTR2/GIPR/CNR1/CCND1/PKLR/BCHE/SST/IL4/TNFRSF11B/ASCL1/MAPT/SLC6A4/ABCG8/SSTR1/VLDLR/GATM/IGF1R/PEMT/OXCT1	19
BP	GO:0001523	retinoid metabolic process	10/1881	41/6250	0.833705990702862	1	LRP2/TTR/ISX/RLBP1/GPC5/APOB/APOC3/PNLIP/DHRS9/APOA2	10
BP	GO:0016101	diterpenoid metabolic process	10/1881	41/6250	0.833705990702862	1	LRP2/TTR/ISX/RLBP1/GPC5/APOB/APOC3/PNLIP/DHRS9/APOA2	10
BP	GO:0034754	cellular hormone metabolic process	10/1881	41/6250	0.833705990702862	1	UGT2B4/TTR/PPARGC1A/UGT2B11/FSHB/WNT4/SULT1E1/CACNA1H/KCNMA1/DHRS9	10
BP	GO:0090100	positive regulation of transmembrane receptor protein serine/threonine kinase signaling pathway	10/1881	41/6250	0.833705990702862	1	CITED2/NPNT/ING2/INHA/FOXD1/GDF1/BMP3/GDF11/FGF9/HES5	10
BP	GO:0006893	Golgi to plasma membrane transport	4/1881	18/6250	0.837967214899848	1	VAMP4/STXBP6/VAMP2/NSF	4
BP	GO:0007041	lysosomal transport	4/1881	18/6250	0.837967214899848	1	SORL1/CDX2/PCDHGA3/GPRASP1	4
BP	GO:0014808	release of sequestered calcium ion into cytosol by sarcoplasmic reticulum	4/1881	18/6250	0.837967214899848	1	AKAP6/CALM1/CALM2/CACNA1C	4
BP	GO:0034308	primary alcohol metabolic process	4/1881	18/6250	0.837967214899848	1	TTR/HAO1/ADH1C/DHRS9	4
BP	GO:0035065	regulation of histone acetylation	4/1881	18/6250	0.837967214899848	1	PPARGC1A/NAP1L2/ISL1/EID1	4
BP	GO:0044773	mitotic DNA damage checkpoint	4/1881	18/6250	0.837967214899848	1	CCND1/NEK11/TP73/PSMB11	4
BP	GO:0045843	negative regulation of striated muscle tissue development	4/1881	18/6250	0.837967214899848	1	KCNK2/FGF3/TP73/SOX15	4
BP	GO:0048260	positive regulation of receptor-mediated endocytosis	4/1881	18/6250	0.837967214899848	1	MAGI2/DRD2/TF/WNT3A	4
BP	GO:0048566	embryonic digestive tract development	4/1881	18/6250	0.837967214899848	1	SIX2/FGF9/IHH/MYB	4
BP	GO:0071158	positive regulation of cell cycle arrest	4/1881	18/6250	0.837967214899848	1	INSM1/TP73/PSMB11/MYOG	4
BP	GO:0090382	phagosome maturation	4/1881	18/6250	0.837967214899848	1	ATP6V0E2/ATP6V1G2/ATP6V1C2/RAB39A	4
BP	GO:0098900	regulation of action potential	4/1881	18/6250	0.837967214899848	1	KCNB1/CNR1/CHRNB2/NTSR1	4
BP	GO:1900407	regulation of cellular response to oxidative stress	4/1881	18/6250	0.837967214899848	1	MT3/NME5/GCH1/ENDOG	4
BP	GO:1901862	negative regulation of muscle tissue development	4/1881	18/6250	0.837967214899848	1	KCNK2/FGF3/TP73/SOX15	4
BP	GO:1903514	calcium ion transport from endoplasmic reticulum to cytosol	4/1881	18/6250	0.837967214899848	1	AKAP6/CALM1/CALM2/CACNA1C	4
BP	GO:2000756	regulation of peptidyl-lysine acetylation	4/1881	18/6250	0.837967214899848	1	PPARGC1A/NAP1L2/ISL1/EID1	4
BP	GO:2001239	regulation of extrinsic apoptotic signaling pathway in absence of ligand	4/1881	18/6250	0.837967214899848	1	NRG1/RET/COL2A1/PRDX2	4
BP	GO:0008652	cellular amino acid biosynthetic process	5/1881	22/6250	0.838276909230344	1	CDO1/GCH1/GATM/CARNS1/PADI3	5
BP	GO:0010812	negative regulation of cell-substrate adhesion	5/1881	22/6250	0.838276909230344	1	PLG/KANK1/SEMA3E/DMTN/WNT1	5
BP	GO:0015909	long-chain fatty acid transport	5/1881	22/6250	0.838276909230344	1	DRD2/LCN12/FABP1/NMUR2/NTSR1	5
BP	GO:0046365	monosaccharide catabolic process	5/1881	22/6250	0.838276909230344	1	GCK/PKLR/PFKM/ENO2/FUT2	5
BP	GO:0005976	polysaccharide metabolic process	11/1881	45/6250	0.839585189146907	1	PHKA1/CHIA/GCK/PPP1R1A/POMC/GAL3ST3/B4GAT1/PPP1R3E/PPP1R3F/CALM1/CALM2	11
BP	GO:0019827	stem cell population maintenance	11/1881	45/6250	0.839585189146907	1	NKAP/TDGF1/DPPA2/ESRRB/SOX2/CDX2/NANOS2/MMP24/LIN28A/SIX2/HES5	11
BP	GO:0051188	cofactor biosynthetic process	11/1881	45/6250	0.839585189146907	1	PDK3/ACSL6/ASPDH/QDPR/RSAD1/PDSS2/ELOVL4/SPTB/GCH1/SUCLA2/COQ3	11
BP	GO:0098727	maintenance of cell number	11/1881	45/6250	0.839585189146907	1	NKAP/TDGF1/DPPA2/ESRRB/SOX2/CDX2/NANOS2/MMP24/LIN28A/SIX2/HES5	11
BP	GO:0014068	positive regulation of phosphatidylinositol 3-kinase signaling	6/1881	26/6250	0.840508712730316	1	WNT16/F2/AGT/GH1/GPER1/KDR	6
BP	GO:0055081	anion homeostasis	6/1881	26/6250	0.840508712730316	1	CACNA1A/SLC12A1/MLXIPL/SLC12A5/SLC34A3/CKB	6
BP	GO:0006220	pyrimidine nucleotide metabolic process	3/1881	14/6250	0.841316731565649	1	NME9/NME5/NT5M	3
BP	GO:0030511	positive regulation of transforming growth factor beta receptor signaling pathway	3/1881	14/6250	0.841316731565649	1	CITED2/NPNT/ING2	3
BP	GO:0030823	regulation of cGMP metabolic process	3/1881	14/6250	0.841316731565649	1	HPCA/RUNDC3A/PDZD3	3
BP	GO:0031641	regulation of myelination	3/1881	14/6250	0.841316731565649	1	NRG1/WASF3/HES5	3
BP	GO:0032309	icosanoid secretion	3/1881	14/6250	0.841316731565649	1	DRD2/NMUR2/NTSR1	3
BP	GO:0032770	positive regulation of monooxygenase activity	3/1881	14/6250	0.841316731565649	1	GCH1/CALM1/CALM2	3
BP	GO:0042036	negative regulation of cytokine biosynthetic process	3/1881	14/6250	0.841316731565649	1	FOXJ1/INHA/PRG4	3
BP	GO:0043001	Golgi to plasma membrane protein transport	3/1881	14/6250	0.841316731565649	1	VAMP4/VAMP2/NSF	3
BP	GO:0043586	tongue development	3/1881	14/6250	0.841316731565649	1	KCNE2/NKX2-6/NTF4	3
BP	GO:0044819	mitotic G1/S transition checkpoint	3/1881	14/6250	0.841316731565649	1	CCND1/TP73/PSMB11	3
BP	GO:0046471	phosphatidylglycerol metabolic process	3/1881	14/6250	0.841316731565649	1	CDS2/LPCAT4/PLA2G12A	3
BP	GO:0051205	protein insertion into membrane	3/1881	14/6250	0.841316731565649	1	WRB/MOAP1/DYNLL2	3
BP	GO:0060397	JAK-STAT cascade involved in growth hormone signaling pathway	3/1881	14/6250	0.841316731565649	1	CSH1/PRLR/GH1	3
BP	GO:0070373	negative regulation of ERK1 and ERK2 cascade	3/1881	14/6250	0.841316731565649	1	RPS6KA6/CNKSR3/DUSP26	3
BP	GO:1901796	regulation of signal transduction by p53 class mediator	3/1881	14/6250	0.841316731565649	1	ING2/CHD5/TP73	3
BP	GO:1903846	positive regulation of cellular response to transforming growth factor beta stimulus	3/1881	14/6250	0.841316731565649	1	CITED2/NPNT/ING2	3
BP	GO:0006109	regulation of carbohydrate metabolic process	15/1881	60/6250	0.842990865447585	1	PDK3/GCK/MT3/MLXIPL/PPARGC1A/GPLD1/POMC/ADCYAP1R1/NKX1-1/GPER1/PPP1R3E/PPP1R3F/TMEM59/MYOG/NTSR1	15
BP	GO:1901654	response to ketone	18/1881	71/6250	0.843076550888329	1	CCND1/HPCA/NEFL/ADCY1/ADCY2/NKX2-2/GNAS/UCN3/DSG1/NPAS4/GABRB1/GNG2/MAP2/KCNJ11/CASP9/CALM1/CALM2/MAOB	18
BP	GO:0050819	negative regulation of coagulation	7/1881	30/6250	0.843803768073043	1	APOH/PLG/F2/CPB2/HS3ST5/FGB/PROC	7
BP	GO:0050891	multicellular organismal water homeostasis	7/1881	30/6250	0.843803768073043	1	ALOX12B/ADCY1/ADCY2/GNAS/BPIFA1/PRKAR1A/ADCY8	7
BP	GO:0016202	regulation of striated muscle tissue development	12/1881	49/6250	0.845304092148512	1	MEGF10/NRG1/KCNK2/KLHL41/WNT3A/AKAP6/FGF9/FGF3/TP73/MYOG/SOX15/WNT2	12
BP	GO:0001936	regulation of endothelial cell proliferation	8/1881	34/6250	0.847695130609936	1	APOH/VIP/SCG2/RPTOR/ATOH8/HMGB2/WNT2/KDR	8
BP	GO:0010906	regulation of glucose metabolic process	8/1881	34/6250	0.847695130609936	1	PDK3/GCK/PPARGC1A/GPLD1/POMC/NKX1-1/PPP1R3E/PPP1R3F	8
BP	GO:0046427	positive regulation of JAK-STAT cascade	8/1881	34/6250	0.847695130609936	1	IL23R/IL4/PRLR/AGT/GH1/ISL1/IFNA2/HES5	8
BP	GO:0046486	glycerolipid metabolic process	32/1881	122/6250	0.851140805002042	1	ENPP2/FABP2/OCRL/PCK1/DGKK/APOH/DRD2/LIPF/GPLD1/ACSL6/FABP7/MTMR7/APOB/GPAT2/FITM2/TPTE2/FABP6/APOC3/SLC44A5/CDS2/PIGH/ETNK2/ELOVL4/PON1/PEMT/FABP1/DPM3/SLC44A4/LPCAT4/APOA2/CHAT/PLA2G12A	32
BP	GO:0072091	regulation of stem cell proliferation	9/1881	38/6250	0.85191174011769	1	DRD2/PAX6/DPPA2/DMRTA2/FGF9/IHH/HMGB2/WNT2/KDR	9
BP	GO:0048193	Golgi vesicle transport	17/1881	68/6250	0.854670961290625	1	CLVS2/DNAJC6/SORL1/RAB6B/VAMP4/STXBP6/CLVS1/NKD2/VAMP2/RAB41/SH3GL2/AP3B2/GABARAPL2/NSF/ARL1/RAB6C/ANK1	17
BP	GO:0051258	protein polymerization	20/1881	79/6250	0.854949571751106	1	TMOD1/TENM1/ACTR3B/NEFL/TUBA8/TUBB1/SPTBN4/MAPT/TPPP/WASF3/FGF13/KANK1/SCIN/TMOD2/TPPP3/MKKS/SPTB/DMTN/CENPJ/FGB	20
BP	GO:0014065	phosphatidylinositol 3-kinase signaling	10/1881	42/6250	0.856288780490926	1	NYAP1/WNT16/PREX2/F2/AGT/GH1/GPER1/NYAP2/IGF1R/KDR	10
BP	GO:0006873	cellular ion homeostasis	63/1881	232/6250	0.857606985014336	1	MT3/SLC26A11/CACNA1A/GIPR/KCNA5/CCL15/JPH3/DRD2/GRIN1/ATP1A3/RXFP3/ATP1B1/SLC4A10/SLC4A8/ATP6V0E2/SLC4A3/CRHR1/LACRT/GPR12/ATP2B2/SCGN/MCHR1/SV2A/ATP6V1G2/CALCR/TF/ADCYAP1R1/TMBIM6/CALCA/TEX101/DLG4/SLC22A17/GRM1/SLC12A5/SLC34A3/GRIK2/F2/DRD1/AGT/TRPC7/CP/GPR6/GPER1/ATP6V1C2/ATP2A3/AKAP6/KCNMA1/AVPR1B/CKB/SLC8A3/RAB39A/CALM1/CALM2/EDN3/NMUR2/NPSR1/PRND/NTSR1/CACNA1C/SLC46A1/SLC39A6/SLC24A2/TFR2	63
BP	GO:0022604	regulation of cell morphogenesis	55/1881	204/6250	0.858107978892461	1	ENPP2/MT3/CACNA1A/MNS1/CCDC151/CPNE9/SRCIN1/DSCAM/CHRNB2/GRIN1/ROBO2/LINGO1/NEFL/PTPRD/CHRNA3/POU3F2/AMIGO1/NKX6-1/IL1RAPL1/LRP4/RET/RAP2A/TNR/NKX2-1/SYT1/MAPT/TTBK1/CAMK2B/FITM2/KNDC1/SYT3/NLGN1/CDH4/SYT4/CNTN2/WASF3/UNC13A/F2/FGF13/KANK1/WNT3A/ADGRB3/WIPF3/SEMA3E/RIMS2/DMTN/IFT88/RND2/FGB/NLGN3/MEGF8/RTN4R/RUFY3/KDR/EPHA4	55
BP	GO:0007254	JNK cascade	18/1881	72/6250	0.860120425600567	1	MAPK10/MAPK8IP1/FGF12/DUSP19/MAPK8IP2/AIDA/RAP2A/GRIK2/WNT16/ZNF622/IGF1R/FGF14/DUSP15/TP73/ERN2/FZD10/MAP3K10/EPHA4	18
BP	GO:0030193	regulation of blood coagulation	11/1881	46/6250	0.860722717402932	1	APOH/FAM46A/PLG/ASIC2/ENPP4/F2/CPB2/PRDX2/DMTN/FGB/PROC	11
BP	GO:0042552	myelination	11/1881	46/6250	0.860722717402932	1	ZNF396/POU3F2/AMIGO1/ACSBG1/NRG1/NKX6-2/SCN2A/CNTN2/WASF3/NFASC/HES5	11
BP	GO:1900046	regulation of hemostasis	11/1881	46/6250	0.860722717402932	1	APOH/FAM46A/PLG/ASIC2/ENPP4/F2/CPB2/PRDX2/DMTN/FGB/PROC	11
BP	GO:0006805	xenobiotic metabolic process	12/1881	50/6250	0.865147090144597	1	UGT2B4/GRIN1/CYP2F1/UGT2B11/CYP46A1/PON3/SULT1E1/SULT4A1/ADH1C/CYP4F22/CYP2A13/MAOB	12
BP	GO:0048634	regulation of muscle organ development	12/1881	50/6250	0.865147090144597	1	MEGF10/NRG1/KCNK2/KLHL41/WNT3A/AKAP6/FGF9/FGF3/TP73/MYOG/SOX15/WNT2	12
BP	GO:0010639	negative regulation of organelle organization	22/1881	87/6250	0.865729833230283	1	TMOD1/TRIM9/TMEM67/APC2/FBXO43/SPTBN4/SIAH3/SYT4/FGF13/NANOS2/KANK1/SCIN/TMOD2/MKKS/SPTB/SHANK1/SIRT4/PRKAR1A/DMTN/APOBEC1/TERF2IP/TOM1L2	22
BP	GO:0010770	positive regulation of cell morphogenesis involved in differentiation	16/1881	65/6250	0.866322996125541	1	DSCAM/ROBO2/NEFL/PTPRD/AMIGO1/IL1RAPL1/MAPT/CAMK2B/CDH4/WNT3A/DMTN/RND2/FGB/MEGF8/RUFY3/EPHA4	16
BP	GO:0019395	fatty acid oxidation	5/1881	23/6250	0.866975217320454	1	CNR1/PPARGC1A/HAO1/SIRT4/FABP1	5
BP	GO:0034440	lipid oxidation	5/1881	23/6250	0.866975217320454	1	CNR1/PPARGC1A/HAO1/SIRT4/FABP1	5
BP	GO:0007260	tyrosine phosphorylation of STAT protein	6/1881	27/6250	0.867038849718458	1	IL23R/IL4/GH1/ISL1/IFNA2/HES5	6
BP	GO:0042632	cholesterol homeostasis	6/1881	27/6250	0.867038849718458	1	PTCHD2/APOB/ABCA2/APOC3/ABCG8/APOA2	6
BP	GO:0045576	mast cell activation	6/1881	27/6250	0.867038849718458	1	CNR1/CRHR1/IL4/CPLX2/IL13RA2/CHGA	6
BP	GO:0048701	embryonic cranial skeleton morphogenesis	6/1881	27/6250	0.867038849718458	1	SPEF2/WDR19/GNAS/IRX5/SIX2/LHX1	6
BP	GO:0055092	sterol homeostasis	6/1881	27/6250	0.867038849718458	1	PTCHD2/APOB/ABCA2/APOC3/ABCG8/APOA2	6
BP	GO:2001243	negative regulation of intrinsic apoptotic signaling pathway	6/1881	27/6250	0.867038849718458	1	NME5/ING2/MAPK8IP1/MAGEA3/TMBIM6/BCL2L10	6
BP	GO:0050801	ion homeostasis	79/1881	289/6250	0.867650984110105	1	MT3/SLC26A11/CACNA1A/MC3R/SLC12A1/GIPR/WNK4/MLXIPL/KCNA5/CCL15/JPH3/DRD2/GRIN1/ATP1A3/RXFP3/ATP1B1/SLC4A10/SLC4A8/ATP6V0E2/SLC4A3/CRHR1/LACRT/GPR12/MLLT11/ATP2B2/SCGN/FGF12/MCHR1/SCN3B/SV2A/ATP6V1G2/CALCR/TF/ADCYAP1R1/TMBIM6/CALCA/TEX101/SLC9A3/DLG4/KL/SLC22A17/KCNH2/GRM1/SLC12A5/SLC34A3/GRIK2/F2/DRD1/AGT/TRPC7/UPK3A/CP/GPR6/GPER1/ATP6V1C2/ATP2A3/AKAP6/KCNMA1/AVPR1B/CKB/SLC8A3/SLC7A8/RAB39A/CALM1…	79
BP	GO:0006885	regulation of pH	7/1881	31/6250	0.868422025433594	1	SLC26A11/SLC4A10/SLC4A8/ATP6V0E2/SLC4A3/SLC9A3/RAB39A	7
BP	GO:0018149	peptide cross-linking	7/1881	31/6250	0.868422025433594	1	SPOCK3/TGM3/SPRR2B/LCE1E/LCE1C/LCE1D/LCE3D	7
BP	GO:0043255	regulation of carbohydrate biosynthetic process	7/1881	31/6250	0.868422025433594	1	GCK/PPARGC1A/ADCYAP1R1/GPER1/PPP1R3E/PPP1R3F/NTSR1	7
BP	GO:0002820	negative regulation of adaptive immune response	4/1881	19/6250	0.869106927747787	1	FOXJ1/SUSD4/IL4/IFNA2	4
BP	GO:0010657	muscle cell apoptotic process	4/1881	19/6250	0.869106927747787	1	APOH/NRG1/SIRT4/IGF1R	4
BP	GO:0032964	collagen biosynthetic process	4/1881	19/6250	0.869106927747787	1	SUCO/WNT4/F2/IHH	4
BP	GO:0033013	tetrapyrrole metabolic process	4/1881	19/6250	0.869106927747787	1	RSAD1/SPTB/SUCLA2/MMAB	4
BP	GO:0042773	ATP synthesis coupled electron transport	4/1881	19/6250	0.869106927747787	1	NDUFA5/NDUFA7/NDUFA1/CYCS	4
BP	GO:0042775	mitochondrial ATP synthesis coupled electron transport	4/1881	19/6250	0.869106927747787	1	NDUFA5/NDUFA7/NDUFA1/CYCS	4
BP	GO:0046173	polyol biosynthetic process	4/1881	19/6250	0.869106927747787	1	PCK1/ADCYAP1R1/GPER1/NTSR1	4
BP	GO:0048146	positive regulation of fibroblast proliferation	4/1881	19/6250	0.869106927747787	1	TDGF1/AGT/WNT1/WNT2	4
BP	GO:0048635	negative regulation of muscle organ development	4/1881	19/6250	0.869106927747787	1	KCNK2/FGF3/TP73/SOX15	4
BP	GO:0060688	regulation of morphogenesis of a branching structure	4/1881	19/6250	0.869106927747787	1	AGT/SIX2/LHX1/WNT2	4
BP	GO:0061036	positive regulation of cartilage development	4/1881	19/6250	0.869106927747787	1	SOX5/BMPR1B/HOXA11/IHH	4
BP	GO:1902882	regulation of response to oxidative stress	4/1881	19/6250	0.869106927747787	1	MT3/NME5/GCH1/ENDOG	4
BP	GO:2000134	negative regulation of G1/S transition of mitotic cell cycle	4/1881	19/6250	0.869106927747787	1	MYO16/CCND1/TP73/PSMB11	4
BP	GO:2000378	negative regulation of reactive oxygen species metabolic process	4/1881	19/6250	0.869106927747787	1	MT3/IL4/PON3/PRDX2	4
BP	GO:0031056	regulation of histone modification	8/1881	35/6250	0.870622938880714	1	PPARGC1A/DPPA2/NAP1L2/CTCFL/ISL1/PAX7/MYB/EID1	8
BP	GO:0032104	regulation of response to extracellular stimulus	8/1881	35/6250	0.870622938880714	1	MT3/CARTPT/PRKCG/MKKS/IFT88/RAB33A/NENF/SCOC	8
BP	GO:0032107	regulation of response to nutrient levels	8/1881	35/6250	0.870622938880714	1	MT3/CARTPT/PRKCG/MKKS/IFT88/RAB33A/NENF/SCOC	8
BP	GO:0051149	positive regulation of muscle cell differentiation	8/1881	35/6250	0.870622938880714	1	NEU2/NRG1/IL4/NEK5/WNT3A/AKAP6/THRA/MYOG	8
BP	GO:0051297	centrosome organization	8/1881	35/6250	0.870622938880714	1	CETN2/TMEM67/BRSK1/SSX2IP/HEPACAM2/CENPJ/RAB6C/CEP250	8
BP	GO:0009991	response to extracellular stimulus	66/1881	244/6250	0.871260070212766	1	MT3/CARTPT/FAM131B/ADSSL1/PCK1/SSTR2/PCSK1N/GIPR/KCNB1/SNTG1/DZANK1/CNR1/PPARGC1A/VGF/TPH2/ATP1B1/CCND1/NEFM/POMC/PKLR/GHRH/BCHE/SST/GAST/IL4/GIP/TNFRSF11B/PRLH/ASCL1/MAPT/SSTR3/SLC6A4/WNT4/CLVS1/ADRB1/UCN3/PRKCG/DRD1/GC/ATG9B/ABCG8/RPTOR/SKP2/RRAGD/MKKS/CSPG5/SSTR1/DYNLL2/PGK2/SLC39A5/VLDLR/GABARAPL2/THRA/GATM/PON1/IGF1R/PEMT/FABP1/IFT88/HTR4/HSD11B2/NMUR2/RAB33A/NENF/OXCT1/SCOC	66
BP	GO:0048562	embryonic organ morphogenesis	36/1881	138/6250	0.872029301122289	1	SPEF2/WDR19/CCDC40/DNAAF1/CCDC103/PAX6/ATP2B2/NDRG4/SOBP/HMX3/HOXB5/SATB2/GNAS/WNT16/IRX5/MAFB/FOXE1/COL2A1/FOXN4/WNT3A/ATP8A2/MKKS/NEUROD1/CEP290/SIX2/FGF9/HOXA11/IFT172/WNT1/IHH/LHX1/FGF3/FOXI1/MEGF8/HOXB6/PTK7	36
BP	GO:0097306	cellular response to alcohol	9/1881	39/6250	0.873336357046297	1	SSTR2/GPLD1/SSTR3/NPAS4/GPER1/SSTR1/CRHBP/CASP9/MYOG	9
BP	GO:1903308	regulation of chromatin modification	9/1881	39/6250	0.873336357046297	1	PPARGC1A/DPPA2/NAP1L2/CTCFL/ISL1/PAX7/APOBEC1/MYB/EID1	9
BP	GO:0018105	peptidyl-serine phosphorylation	21/1881	84/6250	0.875076851208982	1	PDK3/TENM1/MLXIPL/PLCL1/TDGF1/OPRD1/CNKSR3/SPTBN4/TTBK1/CAMK2B/DCX/AGT/WNT3A/PLCL2/MAST1/DMTN/MYO3A/IFNA13/IFNA2/TERF2IP/MAP3K10	21
BP	GO:0001502	cartilage condensation	3/1881	15/6250	0.875094774705962	1	BMPR1B/COL2A1/THRA	3
BP	GO:0002042	cell migration involved in sprouting angiogenesis	3/1881	15/6250	0.875094774705962	1	GPLD1/TDGF1/KDR	3
BP	GO:0003281	ventricular septum development	3/1881	15/6250	0.875094774705962	1	CITED2/HEY1/HOXA13	3
BP	GO:0003401	axis elongation	3/1881	15/6250	0.875094774705962	1	MAGI2/WNT3A/PTK7	3
BP	GO:0006120	mitochondrial electron transport, NADH to ubiquinone	3/1881	15/6250	0.875094774705962	1	NDUFA5/NDUFA7/NDUFA1	3
BP	GO:0008631	intrinsic apoptotic signaling pathway in response to oxidative stress	3/1881	15/6250	0.875094774705962	1	NME5/MAPT/ZNF622	3
BP	GO:0010611	regulation of cardiac muscle hypertrophy	3/1881	15/6250	0.875094774705962	1	PDE9A/AGT/AKAP6	3
BP	GO:0010828	positive regulation of glucose transport	3/1881	15/6250	0.875094774705962	1	FFAR3/ITLN1/GIP	3
BP	GO:0014743	regulation of muscle hypertrophy	3/1881	15/6250	0.875094774705962	1	PDE9A/AGT/AKAP6	3
BP	GO:0030318	melanocyte differentiation	3/1881	15/6250	0.875094774705962	1	OCA2/EDN3/ADAMTS20	3
BP	GO:0031069	hair follicle morphogenesis	3/1881	15/6250	0.875094774705962	1	TGM3/SOSTDC1/FOXE1	3
BP	GO:0032732	positive regulation of interleukin-1 production	3/1881	15/6250	0.875094774705962	1	CALCA/PYDC1/ISL1	3
BP	GO:0034694	response to prostaglandin	3/1881	15/6250	0.875094774705962	1	APOB/GNAS/GNG2	3
BP	GO:0043300	regulation of leukocyte degranulation	3/1881	15/6250	0.875094774705962	1	CRHR1/IL4/IL13RA2	3
BP	GO:0043618	regulation of transcription from RNA polymerase II promoter in response to stress	3/1881	15/6250	0.875094774705962	1	MT3/CITED2/TMBIM6	3
BP	GO:0043620	regulation of DNA-templated transcription in response to stress	3/1881	15/6250	0.875094774705962	1	MT3/CITED2/TMBIM6	3
BP	GO:0045010	actin nucleation	3/1881	15/6250	0.875094774705962	1	ACTR3B/SCIN/WIPF3	3
BP	GO:0045622	regulation of T-helper cell differentiation	3/1881	15/6250	0.875094774705962	1	IL23R/IL4/MYB	3
BP	GO:0051055	negative regulation of lipid biosynthetic process	3/1881	15/6250	0.875094774705962	1	WNT4/APOC3/GPER1	3
BP	GO:0060396	growth hormone receptor signaling pathway	3/1881	15/6250	0.875094774705962	1	CSH1/PRLR/GH1	3
BP	GO:0071378	cellular response to growth hormone stimulus	3/1881	15/6250	0.875094774705962	1	CSH1/PRLR/GH1	3
BP	GO:0071715	icosanoid transport	3/1881	15/6250	0.875094774705962	1	DRD2/NMUR2/NTSR1	3
BP	GO:0072677	eosinophil migration	3/1881	15/6250	0.875094774705962	1	CCL15/IL4/SCG2	3
BP	GO:0085029	extracellular matrix assembly	3/1881	15/6250	0.875094774705962	1	HAPLN2/AGT/IHH	3
BP	GO:0098743	cell aggregation	3/1881	15/6250	0.875094774705962	1	BMPR1B/COL2A1/THRA	3
BP	GO:1901571	fatty acid derivative transport	3/1881	15/6250	0.875094774705962	1	DRD2/NMUR2/NTSR1	3
BP	GO:1902692	regulation of neuroblast proliferation	3/1881	15/6250	0.875094774705962	1	DRD2/PAX6/DMRTA2	3
BP	GO:1902749	regulation of cell cycle G2/M phase transition	3/1881	15/6250	0.875094774705962	1	NEK10/PKIA/CCND1	3
BP	GO:0055088	lipid homeostasis	10/1881	43/6250	0.876368177022552	1	MLXIPL/PTCHD2/APOC4/APOB/GIP/FITM2/ABCA2/APOC3/ABCG8/APOA2	10
BP	GO:0044262	cellular carbohydrate metabolic process	27/1881	106/6250	0.876780121827522	1	PDK3/PHKA1/GCK/MT3/PPP1R1A/PCK1/MLXIPL/PPARGC1A/GPLD1/POMC/MTMR7/GAL3ST3/PFKM/ADCYAP1R1/NKX1-1/B4GAT1/GPER1/ABHD10/PPP1R3E/PPP1R3F/TMEM59/COQ3/CALM1/CALM2/MIOX/MYOG/NTSR1	27
BP	GO:0032846	positive regulation of homeostatic process	19/1881	77/6250	0.880126939903287	1	DRD2/CNR1/PPARGC1A/GPLD1/LACRT/FSHB/ADCYAP1R1/TEX101/F2/DRD1/AGT/GPER1/APLN/AKAP6/NPSR1/SLX1A/HMGB2/NTSR1/OXCT1	19
BP	GO:0010562	positive regulation of phosphorus metabolic process	131/1881	471/6250	0.880592205164692	1	IL23R/ENPP2/MT3/CARTPT/CAMKK1/MC3R/GRM4/MAGI2/NEK10/GIPR/ALOX12B/NPNT/MAP3K15/TENM1/MLXIPL/MAPK10/CCL15/SRCIN1/DSCAM/DRD2/GHRHR/PPARGC1A/GRIN1/TSHR/GPLD1/RASGRF1/CCND1/HPCA/NEFL/VIP/ADCY1/TDGF1/SBK2/CRHR1/LACRT/CHRNA3/GHRH/FGF17/NDRG4/CALCR/FSHR/DUSP19/FGF22/INHA/ADCYAP1R1/NRG1/MAPK8IP2/TAAR2/OPRD1/IL4/TAAR5/SOX2/CALCA/FFAR4/RAP2A/TAAR1/TEX101/ITLN1/ADCYAP1/ADCY2/GRIN2C/SPTBN4/DLG4/KL/CAMK2B/GNAS…	131
BP	GO:0045937	positive regulation of phosphate metabolic process	131/1881	471/6250	0.880592205164692	1	IL23R/ENPP2/MT3/CARTPT/CAMKK1/MC3R/GRM4/MAGI2/NEK10/GIPR/ALOX12B/NPNT/MAP3K15/TENM1/MLXIPL/MAPK10/CCL15/SRCIN1/DSCAM/DRD2/GHRHR/PPARGC1A/GRIN1/TSHR/GPLD1/RASGRF1/CCND1/HPCA/NEFL/VIP/ADCY1/TDGF1/SBK2/CRHR1/LACRT/CHRNA3/GHRH/FGF17/NDRG4/CALCR/FSHR/DUSP19/FGF22/INHA/ADCYAP1R1/NRG1/MAPK8IP2/TAAR2/OPRD1/IL4/TAAR5/SOX2/CALCA/FFAR4/RAP2A/TAAR1/TEX101/ITLN1/ADCYAP1/ADCY2/GRIN2C/SPTBN4/DLG4/KL/CAMK2B/GNAS…	131
BP	GO:0060402	calcium ion transport into cytosol	16/1881	66/6250	0.88208300025738	1	JPH3/DRD2/LACRT/ADCYAP1R1/CALCA/TEX101/F2/DRD1/GPER1/AKAP6/SLC8A3/CALM1/CALM2/NPSR1/NTSR1/CACNA1C	16
BP	GO:0051346	negative regulation of hydrolase activity	43/1881	164/6250	0.882582524378555	1	SPOCK3/SPINK9/MT3/SERPINA10/PPP4R4/PCSK1N/SERPIND1/SORL1/SPINK4/MAGEA3/PCDH11X/GRXCR1/SERPINA11/TMBIM6/SPINK7/WFDC13/LMTK3/PTPRN2/ARFGEF3/SERPINI1/ITIH6/SERPINA6/AGT/PROL1/APOC3/WFIKKN1/SSPO/MKKS/TMEM132D/SLC7A14/CSTL1/RIMBP2/SERPINI2/FABP1/SPINK5/R3HDML/COL28A1/DLG2/A2ML1/FZD10/APOA2/CSRNP3/CRY2	43
BP	GO:0042157	lipoprotein metabolic process	12/1881	51/6250	0.882917980202712	1	ALOX12B/ZDHHC21/MBOAT4/ZDHHC22/APOB/APOC3/PIGH/PEMT/APOBEC1/DPM3/APOA2/ZDHHC23	12
BP	GO:0055002	striated muscle cell development	12/1881	51/6250	0.882917980202712	1	TMOD1/CACNA2D2/DNER/UCHL1/AGT/KLHL41/WFIKKN1/TMOD2/AKAP6/PRKAR1A/NKX2-6/MYOG	12
BP	GO:0055080	cation homeostasis	69/1881	256/6250	0.883556264338963	1	MT3/SLC26A11/CACNA1A/MC3R/SLC12A1/GIPR/KCNA5/CCL15/JPH3/DRD2/GRIN1/ATP1A3/RXFP3/ATP1B1/SLC4A10/SLC4A8/ATP6V0E2/SLC4A3/CRHR1/LACRT/GPR12/ATP2B2/SCGN/MCHR1/SV2A/ATP6V1G2/CALCR/TF/ADCYAP1R1/TMBIM6/CALCA/TEX101/SLC9A3/DLG4/KL/SLC22A17/KCNH2/GRM1/SLC12A5/GRIK2/F2/DRD1/AGT/TRPC7/UPK3A/CP/GPR6/GPER1/ATP6V1C2/ATP2A3/AKAP6/KCNMA1/AVPR1B/SLC8A3/SLC7A8/RAB39A/CALM1/CALM2/EDN3/NMUR2/NPSR1/PRND/NTSR1/CACNA1C/…	69
BP	GO:0055065	metal ion homeostasis	63/1881	235/6250	0.884279224705868	1	MT3/CACNA1A/MC3R/SLC12A1/GIPR/KCNA5/CCL15/JPH3/DRD2/GRIN1/ATP1A3/RXFP3/ATP1B1/ATP6V0E2/CRHR1/LACRT/GPR12/ATP2B2/SCGN/MCHR1/SV2A/ATP6V1G2/CALCR/TF/ADCYAP1R1/TMBIM6/CALCA/TEX101/DLG4/KL/SLC22A17/KCNH2/GRM1/SLC12A5/GRIK2/F2/DRD1/AGT/TRPC7/UPK3A/CP/GPR6/GPER1/ATP6V1C2/ATP2A3/AKAP6/KCNMA1/AVPR1B/SLC8A3/SLC7A8/CALM1/CALM2/EDN3/NMUR2/NPSR1/PRND/NTSR1/CACNA1C/SLC46A1/SLC39A6/SLC24A2/TFR2/KDR	63
BP	GO:0050714	positive regulation of protein secretion	20/1881	81/6250	0.884379356076216	1	CHIA/GCK/GIPR/DRD2/FFAR1/GPLD1/NKX6-1/PFKM/GIP/OR51E2/STXBP5L/UCN3/FFAR2/GPER1/RPH3AL/PYDC1/CADM1/ISL1/FGB/OXCT1	20
BP	GO:0006941	striated muscle contraction	13/1881	55/6250	0.886290688805645	1	ATP1B1/CHRND/SCN3B/MYH8/JSRP1/KCNH2/KLHL41/ATP8A2/CALM1/CALM2/HCN4/SCN1B/CACNA1C	13
BP	GO:0007411	axon guidance	66/1881	246/6250	0.887835389239997	1	EFNB3/RPS6KA6/PSPN/DSCAM/NEUROG2/KCNQ3/KIF5C/GRIN1/EPHA7/ROBO2/RASGRF1/RGMB/NEFL/PAX6/FGF17/UNC5D/DPYSL5/FGF22/NRG1/FOXD1/TNR/NKX2-1/EPHA6/GRIN2C/EPHA5/SPTBN4/CNTN1/DLG4/KL/CAMK2B/DCX/B4GAT1/CDH4/KIF5A/CRMP1/CNTN2/BMPR1B/TRPC7/COL2A1/WNT3A/GRIN2A/NCAM1/SLIT1/CACNA1D/LHX3/CACNA1H/NFASC/SH3GL2/SPTB/NRXN1/ARX/SEMA3E/CALM1/CALM2/FGF9/ISL1/DPYSL4/LHX1/FGF3/CNTN4/MEGF8/SCN1B/PSMB11/CACNA1C/ANK1/EPHA4	66
BP	GO:0097485	neuron projection guidance	66/1881	246/6250	0.887835389239997	1	EFNB3/RPS6KA6/PSPN/DSCAM/NEUROG2/KCNQ3/KIF5C/GRIN1/EPHA7/ROBO2/RASGRF1/RGMB/NEFL/PAX6/FGF17/UNC5D/DPYSL5/FGF22/NRG1/FOXD1/TNR/NKX2-1/EPHA6/GRIN2C/EPHA5/SPTBN4/CNTN1/DLG4/KL/CAMK2B/DCX/B4GAT1/CDH4/KIF5A/CRMP1/CNTN2/BMPR1B/TRPC7/COL2A1/WNT3A/GRIN2A/NCAM1/SLIT1/CACNA1D/LHX3/CACNA1H/NFASC/SH3GL2/SPTB/NRXN1/ARX/SEMA3E/CALM1/CALM2/FGF9/ISL1/DPYSL4/LHX1/FGF3/CNTN4/MEGF8/SCN1B/PSMB11/CACNA1C/ANK1/EPHA4	66
BP	GO:0000288	nuclear-transcribed mRNA catabolic process, deadenylation-dependent decay	2/1881	11/6250	0.888494699948589	1	CPEB3/NANOS2	2
BP	GO:0001510	RNA methylation	2/1881	11/6250	0.888494699948589	1	RNMT/TRMT10A	2
BP	GO:0001702	gastrulation with mouth forming second	2/1881	11/6250	0.888494699948589	1	LHX1/MEGF8	2
BP	GO:0001844	protein insertion into mitochondrial membrane involved in apoptotic signaling pathway	2/1881	11/6250	0.888494699948589	1	MOAP1/DYNLL2	2
BP	GO:0002369	T cell cytokine production	2/1881	11/6250	0.888494699948589	1	IL4/IFNA2	2
BP	GO:0003209	cardiac atrium morphogenesis	2/1881	11/6250	0.888494699948589	1	ISL1/WNT2	2
BP	GO:0006446	regulation of translational initiation	2/1881	11/6250	0.888494699948589	1	DAZ1/PAIP2	2
BP	GO:0006582	melanin metabolic process	2/1881	11/6250	0.888494699948589	1	OCA2/SLC45A2	2
BP	GO:0008156	negative regulation of DNA replication	2/1881	11/6250	0.888494699948589	1	TSPYL2/CERS1	2
BP	GO:0009065	glutamine family amino acid catabolic process	2/1881	11/6250	0.888494699948589	1	GAD1/GAD2	2
BP	GO:0010659	cardiac muscle cell apoptotic process	2/1881	11/6250	0.888494699948589	1	NRG1/SIRT4	2
BP	GO:0010893	positive regulation of steroid biosynthetic process	2/1881	11/6250	0.888494699948589	1	WNT4/IGF1R	2
BP	GO:0010939	regulation of necrotic cell death	2/1881	11/6250	0.888494699948589	1	MT3/SLC25A4	2
BP	GO:0014888	striated muscle adaptation	2/1881	11/6250	0.888494699948589	1	CAMK2B/MYOG	2
BP	GO:0030220	platelet formation	2/1881	11/6250	0.888494699948589	1	CASP9/CLEC1B	2
BP	GO:0030728	ovulation	2/1881	11/6250	0.888494699948589	1	GPR149/AGT	2
BP	GO:0031062	positive regulation of histone methylation	2/1881	11/6250	0.888494699948589	1	PAX7/MYB	2
BP	GO:0032204	regulation of telomere maintenance	2/1881	11/6250	0.888494699948589	1	SLX1A/TERF2IP	2
BP	GO:0032456	endocytic recycling	2/1881	11/6250	0.888494699948589	1	SORL1/NDRG4	2
BP	GO:0033028	myeloid cell apoptotic process	2/1881	11/6250	0.888494699948589	1	APOH/THRA	2
BP	GO:0033059	cellular pigmentation	2/1881	11/6250	0.888494699948589	1	POMC/MKKS	2
BP	GO:0042438	melanin biosynthetic process	2/1881	11/6250	0.888494699948589	1	OCA2/SLC45A2	2
BP	GO:0045624	positive regulation of T-helper cell differentiation	2/1881	11/6250	0.888494699948589	1	IL23R/MYB	2
BP	GO:0045672	positive regulation of osteoclast differentiation	2/1881	11/6250	0.888494699948589	1	IL23R/GNAS	2
BP	GO:0046134	pyrimidine nucleoside biosynthetic process	2/1881	11/6250	0.888494699948589	1	NME9/NME5	2
BP	GO:0046326	positive regulation of glucose import	2/1881	11/6250	0.888494699948589	1	FFAR3/ITLN1	2
BP	GO:0048103	somatic stem cell division	2/1881	11/6250	0.888494699948589	1	FGF13/WNT3A	2
BP	GO:0048599	oocyte development	2/1881	11/6250	0.888494699948589	1	WNT4/TRIP13	2
BP	GO:0048741	skeletal muscle fiber development	2/1881	11/6250	0.888494699948589	1	DNER/MYOG	2
BP	GO:0051204	protein insertion into mitochondrial membrane	2/1881	11/6250	0.888494699948589	1	MOAP1/DYNLL2	2
BP	GO:0051354	negative regulation of oxidoreductase activity	2/1881	11/6250	0.888494699948589	1	MT3/CNR1	2
BP	GO:0060338	regulation of type I interferon-mediated signaling pathway	2/1881	11/6250	0.888494699948589	1	IFNA13/IFNA2	2
BP	GO:0060571	morphogenesis of an epithelial fold	2/1881	11/6250	0.888494699948589	1	SOSTDC1/WNT2	2
BP	GO:0060740	prostate gland epithelium morphogenesis	2/1881	11/6250	0.888494699948589	1	IGF1R/HOXA13	2
BP	GO:0070977	bone maturation	2/1881	11/6250	0.888494699948589	1	GH1/FAT4	2
BP	GO:0071359	cellular response to dsRNA	2/1881	11/6250	0.888494699948589	1	GRIN2A/LIN28A	2
BP	GO:0071674	mononuclear cell migration	2/1881	11/6250	0.888494699948589	1	IL4/PLG	2
BP	GO:0072583	clathrin-mediated endocytosis	2/1881	11/6250	0.888494699948589	1	DNAJC6/SNAP91	2
BP	GO:1900027	regulation of ruffle assembly	2/1881	11/6250	0.888494699948589	1	NLGN1/KANK1	2
BP	GO:1900034	regulation of cellular response to heat	2/1881	11/6250	0.888494699948589	1	CAMK2B/RPTOR	2
BP	GO:1900077	negative regulation of cellular response to insulin stimulus	2/1881	11/6250	0.888494699948589	1	TRIM72/KANK1	2
BP	GO:1901522	positive regulation of transcription from RNA polymerase II promoter involved in cellular response to chemical stimulus	2/1881	11/6250	0.888494699948589	1	MT3/RXRG	2
BP	GO:1901661	quinone metabolic process	2/1881	11/6250	0.888494699948589	1	PDSS2/COQ3	2
BP	GO:2000482	regulation of interleukin-8 secretion	2/1881	11/6250	0.888494699948589	1	FFAR2/SSC5D	2
BP	GO:0030003	cellular cation homeostasis	60/1881	225/6250	0.888979594355532	1	MT3/SLC26A11/CACNA1A/GIPR/KCNA5/CCL15/JPH3/DRD2/GRIN1/ATP1A3/RXFP3/ATP1B1/SLC4A10/SLC4A8/ATP6V0E2/SLC4A3/CRHR1/LACRT/GPR12/ATP2B2/SCGN/MCHR1/SV2A/ATP6V1G2/CALCR/TF/ADCYAP1R1/TMBIM6/CALCA/TEX101/DLG4/SLC22A17/GRM1/GRIK2/F2/DRD1/AGT/TRPC7/CP/GPR6/GPER1/ATP6V1C2/ATP2A3/AKAP6/KCNMA1/AVPR1B/SLC8A3/RAB39A/CALM1/CALM2/EDN3/NMUR2/NPSR1/PRND/NTSR1/CACNA1C/SLC46A1/SLC39A6/SLC24A2/TFR2	60
BP	GO:0006997	nucleus organization	7/1881	32/6250	0.889749931368178	1	SYCP1/CHD5/H1FNT/GPER1/IFT88/HMGB2/GOLM1	7
BP	GO:0045669	positive regulation of osteoblast differentiation	7/1881	32/6250	0.889749931368178	1	NPNT/SUCO/NELL1/GNAS/WNT4/BMPR1B/HEY1	7
BP	GO:1904019	epithelial cell apoptotic process	7/1881	32/6250	0.889749931368178	1	IL4/SCG2/GPER1/E2F2/NEUROD1/FGB/KDR	7
BP	GO:0008589	regulation of smoothened signaling pathway	6/1881	28/6250	0.889788268749471	1	TCTN1/RFX4/FGF9/IFT88/IFT172/IHH	6
BP	GO:0019748	secondary metabolic process	6/1881	28/6250	0.889788268749471	1	OCA2/DDC/SLC45A2/PON3/ARL1/CYP2A13	6
BP	GO:0030195	negative regulation of blood coagulation	6/1881	28/6250	0.889788268749471	1	APOH/PLG/F2/CPB2/FGB/PROC	6
BP	GO:0034103	regulation of tissue remodeling	6/1881	28/6250	0.889788268749471	1	CARTPT/SUCO/FSHB/CALCA/TNFRSF11B/AGT	6
BP	GO:0043299	leukocyte degranulation	6/1881	28/6250	0.889788268749471	1	CRHR1/IL4/CPLX2/IL13RA2/CHGA/VAMP2	6
BP	GO:0046889	positive regulation of lipid biosynthetic process	6/1881	28/6250	0.889788268749471	1	MLXIPL/GPLD1/WNT4/AGT/SIRT4/IGF1R	6
BP	GO:1900047	negative regulation of hemostasis	6/1881	28/6250	0.889788268749471	1	APOH/PLG/F2/CPB2/FGB/PROC	6
BP	GO:0048706	embryonic skeletal system development	18/1881	74/6250	0.889891724785214	1	SPEF2/WDR19/HOXB5/DLX1/SATB2/GNAS/IRX5/COL2A1/SIX2/FGF9/HOXA11/IHH/HOXB9/LHX1/PAX7/DMRT2/MEGF8/HOXB6	18
BP	GO:0016579	protein deubiquitination	8/1881	36/6250	0.890645574341639	1	USP27X/USP30/UCHL1/USP17L19/USP17L22/USP21/WDR48/USP17L3	8
BP	GO:0055007	cardiac muscle cell differentiation	8/1881	36/6250	0.890645574341639	1	PROX2/TDGF1/NRG1/AGT/WNT3A/AKAP6/IFT88/NKX2-6	8
BP	GO:0060048	cardiac muscle contraction	8/1881	36/6250	0.890645574341639	1	ATP1B1/SCN3B/KCNH2/CALM1/CALM2/HCN4/SCN1B/CACNA1C	8
BP	GO:0070201	regulation of establishment of protein localization	87/1881	320/6250	0.890877929002873	1	CHIA/RFX6/PCSK1/GCK/CARTPT/CACNA1A/OSCP1/RFX3/GIPR/SYT5/KCNB1/TENM1/KCNA5/NKAP/DRD2/CNR1/PKIA/FFAR1/SORL1/CABP1/GPLD1/KCNC2/HPCA/NBPF3/LACRT/NKX6-1/PFKM/CACNA2D2/VAMP4/CACNA1E/APC2/NRG1/SEC11C/TMBIM6/FFAR4/GIP/OR51E2/EPHA5/SIAH3/GNAS/STXBP1/SYT7/STXBP5L/UCN3/OR13C4/FFAR2/LRRC46/NKD2/GPER1/KANK1/PYDC2/SSC5D/WNT3A/RPH3AL/ABCC8/CACNA1D/VAMP2/AKAP6/SNAP25/SLC25A4/DYNLL2/NEUROD1/ELMOD1/NRXN1/KCNJ11/CE…	87
BP	GO:0098771	inorganic ion homeostasis	71/1881	264/6250	0.891072141151859	1	MT3/SLC26A11/CACNA1A/MC3R/SLC12A1/GIPR/KCNA5/CCL15/JPH3/DRD2/GRIN1/ATP1A3/RXFP3/ATP1B1/SLC4A10/SLC4A8/ATP6V0E2/SLC4A3/CRHR1/LACRT/GPR12/ATP2B2/SCGN/MCHR1/SV2A/ATP6V1G2/CALCR/TF/ADCYAP1R1/TMBIM6/CALCA/TEX101/SLC9A3/DLG4/KL/SLC22A17/KCNH2/GRM1/SLC12A5/SLC34A3/GRIK2/F2/DRD1/AGT/TRPC7/UPK3A/CP/GPR6/GPER1/ATP6V1C2/ATP2A3/AKAP6/KCNMA1/AVPR1B/CKB/SLC8A3/SLC7A8/RAB39A/CALM1/CALM2/EDN3/NMUR2/NPSR1/PRND/NT…	71
BP	GO:0010595	positive regulation of endothelial cell migration	5/1881	24/6250	0.891249183710467	1	GPLD1/TDGF1/AGT/ATOH8/KDR	5
BP	GO:0014033	neural crest cell differentiation	5/1881	24/6250	0.891249183710467	1	NRG1/RET/ISL1/EDN3/PAX3	5
BP	GO:0032092	positive regulation of protein binding	5/1881	24/6250	0.891249183710467	1	SPAG8/PLCL1/WNT3A/MAPRE3/PLCL2	5
BP	GO:0032835	glomerulus development	5/1881	24/6250	0.891249183710467	1	MAGI2/FOXJ1/RET/LHX1/PROM1	5
BP	GO:0048066	developmental pigmentation	5/1881	24/6250	0.891249183710467	1	OCA2/EDN3/PAX3/ADAMTS20/IHH	5
BP	GO:0097581	lamellipodium organization	5/1881	24/6250	0.891249183710467	1	ENPP2/WASF3/KANK1/DMTN/WNT1	5
BP	GO:2001238	positive regulation of extrinsic apoptotic signaling pathway	5/1881	24/6250	0.891249183710467	1	RET/BMPR1B/ZSWIM2/AGT/GPER1	5
BP	GO:0001935	endothelial cell proliferation	9/1881	40/6250	0.892166087344134	1	APOH/VIP/CALCA/SCG2/RPTOR/ATOH8/HMGB2/WNT2/KDR	9
BP	GO:0046849	bone remodeling	9/1881	40/6250	0.892166087344134	1	CARTPT/SUCO/FSHB/TPH1/CALCA/TNFRSF11B/WNT16/HTR1B/IHH	9
BP	GO:0043543	protein acylation	15/1881	63/6250	0.893020018939565	1	NAT16/PCK1/ZDHHC21/PPARGC1A/MBOAT4/ZDHHC22/APBB1/CHD5/NAP1L2/NAA20/ISL1/EID1/TERF2IP/ZDHHC23/BEND3	15
BP	GO:0046328	regulation of JNK cascade	15/1881	63/6250	0.893020018939565	1	MAPK8IP1/DUSP19/MAPK8IP2/AIDA/RAP2A/GRIK2/WNT16/ZNF622/IGF1R/DUSP15/TP73/ERN2/FZD10/MAP3K10/EPHA4	15
BP	GO:0006839	mitochondrial transport	19/1881	78/6250	0.893614092770513	1	OSCP1/SLC25A14/NKAP/GDAP1/MPC2/NBPF3/NRG1/SIAH3/MOAP1/OR13C4/LRRC46/NPTX1/DYNLL2/ELMOD1/TIMM22/SIRT4/PEMT/MYBPC1/CDKL2	19
BP	GO:0006875	cellular metal ion homeostasis	55/1881	208/6250	0.894564715002489	1	MT3/CACNA1A/GIPR/KCNA5/CCL15/JPH3/DRD2/GRIN1/ATP1A3/RXFP3/ATP1B1/ATP6V0E2/CRHR1/LACRT/GPR12/ATP2B2/SCGN/MCHR1/SV2A/ATP6V1G2/CALCR/TF/ADCYAP1R1/TMBIM6/CALCA/TEX101/DLG4/SLC22A17/GRM1/GRIK2/F2/DRD1/AGT/TRPC7/CP/GPR6/GPER1/ATP6V1C2/ATP2A3/AKAP6/KCNMA1/AVPR1B/SLC8A3/CALM1/CALM2/EDN3/NMUR2/NPSR1/PRND/NTSR1/CACNA1C/SLC46A1/SLC39A6/SLC24A2/TFR2	55
BP	GO:0009062	fatty acid catabolic process	4/1881	20/6250	0.894946117735936	1	CNR1/FAAH/HAO1/FABP1	4
BP	GO:0015914	phospholipid transport	4/1881	20/6250	0.894946117735936	1	APOC3/ABCG8/ATP8A2/APOA2	4
BP	GO:0030101	natural killer cell activation	4/1881	20/6250	0.894946117735936	1	IL23R/IFNA13/IFNA2/PGLYRP3	4
BP	GO:0042743	hydrogen peroxide metabolic process	4/1881	20/6250	0.894946117735936	1	MT3/PRDX2/DUOXA1/MAOB	4
BP	GO:0043331	response to dsRNA	4/1881	20/6250	0.894946117735936	1	GRIN2A/LIN28A/IFNA13/IFNA2	4
BP	GO:0070296	sarcoplasmic reticulum calcium ion transport	4/1881	20/6250	0.894946117735936	1	AKAP6/CALM1/CALM2/CACNA1C	4
BP	GO:1900076	regulation of cellular response to insulin stimulus	4/1881	20/6250	0.894946117735936	1	FFAR3/GPLD1/TRIM72/KANK1	4
BP	GO:1902807	negative regulation of cell cycle G1/S phase transition	4/1881	20/6250	0.894946117735936	1	MYO16/CCND1/TP73/PSMB11	4
BP	GO:0006486	protein glycosylation	26/1881	104/6250	0.896071363924456	1	MT3/ST8SIA5/LRP2/GALNTL6/MGAT4C/NEU2/C20orf173/MUCL1/MUC6/B3GALT2/B4GALT6/B4GAT1/ST8SIA3/B3GAT2/ST3GAL6/POMT1/PRKCSH/TMEM59/SIRT4/GALNT18/GCNT3/DPM3/FUT2/FUT3/GALNT9/B3GAT1	26
BP	GO:0043413	macromolecule glycosylation	26/1881	104/6250	0.896071363924456	1	MT3/ST8SIA5/LRP2/GALNTL6/MGAT4C/NEU2/C20orf173/MUCL1/MUC6/B3GALT2/B4GALT6/B4GAT1/ST8SIA3/B3GAT2/ST3GAL6/POMT1/PRKCSH/TMEM59/SIRT4/GALNT18/GCNT3/DPM3/FUT2/FUT3/GALNT9/B3GAT1	26
BP	GO:0018209	peptidyl-serine modification	23/1881	93/6250	0.896178882152922	1	PDK3/SPOCK3/TENM1/MLXIPL/PLCL1/TDGF1/MBOAT4/OPRD1/CNKSR3/SPTBN4/TTBK1/CAMK2B/DCX/AGT/WNT3A/PLCL2/MAST1/DMTN/MYO3A/IFNA13/IFNA2/TERF2IP/MAP3K10	23
BP	GO:0032147	activation of protein kinase activity	51/1881	194/6250	0.896235559429544	1	IL23R/MT3/CARTPT/CAMKK1/GRM4/MAP3K15/MAPK10/DRD2/GRIN1/RASGRF1/NEFL/ADCY1/TDGF1/SBK2/CHRNA3/FGF17/DUSP19/FGF22/NRG1/MAPK8IP2/CALCA/ADCY2/GRIN2C/SPTBN4/DLG4/KL/CAMK2B/GRM1/PRLR/MAP3K19/AGT/PROK1/FGF13/GH1/GRIN2A/NCAM1/PRDX2/SPTB/PAK4/PRKAR1A/CALM1/CALM2/FGF9/ADCY8/ALK/PDE6H/FGF3/TP73/ERN2/PSMB11/MAP3K10	51
BP	GO:0044242	cellular lipid catabolic process	16/1881	67/6250	0.896327388741885	1	ENPP2/MT3/FABP2/CNR1/GPLD1/FABP7/NEU2/APOB/FAAH/FABP6/APOC3/HAO1/SMPD3/GBA2/FABP1/APOA2	16
BP	GO:0060401	cytosolic calcium ion transport	16/1881	67/6250	0.896327388741885	1	JPH3/DRD2/LACRT/ADCYAP1R1/CALCA/TEX101/F2/DRD1/GPER1/AKAP6/SLC8A3/CALM1/CALM2/NPSR1/NTSR1/CACNA1C	16
BP	GO:0046890	regulation of lipid biosynthetic process	11/1881	48/6250	0.896332842140889	1	MLXIPL/GPLD1/NR5A1/APOB/FITM2/WNT4/AGT/APOC3/GPER1/SIRT4/IGF1R	11
BP	GO:0043436	oxoacid metabolic process	97/1881	356/6250	0.898105589518766	1	PDK3/IDS/SPOCK3/GCK/UGT2B4/CDO1/CACNA1A/ADSSL1/PIPOX/PCK1/TAT/ALOX12B/MLXIPL/ACMSD/CNR1/OGDHL/PPARGC1A/LIPF/BCAN/CYP2F1/TPH2/MPC2/ACSL6/HS3ST4/PKLR/ACAN/UGT2B11/GAD1/PFKM/ACSBG1/C20orf173/GPC5/HAL/TPH1/DDC/FAAH/MSRA/EXTL3/NDST4/B4GALT6/B4GAT1/CYP46A1/HS6ST3/B3GAT2/PON3/FADS6/ACSM4/FABP6/AGT/APOC3/UGT3A1/ACOT12/CHST5/HAO1/SULT1E1/GADL1/QDPR/SULT4A1/ARV1/ABHD10/ST3GAL6/CSPG5/ELOVL4/CKB/ENO2/HS3ST5/…	97
BP	GO:0032387	negative regulation of intracellular transport	12/1881	52/6250	0.898744507269713	1	PKIA/CABP1/APC2/CALCA/MAPT/SIAH3/IL13RA2/PYDC2/SIRT4/THRA/DMTN/NTSR1	12
BP	GO:0051209	release of sequestered calcium ion into cytosol	12/1881	52/6250	0.898744507269713	1	DRD2/LACRT/TEX101/F2/DRD1/GPER1/AKAP6/CALM1/CALM2/NPSR1/NTSR1/CACNA1C	12
BP	GO:0051283	negative regulation of sequestering of calcium ion	12/1881	52/6250	0.898744507269713	1	DRD2/LACRT/TEX101/F2/DRD1/GPER1/AKAP6/CALM1/CALM2/NPSR1/NTSR1/CACNA1C	12
BP	GO:0015718	monocarboxylic acid transport	13/1881	56/6250	0.901274548069951	1	CACNA1A/DRD2/SLC32A1/SLC5A12/MPC2/LCN12/SLC22A9/FABP6/SLC10A2/FABP1/SLC6A13/NMUR2/NTSR1	13
BP	GO:0051781	positive regulation of cell division	13/1881	56/6250	0.901274548069951	1	TAS2R13/DRD2/NPM2/RXFP3/GKN1/CAMK2B/WNT4/PROK1/IGF1R/FGF9/EDN3/FGF3/HOXA13	13
BP	GO:0055001	muscle cell development	13/1881	56/6250	0.901274548069951	1	TMOD1/MEGF10/CACNA2D2/DNER/UCHL1/AGT/KLHL41/WFIKKN1/TMOD2/AKAP6/PRKAR1A/NKX2-6/MYOG	13
BP	GO:0033674	positive regulation of kinase activity	68/1881	255/6250	0.902329787300062	1	IL23R/MT3/CARTPT/CAMKK1/GRM4/NEK10/MAP3K15/TENM1/MAPK10/SRCIN1/DRD2/GRIN1/RASGRF1/CCND1/NEFL/ADCY1/TDGF1/SBK2/CHRNA3/FGF17/DUSP19/FGF22/NRG1/MAPK8IP2/CALCA/ADCYAP1/ADCY2/GRIN2C/SPTBN4/DLG4/KL/CAMK2B/GRM1/NEURL1/ZNF622/PRLR/MAP3K19/AGT/PROK1/FGF13/GH1/MMD2/WNT3A/GRIN2A/NCAM1/RPTOR/MAPRE3/PRDX2/SPTB/CDK5R2/PAK4/VLDLR/PRKAR1A/CALM1/CALM2/FGF9/EDN3/ADCY8/ALK/EEF1A2/PDE6H/FGF3/TP73/ERN2/FZD10/PSMB11/M…	68
BP	GO:0000245	spliceosomal complex assembly	3/1881	16/6250	0.90233015820402	1	CELF4/SRSF12/PSIP1	3
BP	GO:0001937	negative regulation of endothelial cell proliferation	3/1881	16/6250	0.90233015820402	1	APOH/SCG2/ATOH8	3
BP	GO:0002886	regulation of myeloid leukocyte mediated immunity	3/1881	16/6250	0.90233015820402	1	CRHR1/IL4/IL13RA2	3
BP	GO:0006040	amino sugar metabolic process	3/1881	16/6250	0.90233015820402	1	CHIA/CHST5/FN3K	3
BP	GO:0007062	sister chromatid cohesion	3/1881	16/6250	0.90233015820402	1	MEIKIN/DDX11/HORMAD2	3
BP	GO:0007566	embryo implantation	3/1881	16/6250	0.90233015820402	1	HMX3/CALCA/PRLR	3
BP	GO:0009395	phospholipid catabolic process	3/1881	16/6250	0.90233015820402	1	ENPP2/SMPD3/APOA2	3
BP	GO:0009451	RNA modification	3/1881	16/6250	0.90233015820402	1	RNMT/TRMT10A/APOBEC1	3
BP	GO:0014910	regulation of smooth muscle cell migration	3/1881	16/6250	0.90233015820402	1	PPARGC1A/SORL1/NDRG4	3
BP	GO:0021772	olfactory bulb development	3/1881	16/6250	0.90233015820402	1	ROBO2/CRTAC1/ARX	3
BP	GO:0030890	positive regulation of B cell proliferation	3/1881	16/6250	0.90233015820402	1	CHRNB2/IL4/WNT3A	3
BP	GO:0032370	positive regulation of lipid transport	3/1881	16/6250	0.90233015820402	1	ATP8A2/PON1/NTSR1	3
BP	GO:0045600	positive regulation of fat cell differentiation	3/1881	16/6250	0.90233015820402	1	FNDC5/TPH1/SULT1E1	3
BP	GO:0045987	positive regulation of smooth muscle contraction	3/1881	16/6250	0.90233015820402	1	TACR3/NPNT/GPER1	3
BP	GO:0048730	epidermis morphogenesis	3/1881	16/6250	0.90233015820402	1	TGM3/SOSTDC1/FOXE1	3
BP	GO:0048806	genitalia development	3/1881	16/6250	0.90233015820402	1	TEX15/LHX1/HOXA13	3
BP	GO:0050931	pigment cell differentiation	3/1881	16/6250	0.90233015820402	1	OCA2/EDN3/ADAMTS20	3
BP	GO:0072132	mesenchyme morphogenesis	3/1881	16/6250	0.90233015820402	1	WNT3A/HEY1/ISL1	3
BP	GO:0045860	positive regulation of protein kinase activity	66/1881	248/6250	0.902740493426059	1	IL23R/MT3/CARTPT/CAMKK1/GRM4/NEK10/MAP3K15/TENM1/MAPK10/SRCIN1/DRD2/GRIN1/RASGRF1/CCND1/NEFL/ADCY1/TDGF1/SBK2/CHRNA3/FGF17/DUSP19/FGF22/NRG1/MAPK8IP2/CALCA/ADCYAP1/ADCY2/GRIN2C/SPTBN4/DLG4/KL/CAMK2B/GRM1/NEURL1/PRLR/MAP3K19/AGT/PROK1/FGF13/GH1/MMD2/WNT3A/GRIN2A/NCAM1/RPTOR/MAPRE3/PRDX2/SPTB/CDK5R2/PAK4/VLDLR/PRKAR1A/CALM1/CALM2/FGF9/EDN3/ADCY8/ALK/PDE6H/FGF3/TP73/ERN2/FZD10/PSMB11/MAP3K10/EPHA4	66
BP	GO:0033002	muscle cell proliferation	14/1881	60/6250	0.903873658095647	1	PPARGC1A/MEGF10/VIP/NDRG4/NRG1/KCNK2/AGT/SKP2/PRKAR1A/FGF9/TP73/MYOG/HES5/WNT2	14
BP	GO:0046777	protein autophosphorylation	19/1881	79/6250	0.905857857759992	1	NEK10/EPHA7/RAP2A/CAMK2B/DCX/PRKCG/MAPK15/IGF1R/DAPK1/CALM1/CALM2/MYO3A/ALK/WNK3/STK33/STYK1/MAP3K10/KDR/EPHA4	19
BP	GO:2001236	regulation of extrinsic apoptotic signaling pathway	15/1881	64/6250	0.906505874168011	1	NRG1/IL4/RET/SCRT2/SCG2/PELI3/BMPR1B/ZSWIM2/AGT/COL2A1/GPER1/PRDX2/DAPK1/FGB/HMGB2	15
BP	GO:0010466	negative regulation of peptidase activity	26/1881	105/6250	0.906674645023352	1	SPOCK3/SPINK9/MT3/SERPINA10/PCSK1N/SERPIND1/SORL1/SPINK4/MAGEA3/SERPINA11/SPINK7/WFDC13/SERPINI1/ITIH6/SERPINA6/AGT/PROL1/WFIKKN1/SSPO/CSTL1/SERPINI2/FABP1/SPINK5/R3HDML/COL28A1/A2ML1	26
BP	GO:0050795	regulation of behavior	26/1881	105/6250	0.906674645023352	1	MC3R/TACR3/DSCAM/DRD2/CNR1/CHRNB2/ROBO2/HTR1A/CRHR1/GHRH/IL4/DLG4/SCG2/PER3/NLGN1/DRD1/WNT3A/NRXN1/EDN3/HTR1B/IFT88/NPSR1/HCRTR1/MEGF8/AGRP/KDR	26
BP	GO:0070085	glycosylation	26/1881	105/6250	0.906674645023352	1	MT3/ST8SIA5/LRP2/GALNTL6/MGAT4C/NEU2/C20orf173/MUCL1/MUC6/B3GALT2/B4GALT6/B4GAT1/ST8SIA3/B3GAT2/ST3GAL6/POMT1/PRKCSH/TMEM59/SIRT4/GALNT18/GCNT3/DPM3/FUT2/FUT3/GALNT9/B3GAT1	26
BP	GO:0032880	regulation of protein localization	98/1881	361/6250	0.907115001079622	1	CHIA/RFX6/PCSK1/GCK/CARTPT/CACNA1A/OSCP1/RFX3/GIPR/SYT5/KCNB1/TENM1/KCNA5/NKAP/DRD2/CNR1/CELSR2/PKIA/FFAR1/SORL1/CABP1/GPLD1/KCNC2/HPCA/VIP/NBPF3/LACRT/NKX6-1/TEX15/PFKM/ASTN2/SYCP1/CACNA2D2/VAMP4/CACNA1E/APC2/NRG1/SEC11C/TMBIM6/FFAR4/GIP/OR51E2/ADCYAP1/EPHA5/SIAH3/GNAS/NLGN1/STXBP1/SYT7/STXBP5L/UCN3/OR13C4/FFAR2/LRRC46/NKD2/GPER1/MMD2/KANK1/PYDC2/SSC5D/WNT3A/RPH3AL/ABCC8/CACNA1D/VAMP2/AKAP6/SNAP…	98
BP	GO:0009108	coenzyme biosynthetic process	8/1881	37/6250	0.908009354567001	1	PDK3/ACSL6/ASPDH/QDPR/PDSS2/ELOVL4/GCH1/COQ3	8
BP	GO:0030010	establishment of cell polarity	8/1881	37/6250	0.908009354567001	1	FOXJ1/PAX6/BRSK1/FGF13/KANK1/IGF1R/RUFY3/PTK7	8
BP	GO:0043473	pigmentation	8/1881	37/6250	0.908009354567001	1	DRD2/POMC/OCA2/MKKS/EDN3/PAX3/ADAMTS20/IHH	8
BP	GO:0002088	lens development in camera-type eye	7/1881	33/6250	0.908088437121664	1	TMOD1/PAX6/SOX1/MEIS1/SLC7A11/CRYBA2/WNT2	7
BP	GO:0033138	positive regulation of peptidyl-serine phosphorylation	7/1881	33/6250	0.908088437121664	1	TENM1/OPRD1/AGT/WNT3A/IFNA13/IFNA2/TERF2IP	7
BP	GO:0061045	negative regulation of wound healing	7/1881	33/6250	0.908088437121664	1	APOH/PLG/WNT4/F2/CPB2/FGB/PROC	7
BP	GO:0071901	negative regulation of protein serine/threonine kinase activity	9/1881	41/6250	0.908607989524492	1	PKIA/SORL1/NELL1/DUSP19/AIDA/UCHL1/RGS4/PRKAR1A/TP73	9
BP	GO:0042180	cellular ketone metabolic process	20/1881	83/6250	0.908881024923786	1	PDK3/GCK/MLXIPL/CNR1/PPARGC1A/FSHB/WNT4/AGT/APOC3/PDSS2/CACNA1H/KCNMA1/HAGH/SIRT4/COQ3/FABP1/DHRS9/PSMB11/DUOXA1/OXCT1	20
BP	GO:0045017	glycerolipid biosynthetic process	20/1881	83/6250	0.908881024923786	1	OCRL/PCK1/GPLD1/ACSL6/MTMR7/GPAT2/FITM2/TPTE2/SLC44A5/CDS2/PIGH/ETNK2/ELOVL4/PEMT/DPM3/SLC44A4/LPCAT4/APOA2/CHAT/PLA2G12A	20
BP	GO:0008630	intrinsic apoptotic signaling pathway in response to DNA damage	6/1881	29/6250	0.90913734067363	1	ING2/MOAP1/BCL2L10/CDIP1/CASP9/TP73	6
BP	GO:0008637	apoptotic mitochondrial changes	6/1881	29/6250	0.90913734067363	1	MLLT11/MOAP1/GPER1/NPTX1/SLC25A4/DYNLL2	6
BP	GO:0015908	fatty acid transport	6/1881	29/6250	0.90913734067363	1	DRD2/LCN12/SLC22A9/FABP1/NMUR2/NTSR1	6
BP	GO:0030514	negative regulation of BMP signaling pathway	6/1881	29/6250	0.90913734067363	1	CER1/SOSTDC1/GREM2/SOST/VWC2L/WNT1	6
BP	GO:0042733	embryonic digit morphogenesis	6/1881	29/6250	0.90913734067363	1	LRP4/HOXD12/HOXA11/IFT88/B9D1/IHH	6
BP	GO:0043407	negative regulation of MAP kinase activity	6/1881	29/6250	0.90913734067363	1	SORL1/DUSP19/AIDA/UCHL1/RGS4/TP73	6
BP	GO:1902115	regulation of organelle assembly	6/1881	29/6250	0.90913734067363	1	MNS1/CCDC151/CENPJ/IFT88/RAB33A/KIF9	6
BP	GO:1903076	regulation of protein localization to plasma membrane	6/1881	29/6250	0.90913734067363	1	VAMP4/NKD2/GPER1/NRXN1/TMEM59/WNK3	6
BP	GO:1904375	regulation of protein localization to cell periphery	6/1881	29/6250	0.90913734067363	1	VAMP4/NKD2/GPER1/NRXN1/TMEM59/WNK3	6
BP	GO:0006721	terpenoid metabolic process	10/1881	45/6250	0.909685864095401	1	LRP2/TTR/ISX/RLBP1/GPC5/APOB/APOC3/PNLIP/DHRS9/APOA2	10
BP	GO:0030518	intracellular steroid hormone receptor signaling pathway	10/1881	45/6250	0.909685864095401	1	PIAS2/NR0B1/RHOXF1/GHRHR/PPARGC1A/SCGB2A1/GPER1/SKP2/ISL1/CRY2	10
BP	GO:0043409	negative regulation of MAPK cascade	10/1881	45/6250	0.909685864095401	1	RPS6KA6/SORL1/DUSP19/AIDA/CNKSR3/UCHL1/RGS4/DUSP26/IGF1R/TP73	10
BP	GO:0090092	regulation of transmembrane receptor protein serine/threonine kinase signaling pathway	24/1881	98/6250	0.910442424938273	1	CER1/CITED2/MAGI2/NPNT/ING2/SOSTDC1/GREM2/TDGF1/SOST/INHA/FST/FOXD1/NKX2-1/PEG10/GDF1/BMP3/VWC2L/GDF11/FGF9/WNT1/HOXA13/SKOR2/HES5/ONECUT2	24
BP	GO:0006694	steroid biosynthetic process	11/1881	49/6250	0.91110432240184	1	NR0B1/NR5A1/FSHB/APOB/WNT4/CYP46A1/PRLR/ARV1/CACNA1H/IGF1R/HSD11B2	11
BP	GO:0045861	negative regulation of proteolysis	36/1881	142/6250	0.911472133622657	1	SPOCK3/SPINK9/MT3/SERPINA10/PCSK1N/SUSD4/SERPIND1/SORL1/SPINK4/MAGEA3/NELL1/SERPINA11/SPINK7/WFDC13/CHAC1/SERPINI1/ITIH6/F2/PRKCG/SERPINA6/AGT/PROL1/CPB2/WFIKKN1/SSPO/CSTL1/TMEM59/SIRT4/GABARAPL2/SERPINI2/FABP1/WNT1/SPINK5/R3HDML/COL28A1/A2ML1	36
BP	GO:0003279	cardiac septum development	5/1881	25/6250	0.911600951226668	1	CITED2/HEY1/ISL1/IFT88/HOXA13	5
BP	GO:0006354	DNA-templated transcription, elongation	5/1881	25/6250	0.911600951226668	1	HTATSF1/TCEB3B/TAF1A/TCEA2/IKBKAP	5
BP	GO:0050710	negative regulation of cytokine secretion	5/1881	25/6250	0.911600951226668	1	FFAR4/PYDC2/SSC5D/IFNA2/APOA2	5
BP	GO:0032845	negative regulation of homeostatic process	17/1881	72/6250	0.911770747446043	1	CARTPT/DRD2/LACRT/CALCA/TEX101/TNFRSF11B/F2/DRD1/MAFB/GPER1/AKAP6/CALM1/CALM2/NPSR1/TERF2IP/NTSR1/CACNA1C	17
BP	GO:0010563	negative regulation of phosphorus metabolic process	51/1881	196/6250	0.911801279459612	1	APLP1/PPP1R1A/PPP4R4/RPS6KA6/MLXIPL/SRCIN1/DRD2/INSM1/GRM8/GABBR2/PPARGC1A/PKIA/SORL1/HPCA/GRM7/MAPK8IP1/PAX6/NELL1/PCDH11X/GRXCR1/DUSP19/INHA/AIDA/CNKSR3/GRM3/PPM1E/LMTK3/UCHL1/ARFGEF3/HRH3/RGS4/DRD1/AKAP6/TMEM132D/DUSP26/SLC7A14/PYDC1/RIMBP2/PRKAR1A/DMTN/IGF1R/CALM1/CALM2/HTR1B/DLG2/TP73/PDZD3/GABBR1/MYOG/CSRNP3/CRY2	51
BP	GO:0045936	negative regulation of phosphate metabolic process	51/1881	196/6250	0.911801279459612	1	APLP1/PPP1R1A/PPP4R4/RPS6KA6/MLXIPL/SRCIN1/DRD2/INSM1/GRM8/GABBR2/PPARGC1A/PKIA/SORL1/HPCA/GRM7/MAPK8IP1/PAX6/NELL1/PCDH11X/GRXCR1/DUSP19/INHA/AIDA/CNKSR3/GRM3/PPM1E/LMTK3/UCHL1/ARFGEF3/HRH3/RGS4/DRD1/AKAP6/TMEM132D/DUSP26/SLC7A14/PYDC1/RIMBP2/PRKAR1A/DMTN/IGF1R/CALM1/CALM2/HTR1B/DLG2/TP73/PDZD3/GABBR1/MYOG/CSRNP3/CRY2	51
BP	GO:0009410	response to xenobiotic stimulus	12/1881	53/6250	0.912764284912376	1	UGT2B4/GRIN1/CYP2F1/UGT2B11/CYP46A1/PON3/SULT1E1/SULT4A1/ADH1C/CYP4F22/CYP2A13/MAOB	12
BP	GO:0051282	regulation of sequestering of calcium ion	12/1881	53/6250	0.912764284912376	1	DRD2/LACRT/TEX101/F2/DRD1/GPER1/AKAP6/CALM1/CALM2/NPSR1/NTSR1/CACNA1C	12
BP	GO:0071466	cellular response to xenobiotic stimulus	12/1881	53/6250	0.912764284912376	1	UGT2B4/GRIN1/CYP2F1/UGT2B11/CYP46A1/PON3/SULT1E1/SULT4A1/ADH1C/CYP4F22/CYP2A13/MAOB	12
BP	GO:0010565	regulation of cellular ketone metabolic process	13/1881	57/6250	0.914593631823781	1	PDK3/GCK/MLXIPL/CNR1/PPARGC1A/WNT4/AGT/APOC3/KCNMA1/SIRT4/FABP1/PSMB11/DUOXA1	13
BP	GO:0008543	fibroblast growth factor receptor signaling pathway	29/1881	117/6250	0.916024844377668	1	GRIN1/RASGRF1/NEFL/ADCY1/FLRT1/FGF17/FGF12/FGF22/NRG1/ADCY2/GRIN2C/SPTBN4/DLG4/KL/CAMK2B/WNT4/PRKCG/GRIN2A/NCAM1/SPTB/PRKAR1A/CASP9/CALM1/CALM2/FGF9/ADCY8/FGFBP3/FGF3/PSMB11	29
BP	GO:0007034	vacuolar transport	4/1881	21/6250	0.916186414972914	1	SORL1/CDX2/PCDHGA3/GPRASP1	4
BP	GO:0009112	nucleobase metabolic process	4/1881	21/6250	0.916186414972914	1	ADSSL1/ADAL/NT5M/HPRT1	4
BP	GO:0010463	mesenchymal cell proliferation	4/1881	21/6250	0.916186414972914	1	FGF9/IHH/WNT2/KDR	4
BP	GO:0032570	response to progesterone	4/1881	21/6250	0.916186414972914	1	NKX2-2/DSG1/GABRB1/MAP2	4
BP	GO:0035567	non-canonical Wnt signaling pathway	4/1881	21/6250	0.916186414972914	1	MAGI2/WNT4/FZD10/PTK7	4
BP	GO:0051145	smooth muscle cell differentiation	4/1881	21/6250	0.916186414972914	1	NPNT/WNT4/AGT/HEY1	4
BP	GO:0051353	positive regulation of oxidoreductase activity	4/1881	21/6250	0.916186414972914	1	AGT/GCH1/CALM1/CALM2	4
BP	GO:0072332	intrinsic apoptotic signaling pathway by p53 class mediator	4/1881	21/6250	0.916186414972914	1	ING2/CDIP1/E2F2/TP73	4
BP	GO:0072527	pyrimidine-containing compound metabolic process	4/1881	21/6250	0.916186414972914	1	NME9/NME5/NT5M/APOBEC1	4
BP	GO:1901607	alpha-amino acid biosynthetic process	4/1881	21/6250	0.916186414972914	1	GCH1/GATM/CARNS1/PADI3	4
BP	GO:0001953	negative regulation of cell-matrix adhesion	2/1881	12/6250	0.916247839843659	1	SEMA3E/DMTN	2
BP	GO:0006111	regulation of gluconeogenesis	2/1881	12/6250	0.916247839843659	1	GCK/PPARGC1A	2
BP	GO:0006635	fatty acid beta-oxidation	2/1881	12/6250	0.916247839843659	1	CNR1/FABP1	2
BP	GO:0010658	striated muscle cell apoptotic process	2/1881	12/6250	0.916247839843659	1	NRG1/SIRT4	2
BP	GO:0014904	myotube cell development	2/1881	12/6250	0.916247839843659	1	DNER/MYOG	2
BP	GO:0030225	macrophage differentiation	2/1881	12/6250	0.916247839843659	1	INHA/CALCA	2
BP	GO:0030513	positive regulation of BMP signaling pathway	2/1881	12/6250	0.916247839843659	1	FOXD1/HES5	2
BP	GO:0031572	G2 DNA damage checkpoint	2/1881	12/6250	0.916247839843659	1	BRSK1/NEK11	2
BP	GO:0032459	regulation of protein oligomerization	2/1881	12/6250	0.916247839843659	1	SORL1/OPRD1	2
BP	GO:0035774	positive regulation of insulin secretion involved in cellular response to glucose stimulus	2/1881	12/6250	0.916247839843659	1	GPLD1/OXCT1	2
BP	GO:0036152	phosphatidylethanolamine acyl-chain remodeling	2/1881	12/6250	0.916247839843659	1	LPCAT4/PLA2G12A	2
BP	GO:0036344	platelet morphogenesis	2/1881	12/6250	0.916247839843659	1	CASP9/CLEC1B	2
BP	GO:0040036	regulation of fibroblast growth factor receptor signaling pathway	2/1881	12/6250	0.916247839843659	1	WNT4/FGFBP3	2
BP	GO:0042104	positive regulation of activated T cell proliferation	2/1881	12/6250	0.916247839843659	1	IL23R/IL4	2
BP	GO:0043094	cellular metabolic compound salvage	2/1881	12/6250	0.916247839843659	1	ADAL/HPRT1	2
BP	GO:0045646	regulation of erythrocyte differentiation	2/1881	12/6250	0.916247839843659	1	MAFB/HMGB2	2
BP	GO:0045652	regulation of megakaryocyte differentiation	2/1881	12/6250	0.916247839843659	1	SCIN/HMGB2	2
BP	GO:0046596	regulation of viral entry into host cell	2/1881	12/6250	0.916247839843659	1	HS3ST5/IFNA2	2
BP	GO:0046636	negative regulation of alpha-beta T cell activation	2/1881	12/6250	0.916247839843659	1	IL4/IHH	2
BP	GO:0048286	lung alveolus development	2/1881	12/6250	0.916247839843659	1	NKX2-1/KDR	2
BP	GO:0048643	positive regulation of skeletal muscle tissue development	2/1881	12/6250	0.916247839843659	1	WNT3A/MYOG	2
BP	GO:0048662	negative regulation of smooth muscle cell proliferation	2/1881	12/6250	0.916247839843659	1	VIP/NDRG4	2
BP	GO:0050701	interleukin-1 secretion	2/1881	12/6250	0.916247839843659	1	PYDC2/PYDC1	2
BP	GO:0050702	interleukin-1 beta secretion	2/1881	12/6250	0.916247839843659	1	PYDC2/PYDC1	2
BP	GO:0050704	regulation of interleukin-1 secretion	2/1881	12/6250	0.916247839843659	1	PYDC2/PYDC1	2
BP	GO:0050706	regulation of interleukin-1 beta secretion	2/1881	12/6250	0.916247839843659	1	PYDC2/PYDC1	2
BP	GO:0050732	negative regulation of peptidyl-tyrosine phosphorylation	2/1881	12/6250	0.916247839843659	1	SRCIN1/DMTN	2
BP	GO:0051154	negative regulation of striated muscle cell differentiation	2/1881	12/6250	0.916247839843659	1	TRIM72/CEACAM5	2
BP	GO:0060512	prostate gland morphogenesis	2/1881	12/6250	0.916247839843659	1	IGF1R/HOXA13	2
BP	GO:0070306	lens fiber cell differentiation	2/1881	12/6250	0.916247839843659	1	TMOD1/SLC7A11	2
BP	GO:0071470	cellular response to osmotic stress	2/1881	12/6250	0.916247839843659	1	SLC12A1/SCN2A	2
BP	GO:0072606	interleukin-8 secretion	2/1881	12/6250	0.916247839843659	1	FFAR2/SSC5D	2
BP	GO:0097178	ruffle assembly	2/1881	12/6250	0.916247839843659	1	NLGN1/KANK1	2
BP	GO:0098581	detection of external biotic stimulus	2/1881	12/6250	0.916247839843659	1	SSC5D/PGLYRP3	2
BP	GO:1900026	positive regulation of substrate adhesion-dependent cell spreading	2/1881	12/6250	0.916247839843659	1	DMTN/FGB	2
BP	GO:1903523	negative regulation of blood circulation	2/1881	12/6250	0.916247839843659	1	SPTBN4/APLN	2
BP	GO:1903707	negative regulation of hemopoiesis	14/1881	61/6250	0.916539070313865	1	CARTPT/FOXJ1/MEIS2/INHA/IL4/CALCA/MEIS1/MAFB/PRDX2/HMGB3/IHH/IFNA2/PGLYRP3/HES5	14
BP	GO:0042692	muscle cell differentiation	35/1881	139/6250	0.91673127771156	1	TMOD1/PROX2/NPNT/MEGF10/TDGF1/NEU2/KCNH1/CACNA2D2/DNER/NRG1/IL4/PLG/TRIM72/UCHL1/WNT4/AGT/NEK5/KLHL41/WNT3A/DYRK1B/WFIKKN1/TMOD2/AKAP6/CACNA1H/ADGRB3/HEY1/PRKAR1A/THRA/ISL1/IFT88/WNT1/NKX2-6/CEACAM5/MYOG/SOX15	35
BP	GO:0009612	response to mechanical stimulus	19/1881	80/6250	0.916930039072991	1	KCNA5/DRD2/CNTNAP2/KCNC1/KCNJ4/MEIS2/SOST/ATP2B2/ASIC2/KCNK2/F2/AGT/ATP8A2/MKKS/NRXN1/HABP4/TRPA1/PKD2L1/ENDOG	19
BP	GO:0030178	negative regulation of Wnt signaling pathway	15/1881	65/6250	0.918560737580751	1	AMER2/SOSTDC1/CCND1/SOST/DKK4/APC2/SOX2/LRP4/WNT4/NKD2/WNT3A/CXXC4/FGF9/ISL1/PSMB11	15
BP	GO:0051480	cytosolic calcium ion homeostasis	31/1881	125/6250	0.921691569597126	1	CACNA1A/GIPR/KCNA5/JPH3/DRD2/RXFP3/CRHR1/LACRT/ATP2B2/SCGN/MCHR1/CALCR/ADCYAP1R1/CALCA/TEX101/DLG4/GRM1/F2/DRD1/TRPC7/GPR6/GPER1/AKAP6/AVPR1B/SLC8A3/CALM1/CALM2/NMUR2/NPSR1/NTSR1/CACNA1C	31
BP	GO:0007178	transmembrane receptor protein serine/threonine kinase signaling pathway	37/1881	147/6250	0.922430680860995	1	CER1/CITED2/MAGI2/NPNT/CFC1/ING2/SOSTDC1/GREM2/RGMB/TDGF1/SOST/FSHB/INHA/FST/FOXD1/NKX2-1/PEG10/BMPR1B/GDF1/AKAP4/BMP3/ATP1B4/ATOH8/VWC2L/ZCCHC12/SLC39A5/GDF11/BTBD11/FGF9/DUSP15/WNT1/DSG4/HOXA13/MEGF8/SKOR2/HES5/ONECUT2	37
BP	GO:0045444	fat cell differentiation	17/1881	73/6250	0.92271953838481	1	PTPRQ/PPARGC1A/CCND1/FNDC5/TPH1/FFAR4/PRLH/FAM57B/ADRB1/FFAR2/SULT1E1/GPER1/WNT3A/MKKS/DLK2/IFT88/WNT1	17
BP	GO:0030316	osteoclast differentiation	8/1881	38/6250	0.92296871842015	1	IL23R/CARTPT/FSHB/FSHR/IL4/CALCA/GNAS/MAFB	8
BP	GO:0051341	regulation of oxidoreductase activity	8/1881	38/6250	0.92296871842015	1	MT3/ZDHHC21/CNR1/AGT/GCH1/SIRT4/CALM1/CALM2	8
BP	GO:0070646	protein modification by small protein removal	8/1881	38/6250	0.92296871842015	1	USP27X/USP30/UCHL1/USP17L19/USP17L22/USP21/WDR48/USP17L3	8
BP	GO:0071482	cellular response to light stimulus	8/1881	38/6250	0.92296871842015	1	RGS9/RGS9BP/CERS1/CASP9/CALM1/CALM2/TP73/CRY2	8
BP	GO:0045778	positive regulation of ossification	10/1881	46/6250	0.923286738176642	1	NPNT/SUCO/NELL1/CALCA/MIA3/KL/GNAS/WNT4/BMPR1B/HEY1	10
BP	GO:0045445	myoblast differentiation	7/1881	34/6250	0.923745961032112	1	NEU2/NRG1/PLG/KLHL41/ISL1/MYOG/SOX15	7
BP	GO:0006473	protein acetylation	11/1881	50/6250	0.924066618679523	1	NAT16/PCK1/PPARGC1A/APBB1/CHD5/NAP1L2/NAA20/ISL1/EID1/TERF2IP/BEND3	11
BP	GO:0030833	regulation of actin filament polymerization	11/1881	50/6250	0.924066618679523	1	TMOD1/TENM1/ACTR3B/SPTBN4/KANK1/SCIN/TMOD2/MKKS/SPTB/WIPF3/DMTN	11
BP	GO:0001960	negative regulation of cytokine-mediated signaling pathway	3/1881	17/6250	0.924079519864506	1	PELI3/PYDC2/PYDC1	3
BP	GO:0002707	negative regulation of lymphocyte mediated immunity	3/1881	17/6250	0.924079519864506	1	FOXJ1/SUSD4/IFNA2	3
BP	GO:0003229	ventricular cardiac muscle tissue development	3/1881	17/6250	0.924079519864506	1	NRG1/HEY1/ISL1	3
BP	GO:0010883	regulation of lipid storage	3/1881	17/6250	0.924079519864506	1	APOC4/APOB/FITM2	3
BP	GO:0014909	smooth muscle cell migration	3/1881	17/6250	0.924079519864506	1	PPARGC1A/SORL1/NDRG4	3
BP	GO:0021988	olfactory lobe development	3/1881	17/6250	0.924079519864506	1	ROBO2/CRTAC1/ARX	3
BP	GO:0030032	lamellipodium assembly	3/1881	17/6250	0.924079519864506	1	WASF3/DMTN/WNT1	3
BP	GO:0043967	histone H4 acetylation	3/1881	17/6250	0.924079519864506	1	APBB1/CHD5/BEND3	3
BP	GO:0046006	regulation of activated T cell proliferation	3/1881	17/6250	0.924079519864506	1	IL23R/IL4/PRKAR1A	3
BP	GO:0048048	embryonic eye morphogenesis	3/1881	17/6250	0.924079519864506	1	PAX6/WNT16/IHH	3
BP	GO:0055010	ventricular cardiac muscle tissue morphogenesis	3/1881	17/6250	0.924079519864506	1	NRG1/HEY1/ISL1	3
BP	GO:1900024	regulation of substrate adhesion-dependent cell spreading	3/1881	17/6250	0.924079519864506	1	KANK1/DMTN/FGB	3
BP	GO:0071774	response to fibroblast growth factor	32/1881	129/6250	0.924369017184823	1	GRIN1/KCNC1/RASGRF1/NEFL/ADCY1/TDGF1/FLRT1/FGF17/FGF12/FGF22/NRG1/ADCY2/GRIN2C/SPTBN4/DLG4/KL/CAMK2B/WNT4/PRKCG/GRIN2A/NCAM1/SPTB/PRKAR1A/CASP9/CALM1/CALM2/FGF9/ADCY8/FGFBP3/LHX1/FGF3/PSMB11	32
BP	GO:0006006	glucose metabolic process	18/1881	77/6250	0.924816255335055	1	PDK3/PHKA1/GCK/CACNA1A/PCK1/PPARGC1A/GPLD1/POMC/PKLR/PFKM/NKX1-1/BRS3/PPP1R3E/PPP1R3F/ENO2/KCNJ11/CALM1/CALM2	18
BP	GO:0048015	phosphatidylinositol-mediated signaling	18/1881	77/6250	0.924816255335055	1	FGF17/FGF22/NRG1/CA8/KL/NYAP1/WNT16/PREX2/F2/AGT/GH1/GPER1/NYAP2/CASP9/IGF1R/FGF9/FGF3/KDR	18
BP	GO:0002275	myeloid cell activation involved in immune response	6/1881	30/6250	0.925470733823777	1	CRHR1/IL4/CPLX2/IL13RA2/CHGA/VAMP2	6
BP	GO:0002673	regulation of acute inflammatory response	6/1881	30/6250	0.925470733823777	1	FFAR3/SUSD4/CNR1/IL4/FFAR2/C8B	6
BP	GO:0018107	peptidyl-threonine phosphorylation	6/1881	30/6250	0.925470733823777	1	DMTN/CALM1/CALM2/MYO3A/WNK3/MAP3K10	6
BP	GO:0051785	positive regulation of nuclear division	6/1881	30/6250	0.925470733823777	1	NPM2/CAMK2B/WNT4/IGF1R/EDN3/HOXA13	6
BP	GO:0070527	platelet aggregation	6/1881	30/6250	0.925470733823777	1	GNAS/STXBP1/SLC7A11/WNT3A/DMTN/FGB	6
BP	GO:0090101	negative regulation of transmembrane receptor protein serine/threonine kinase signaling pathway	13/1881	58/6250	0.926375705212779	1	CER1/MAGI2/SOSTDC1/GREM2/TDGF1/SOST/FST/NKX2-1/PEG10/VWC2L/WNT1/SKOR2/ONECUT2	13
BP	GO:0016042	lipid catabolic process	27/1881	111/6250	0.927708855808471	1	PLCB4/ENPP2/MT3/FABP2/UGT2B4/CNR1/PLCXD2/LIPF/PLCXD3/GPLD1/FABP7/NEU2/OC90/APOB/FAAH/HRASLS/CYP46A1/FABP6/APOC3/HAO1/SMPD3/GBA2/THRA/PNLIP/FABP1/APOA2/PLA2G12A	27
BP	GO:0061041	regulation of wound healing	14/1881	62/6250	0.927779222896523	1	APOH/FAM46A/PLG/ASIC2/WNT4/ENPP4/F2/KANK1/CPB2/PRDX2/DMTN/FGB/PROC/SOX15	14
BP	GO:0003382	epithelial cell morphogenesis	5/1881	26/6250	0.92852767467818	1	WNT4/SIX2/IFT88/IHH/HOXA13	5
BP	GO:0031100	organ regeneration	5/1881	26/6250	0.92852767467818	1	APOH/CCND1/CPB2/WNT1/APOA2	5
BP	GO:0032642	regulation of chemokine production	5/1881	26/6250	0.92852767467818	1	CHIA/FFAR3/IL4/ADCYAP1/FFAR2	5
BP	GO:0032768	regulation of monooxygenase activity	5/1881	26/6250	0.92852767467818	1	ZDHHC21/CNR1/GCH1/CALM1/CALM2	5
BP	GO:0034968	histone lysine methylation	5/1881	26/6250	0.92852767467818	1	CHD5/DYDC1/CTCFL/MYB/BEND3	5
BP	GO:0045453	bone resorption	5/1881	26/6250	0.92852767467818	1	CARTPT/FSHB/CALCA/TNFRSF11B/IHH	5
BP	GO:0061097	regulation of protein tyrosine kinase activity	5/1881	26/6250	0.92852767467818	1	SRCIN1/NRG1/NEURL1/AGT/WNT3A	5
BP	GO:1902930	regulation of alcohol biosynthetic process	5/1881	26/6250	0.92852767467818	1	ADCYAP1R1/APOB/WNT4/GPER1/NTSR1	5
BP	GO:0010951	negative regulation of endopeptidase activity	24/1881	100/6250	0.928954835336844	1	SPOCK3/SPINK9/MT3/SERPINA10/PCSK1N/SERPIND1/SORL1/SPINK4/MAGEA3/SERPINA11/SPINK7/WFDC13/SERPINI1/ITIH6/SERPINA6/AGT/PROL1/WFIKKN1/CSTL1/SERPINI2/FABP1/SPINK5/COL28A1/A2ML1	24
BP	GO:1903035	negative regulation of response to wounding	15/1881	66/6250	0.929289483852331	1	APOH/IL4/FFAR4/TNR/PLG/WNT4/MMP26/F2/GPER1/PYDC2/CPB2/ISL1/FGB/PROC/EPHA4	15
BP	GO:0010256	endomembrane system organization	43/1881	170/6250	0.930920255262154	1	KCNB1/ATP1B1/MYH2/CRB1/KCNIP4/PACSIN1/SCN3B/CALCR/VAMP4/ATL1/ZDHHC22/RAP2A/TRIM72/LIN7B/SPTBN4/REEP2/DPP6/WRB/STXBP1/SYT7/WNT4/SYP/ZPBP/NKD2/FGF13/GPER1/ARV1/GPR158/VAMP2/NFASC/SPTB/NRXN1/TUB/TMEM59/FAT4/NSF/WNK3/ARL1/RAB40A/TSPAN15/KCNB2/ZDHHC23/ANK1	43
BP	GO:0048738	cardiac muscle tissue development	17/1881	74/6250	0.932510289809251	1	PROX2/TDGF1/NDRG4/NRG1/KCNK2/AGT/WNT3A/AKAP6/HEY1/PRKAR1A/FGF9/ISL1/IFT88/FGF3/NKX2-6/TP73/WNT2	17
BP	GO:0002437	inflammatory response to antigenic stimulus	4/1881	22/6250	0.933499638471263	1	AK7/CNR1/IL36B/HMGB2	4
BP	GO:0002704	negative regulation of leukocyte mediated immunity	4/1881	22/6250	0.933499638471263	1	FOXJ1/SUSD4/IL13RA2/IFNA2	4
BP	GO:0036473	cell death in response to oxidative stress	4/1881	22/6250	0.933499638471263	1	NME5/MAPT/ZNF622/ENDOG	4
BP	GO:0044774	mitotic DNA integrity checkpoint	4/1881	22/6250	0.933499638471263	1	CCND1/NEK11/TP73/PSMB11	4
BP	GO:0048641	regulation of skeletal muscle tissue development	4/1881	22/6250	0.933499638471263	1	MEGF10/KLHL41/WNT3A/MYOG	4
BP	GO:0042594	response to starvation	30/1881	123/6250	0.934574250352446	1	CARTPT/FAM131B/ADSSL1/PCK1/SSTR2/SNTG1/DZANK1/PPARGC1A/ATP1B1/NEFM/GIP/SSTR3/WNT4/CLVS1/UCN3/ATG9B/RPTOR/RRAGD/CSPG5/SSTR1/DYNLL2/PGK2/SLC39A5/VLDLR/GABARAPL2/FABP1/IFT88/RAB33A/OXCT1/SCOC	30
BP	GO:0045446	endothelial cell differentiation	9/1881	43/6250	0.935187987928294	1	HAPLN2/SCUBE1/NRG1/HOXB5/AGT/ATOH8/HEY1/HOXA13/KDR	9
BP	GO:0050680	negative regulation of epithelial cell proliferation	9/1881	43/6250	0.935187987928294	1	IFT74/APOH/PAX6/SOX2/SCG2/CPB2/ATOH8/IFT88/IFT172	9
BP	GO:1903650	negative regulation of cytoplasmic transport	9/1881	43/6250	0.935187987928294	1	PKIA/CABP1/APC2/CALCA/SIAH3/PYDC2/SIRT4/THRA/NTSR1	9
BP	GO:0006720	isoprenoid metabolic process	11/1881	51/6250	0.935382494260647	1	LRP2/TTR/ISX/RLBP1/GPC5/APOB/APOC3/PDSS2/PNLIP/DHRS9/APOA2	11
BP	GO:0030041	actin filament polymerization	11/1881	51/6250	0.935382494260647	1	TMOD1/TENM1/ACTR3B/SPTBN4/WASF3/KANK1/SCIN/TMOD2/MKKS/SPTB/DMTN	11
BP	GO:0090090	negative regulation of canonical Wnt signaling pathway	11/1881	51/6250	0.935382494260647	1	AMER2/SOSTDC1/SOST/APC2/SOX2/LRP4/WNT4/NKD2/WNT3A/ISL1/PSMB11	11
BP	GO:0045638	negative regulation of myeloid cell differentiation	8/1881	39/6250	0.935777069742435	1	CARTPT/MEIS2/INHA/IL4/CALCA/MEIS1/MAFB/HMGB3	8
BP	GO:0090317	negative regulation of intracellular protein transport	8/1881	39/6250	0.935777069742435	1	PKIA/CABP1/APC2/SIAH3/PYDC2/SIRT4/THRA/DMTN	8
BP	GO:0051224	negative regulation of protein transport	19/1881	82/6250	0.935859444203378	1	KCNB1/DRD2/PKIA/CABP1/APC2/TMBIM6/FFAR4/SIAH3/STXBP5L/PYDC2/SSC5D/ABCC8/KCNJ11/SIRT4/THRA/DMTN/PDE4C/IFNA2/APOA2	19
BP	GO:0000187	activation of MAPK activity	12/1881	55/6250	0.935956289737896	1	GRM4/MAPK10/TDGF1/SBK2/GRM1/PROK1/PRDX2/ALK/PDE6H/TP73/ERN2/MAP3K10	12
BP	GO:0044344	cellular response to fibroblast growth factor stimulus	31/1881	127/6250	0.936715038827198	1	GRIN1/RASGRF1/NEFL/ADCY1/TDGF1/FLRT1/FGF17/FGF12/FGF22/NRG1/ADCY2/GRIN2C/SPTBN4/DLG4/KL/CAMK2B/WNT4/PRKCG/GRIN2A/NCAM1/SPTB/PRKAR1A/CASP9/CALM1/CALM2/FGF9/ADCY8/FGFBP3/LHX1/FGF3/PSMB11	31
BP	GO:0032271	regulation of protein polymerization	13/1881	59/6250	0.936749714275572	1	TMOD1/TENM1/ACTR3B/SPTBN4/MAPT/TPPP/KANK1/SCIN/TMOD2/MKKS/SPTB/WIPF3/DMTN	13
BP	GO:0022904	respiratory electron transport chain	7/1881	35/6250	0.937026716569961	1	SLC25A14/PPARGC1A/NDUFA5/COX6C/NDUFA7/NDUFA1/CYCS	7
BP	GO:0043506	regulation of JUN kinase activity	7/1881	35/6250	0.937026716569961	1	DUSP19/AIDA/TP73/ERN2/FZD10/MAP3K10/EPHA4	7
BP	GO:0050830	defense response to Gram-positive bacterium	7/1881	35/6250	0.937026716569961	1	VIP/CALCA/SSC5D/CHGA/SPACA3/HMGB2/PGLYRP3	7
BP	GO:0003197	endocardial cushion development	2/1881	13/6250	0.937404260048727	1	HEY1/ISL1	2
BP	GO:0003230	cardiac atrium development	2/1881	13/6250	0.937404260048727	1	ISL1/WNT2	2
BP	GO:0006513	protein monoubiquitination	2/1881	13/6250	0.937404260048727	1	NEURL1/WDR48	2
BP	GO:0010165	response to X-ray	2/1881	13/6250	0.937404260048727	1	CCND1/TP73	2
BP	GO:0010743	regulation of macrophage derived foam cell differentiation	2/1881	13/6250	0.937404260048727	1	APOB/AGT	2
BP	GO:0030433	ER-associated ubiquitin-dependent protein catabolic process	2/1881	13/6250	0.937404260048727	1	TMEM67/RNF175	2
BP	GO:0030449	regulation of complement activation	2/1881	13/6250	0.937404260048727	1	SUSD4/C8B	2
BP	GO:0032731	positive regulation of interleukin-1 beta production	2/1881	13/6250	0.937404260048727	1	PYDC1/ISL1	2
BP	GO:0034695	response to prostaglandin E	2/1881	13/6250	0.937404260048727	1	GNAS/GNG2	2
BP	GO:0035587	purinergic receptor signaling pathway	2/1881	13/6250	0.937404260048727	1	CNTN2/P2RX6	2
BP	GO:0036065	fucosylation	2/1881	13/6250	0.937404260048727	1	FUT2/FUT3	2
BP	GO:0042744	hydrogen peroxide catabolic process	2/1881	13/6250	0.937404260048727	1	MT3/PRDX2	2
BP	GO:0043030	regulation of macrophage activation	2/1881	13/6250	0.937404260048727	1	IL4/SPACA3	2
BP	GO:0043330	response to exogenous dsRNA	2/1881	13/6250	0.937404260048727	1	IFNA13/IFNA2	2
BP	GO:0045577	regulation of B cell differentiation	2/1881	13/6250	0.937404260048727	1	INHA/HMGB3	2
BP	GO:0050922	negative regulation of chemotaxis	2/1881	13/6250	0.937404260048727	1	ROBO2/WNT3A	2
BP	GO:0051881	regulation of mitochondrial membrane potential	2/1881	13/6250	0.937404260048727	1	MLLT11/OPRD1	2
BP	GO:0060441	epithelial tube branching involved in lung morphogenesis	2/1881	13/6250	0.937404260048727	1	NKX2-1/WNT2	2
BP	GO:0070265	necrotic cell death	2/1881	13/6250	0.937404260048727	1	MT3/SLC25A4	2
BP	GO:0090630	activation of GTPase activity	2/1881	13/6250	0.937404260048727	1	FOXJ1/RASGRF1	2
BP	GO:2000257	regulation of protein activation cascade	2/1881	13/6250	0.937404260048727	1	SUSD4/C8B	2
BP	GO:2000677	regulation of transcription regulatory region DNA binding	2/1881	13/6250	0.937404260048727	1	NEUROD1/HEY1	2
BP	GO:2000779	regulation of double-strand break repair	2/1881	13/6250	0.937404260048727	1	TEX15/TERF2IP	2
BP	GO:0008286	insulin receptor signaling pathway	28/1881	116/6250	0.937500876338231	1	GRIN1/GPLD1/RASGRF1/ATP6V0E2/NEFL/FGF17/ATP6V1G2/FGF22/NRG1/TRIM72/GRIN2C/SPTBN4/DLG4/KL/CAMK2B/ATP6V1C2/KANK1/GRIN2A/NCAM1/RPTOR/RRAGD/SPTB/IGF1R/CALM1/CALM2/FGF9/FGF3/PSMB11	28
BP	GO:0050731	positive regulation of peptidyl-tyrosine phosphorylation	15/1881	67/6250	0.938797780518806	1	IL23R/ENPP2/SRCIN1/TDGF1/LACRT/NRG1/IL4/TEX101/NEURL1/AGT/GH1/WNT3A/ISL1/IFNA2/HES5	15
BP	GO:0014066	regulation of phosphatidylinositol 3-kinase signaling	6/1881	31/6250	0.939162423837421	1	WNT16/F2/AGT/GH1/GPER1/KDR	6
BP	GO:0018210	peptidyl-threonine modification	6/1881	31/6250	0.939162423837421	1	DMTN/CALM1/CALM2/MYO3A/WNK3/MAP3K10	6
BP	GO:0046209	nitric oxide metabolic process	6/1881	31/6250	0.939162423837421	1	ZDHHC21/IL4/AGT/GCH1/CALM1/CALM2	6
[truncated: 2,298 more rows]
