# Supplementary material for: Transcriptional Profiling Reveals the Regulatory Role of DNER in Promoting Pancreatic Neuroendocrine Neoplasms
Source: Front Genet. 2020 Nov 27;11:587402. doi: 10.3389/fgene.2020.587402 (PMC7728999; doi:10.3389/fgene.2020.587402)
Supplement: Supplementary file 2 [file Data_Sheet_2.XLS]

Category	ID	Description	GeneRatio	BgRatio	pvalue	padj	geneID	Count
KEGG	hsa04080	Neuroactive ligand-receptor interaction	83/558	154/2131	2.56191624892027e-14	4.63706841054569e-12	MC3R/GRM4/KISS1R/SSTR2/GIPR/TACR3/GABRA1/DRD2/GABRA4/CNR1/GHRHR/MLNR/GRM8/GABBR2/CHRNB2/GRIN1/HTR5A/TSHR/GRID2/VIPR1/GRM7/HTR1A/GRIK4/CRHR1/CHRNA3/CHRNA5/TRHR/FSHB/GABRA3/CHRND/GABRG3/MCHR1/GABRQ/CALCR/FSHR/ADCYAP1R1/GABRG1/TAAR2/OPRD1/TAAR5/TAAR1/CSH1/PLG/CGA/GRIN2C/GRM3/GLRB/SSTR3/GRIK5/GRIA3/GRM1/GRIA2/GABRB2/GRIK2/CHRM4/HRH3/ADRB1/F2/PRLR/DRD1/GLRA2/GH1/BRS3/GRIN2A/GABRB1/SSTR1/AVPR1B/GRIA1/G…	83
KEGG	hsa04740	Olfactory transduction	78/558	181/2131	1.79583156639722e-07	1.62522756758949e-05	OR13C2/OR4A5/OR13A1/OR5AU1/OR3A1/OR3A3/OR10G3/OR3A2/OR1C1/OR4F15/OR4D9/OR4B1/OR1E1/OR4A16/OR2W3/OR2T33/OR7A5/OR2T1/OR14I1/OR51A2/OR52E8/OR51G2/OR2B2/OR51E1/OR51S1/OR51E2/OR51D1/OR56A4/CALML3/OR2B6/OR52L1/OR1G1/OR51A4/OR1J2/OR11H4/OR4F17/CNGA3/CAMK2B/OR2M3/OR56A3/OR13C4/OR13C3/OR10H5/OR8D2/OR51V1/OR10H2/OR8G1/OR51L1/OR13F1/OR52R1/OR10H3/OR6F1/OR51Q1/OR13G1/OR4N5/OR52J3/OR13C9/OR1Q1/OR13J1/CALM1/CA…	78
KEGG	hsa04720	Long-term potentiation	17/558	31/2131	0.000599464255682481	0.0361676767595097	PLCB4/PPP1R1A/RPS6KA6/GRIN1/ADCY1/CALML3/GRIN2C/CAMK2B/GRM1/GRIA2/PRKCG/GRIN2A/GRIA1/CALM1/CALM2/ADCY8/CACNA1C	17
KEGG	hsa04742	Taste transduction	15/558	30/2131	0.00419175723643363	0.16153118827684	TAS2R13/TAS2R14/CACNA1A/GRM4/KCNB1/ASIC2/CACNA1B/GNAS/TAS2R10/TAS2R50/TAS2R8/TAS2R9/TAS2R19/ADCY8/GNAT3	15
KEGG	hsa00534	Glycosaminoglycan biosynthesis - heparan sulfate / heparin	7/558	10/2131	0.00456695638852334	0.16153118827684	EXTL3/NDST4/HS6ST3/B3GAT2/HS3ST5/NDST3/B3GAT1	7
KEGG	hsa04950	Maturity onset diabetes of the young	6/558	8/2131	0.00535462502575161	0.16153118827684	GCK/PKLR/NKX6-1/PAX6/NKX2-2/NEUROD1	6
KEGG	hsa04260	Cardiac muscle contraction	17/558	38/2131	0.00969325933975503	0.228301637276617	CACNG5/CACNG7/CACNG2/ATP1A3/ATP1B1/COX1/COX7B2/CACNA2D2/CACNA2D3/CACNA2D1/ATP1B4/CACNG6/CACNG8/COX6C/CACNA1D/COX3/CACNA1C	17
KEGG	hsa04972	Pancreatic secretion	21/558	50/2131	0.010090680100624	0.228301637276617	PLCB4/ATP1A3/ATP1B1/ADCY1/ATP2B2/ADCY2/GNAS/PRKCG/ATP1B4/CPB2/ATP2A3/KCNMA1/CPA2/CELA3A/CELA2B/PNLIPRP1/PNLIP/AMY2A/ADCY8/CLCA4/PLA2G12A	21
KEGG	hsa04020	Calcium signaling pathway	34/558	92/2131	0.0131613953759351	0.264690284782694	PLCB4/PHKA1/CACNA1A/TACR3/GRIN1/HTR5A/ADCY1/TRHR/ATP2B2/CACNA1E/CALML3/ADCY2/GRIN2C/CACNA1B/CAMK2B/GNAS/GRM1/ADRB1/PRKCG/DRD1/GRIN2A/ATP2A3/CACNA1D/CACNA1H/SLC25A4/AVPR1B/SLC8A3/P2RX6/CALM1/CALM2/ADCY8/HTR4/NTSR1/CACNA1C	34
KEGG	hsa04730	Long-term depression	15/558	34/2131	0.0171129939562398	0.285698281485874	PLCB4/CACNA1A/PPP1R17/GRID2/GNAZ/CRHR1/GNAS/GRIA3/GRM1/GRIA2/PRKCG/GNAO1/GRIA1/IGF1R/PLA2G12A	15
KEGG	hsa04971	Gastric acid secretion	18/558	43/2131	0.0173628789853294	0.285698281485874	PLCB4/SSTR2/ATP1A3/ATP1B1/ADCY1/SST/GAST/CALML3/KCNE2/ADCY2/CAMK2B/GNAS/KCNK2/PRKCG/ATP1B4/CALM1/CALM2/ADCY8	18
KEGG	hsa05014	Amyotrophic lateral sclerosis (ALS)	10/558	21/2131	0.0276216732500913	0.416626904855544	GRIN1/NEFM/NEFL/GRIN2C/GRIA2/PRPH/GRIN2A/GRIA1/CASP9/CYCS	10
KEGG	hsa04976	Bile secretion	14/558	33/2131	0.0302850525283171	0.421661115971184	UGT2B4/ATP1A3/ATP1B1/ADCY1/KCNN2/SLC22A8/SLC9A3/ADCY2/GNAS/SLC5A1/ATP1B4/ABCG8/SLC10A2/ADCY8	14
KEGG	hsa04970	Salivary secretion	20/558	52/2131	0.0335422486109654	0.433653357041768	PLCB4/ATP1A3/ATP1B1/ADCY1/ATP2B2/HTN1/CALML3/ADCY2/GNAS/ADRB1/PRKCG/ATP1B4/VAMP2/KCNMA1/PRB2/AMY1C/CALM1/CALM2/ADCY8/BEST2	20
KEGG	hsa04930	Type II diabetes mellitus	10/558	23/2131	0.0534990734897623	0.645555486776464	GCK/CACNA1A/MAPK10/PKLR/CACNA1E/CACNA1B/ABCC8/CACNA1D/KCNJ11/CACNA1C	10
KEGG	hsa04912	GnRH signaling pathway	16/558	42/2131	0.0589821776913339	0.667235885133214	PLCB4/MAPK10/ADCY1/FSHB/CGA/CALML3/ADCY2/CAMK2B/GNAS/GNRH2/CACNA1D/CALM1/CALM2/ADCY8/CACNA1C/PLA2G12A	16
KEGG	hsa00380	Tryptophan metabolism	6/558	12/2131	0.0660948107428646	0.703715337909323	ACMSD/OGDHL/TPH2/TPH1/DDC/MAOB	6
KEGG	hsa04973	Carbohydrate digestion and absorption	9/558	21/2131	0.0717736782867364	0.721724209438849	ATP1A3/ATP1B1/SLC5A1/ATP1B4/CACNA1D/AKT3/AMY1C/AMY2A/GNAT3	9
KEGG	hsa04916	Melanogenesis	18/558	50/2131	0.0786965705884297	0.739137630975584	PLCB4/POMC/ADCY1/CALML3/ADCY2/CAMK2B/GNAS/WNT4/WNT16/PRKCG/WNT3A/GNAO1/CALM1/CALM2/ADCY8/WNT1/FZD10/WNT2	18
KEGG	hsa00790	Folate biosynthesis	4/558	7/2131	0.0816726664061418	0.739137630975584	QDPR/GCH1/ALPP/ALPPL2	4
KEGG	hsa00650	Butanoate metabolism	5/558	10/2131	0.0922337348026021	0.763711470230228	GAD1/BDH1/ACSM4/GAD2/OXCT1	5
KEGG	hsa05010	Alzheimer's disease	21/558	61/2131	0.0928268085362708	0.763711470230228	PLCB4/GRIN1/COX1/COX7B2/CALML3/GRIN2C/MAPT/APBB1/NDUFA5/GRIN2A/ATP2A3/COX6C/CACNA1D/COX3/CASP9/CALM1/CALM2/NDUFA7/NDUFA1/CYCS/CACNA1C	21
KEGG	hsa03015	mRNA surveillance pathway	10/558	26/2131	0.115644861287727	0.910074777959935	PABPC1L2A/NXF2/MSI1/PABPC1L2B/NXF2B/PABPC5/NXF5/PPP2R2C/RNMT/PPP2R2B	10
KEGG	hsa00910	Nitrogen metabolism	4/558	8/2131	0.130451092137787	0.979721980921027	HAL/CA5A/CA8/CA6	4
KEGG	hsa05218	Melanoma	11/558	30/2131	0.135320715596827	0.979721980921027	CCND1/FGF17/FGF12/FGF22/FGF13/E2F2/AKT3/IGF1R/FGF14/FGF9/FGF3	11
KEGG	hsa05214	Glioma	9/558	24/2131	0.15048002829948	0.999999955783023	CCND1/CALML3/CAMK2B/PRKCG/E2F2/AKT3/IGF1R/CALM1/CALM2	9
KEGG	hsa00230	Purine metabolism	19/558	58/2131	0.157730970977055	0.999999955783023	ADSSL1/AK7/NME5/ADCY1/PKLR/ENTPD8/PDE11A/ADCY2/PDE10A/PDE9A/GUCY2C/ADCY10/NT5M/NTPCR/ADCY8/ALLC/HPRT1/PDE4C/PDE6H	19
KEGG	hsa05016	Huntington's disease	19/558	58/2131	0.157730970977055	0.999999955783023	PLCB4/DNAI1/DNALI1/DNAL1/PPARGC1A/GRIN1/COX1/COX7B2/DLG4/GRM1/NDUFA5/DNAI2/COX6C/SLC25A4/COX3/CASP9/NDUFA7/NDUFA1/CYCS	19
KEGG	hsa04540	Gap junction	13/558	38/2131	0.170298630708583	0.999999955783023	PLCB4/GJD2/DRD2/TUBA8/ADCY1/TUBB1/ADCY2/GNAS/GRM1/ADRB1/PRKCG/DRD1/ADCY8	13
KEGG	hsa04744	Phototransduction	5/558	12/2131	0.182470100960311	0.999999955783023	RGS9/CALML3/CALM1/CALM2/GNAT3	5
KEGG	hsa04964	Proximal tubule bicarbonate reclamation	5/558	12/2131	0.182470100960311	0.999999955783023	PCK1/ATP1A3/ATP1B1/SLC9A3/ATP1B4	5
KEGG	hsa03320	PPAR signaling pathway	9/558	25/2131	0.183541254855025	0.999999955783023	FABP2/PCK1/ACSL6/FABP7/RXRG/FABP6/APOC3/FABP1/APOA2	9
KEGG	hsa05216	Thyroid cancer	3/558	7/2131	0.268349020016977	0.999999955783023	CCND1/RET/RXRG	3
KEGG	hsa04270	Vascular smooth muscle contraction	16/558	52/2131	0.268754443446654	0.999999955783023	PLCB4/ADCY1/CALML3/ADCY2/KCNMB2/GNAS/KCNU1/PRKCG/CACNA1D/KCNMA1/AVPR1B/CALM1/CALM2/ADCY8/CACNA1C/PLA2G12A	16
KEGG	hsa04310	Wnt signaling pathway	17/558	56/2131	0.280611575341406	0.999999955783023	CER1/PLCB4/MAPK10/CCND1/DKK4/APC2/CAMK2B/WNT4/WNT16/PRKCG/NKD2/WNT3A/CXXC4/TBL1X/WNT1/FZD10/WNT2	17
KEGG	hsa00601	Glycosphingolipid biosynthesis - lacto and neolacto series	5/558	14/2131	0.293593752532396	0.999999955783023	B3GALT2/B4GAT1/ST3GAL6/FUT2/FUT3	5
KEGG	hsa04962	Vasopressin-regulated water reabsorption	5/558	14/2131	0.293593752532396	0.999999955783023	DYNC1I1/GNAS/VAMP2/DYNLL2/NSF	5
KEGG	hsa05012	Parkinson's disease	12/558	39/2131	0.310414476002591	0.999999955783023	COX1/COX7B2/SLC18A1/UCHL1/NDUFA5/COX6C/SLC25A4/COX3/CASP9/NDUFA7/NDUFA1/CYCS	12
KEGG	hsa05414	Dilated cardiomyopathy	15/558	50/2131	0.316618449686482	0.999999955783023	CACNG5/CACNG7/CACNG2/ADCY1/CACNA2D2/CACNA2D3/CACNA2D1/ADCY2/GNAS/ADRB1/CACNG6/CACNG8/CACNA1D/ADCY8/CACNA1C	15
KEGG	hsa00260	Glycine, serine and threonine metabolism	4/558	11/2131	0.319536665701979	0.999999955783023	PIPOX/GCAT/GATM/MAOB	4
KEGG	hsa04150	mTOR signaling pathway	4/558	11/2131	0.319536665701979	0.999999955783023	RPS6KA6/EIF4E1B/RPTOR/AKT3	4
KEGG	hsa04966	Collecting duct acid secretion	4/558	11/2131	0.319536665701979	0.999999955783023	ATP6V0E2/ATP6V1G2/CLCNKB/ATP6V1C2	4
KEGG	hsa04975	Fat digestion and absorption	8/558	25/2131	0.321178500167814	0.999999955783023	FABP2/LIPF/APOB/ABCG8/PNLIPRP1/PNLIP/FABP1/PLA2G12A	8
KEGG	hsa05223	Non-small cell lung cancer	6/558	18/2131	0.323794418560835	0.999999955783023	CCND1/RXRG/PRKCG/E2F2/AKT3/CASP9	6
KEGG	hsa04974	Protein digestion and absorption	12/558	40/2131	0.346077474486529	0.999999955783023	MEP1B/ATP1A3/ATP1B1/SLC9A3/ATP1B4/COL2A1/CPB2/SLC8A3/SLC7A8/CPA2/CELA3A/CELA2B	12
KEGG	hsa00020	Citrate cycle (TCA cycle)	4/558	12/2131	0.388069948072812	0.999999955783023	PCK1/OGDHL/SUCLA2/FH	4
KEGG	hsa03013	RNA transport	8/558	27/2131	0.412063047434868	0.999999955783023	PABPC1L2A/NXF2/PABPC1L2B/NXF2B/EIF4E1B/PABPC5/NXF5/EEF1A2	8
KEGG	hsa00860	Porphyrin and chlorophyll metabolism	5/558	16/2131	0.412701094227747	0.999999955783023	UGT2B4/UGT2B11/CP/MMAB/UGT2B10	5
KEGG	hsa04010	MAPK signaling pathway	31/558	113/2131	0.41480177503398	0.999999955783023	CACNG5/CACNG7/CACNA1A/RPS6KA6/MAPK10/CACNG2/RASGRF1/MAPK8IP1/FGF17/FGF12/CACNA2D2/FGF22/CACNA1E/MAPK8IP2/CACNA2D3/CACNA2D1/MAPT/CACNA1B/PRKCG/CACNG6/FGF13/CACNG8/CACNA1D/CACNA1H/AKT3/FGF14/FGF9/FGF3/NTF4/CACNA1C/PLA2G12A	31
KEGG	hsa04920	Adipocytokine signaling pathway	9/558	31/2131	0.425275311142137	0.999999955783023	CAMKK1/PCK1/MAPK10/PPARGC1A/ACSL6/POMC/RXRG/AKT3/AGRP	9
KEGG	hsa03008	Ribosome biogenesis in eukaryotes	3/558	9/2131	0.432566420518235	0.999999955783023	NXF2/NXF2B/NXF5	3
KEGG	hsa04130	SNARE interactions in vesicular transport	3/558	9/2131	0.432566420518235	0.999999955783023	VAMP4/VAMP2/SNAP25	3
KEGG	hsa04140	Regulation of autophagy	3/558	9/2131	0.432566420518235	0.999999955783023	GABARAPL2/IFNA13/IFNA2	3
KEGG	hsa04977	Vitamin digestion and absorption	3/558	9/2131	0.432566420518235	0.999999955783023	APOB/PNLIP/SLC46A1	3
KEGG	hsa04340	Hedgehog signaling pathway	7/558	24/2131	0.445556607583682	0.999999955783023	LRP2/WNT4/WNT16/WNT3A/WNT1/IHH/WNT2	7
KEGG	hsa00620	Pyruvate metabolism	4/558	13/2131	0.455557496860199	0.999999955783023	PCK1/PKLR/ACOT12/HAGH	4
KEGG	hsa04115	p53 signaling pathway	8/558	28/2131	0.457618647058883	0.999999955783023	TP53AIP1/CCND1/CCNE2/RPRM/ADGRB1/CASP9/TP73/CYCS	8
KEGG	hsa04910	Insulin signaling pathway	13/558	47/2131	0.464026601881795	0.999999955783023	PHKA1/GCK/PCK1/MAPK10/PPARGC1A/PKLR/EIF4E1B/CALML3/RPTOR/PRKAR1A/AKT3/CALM1/CALM2	13
KEGG	hsa02010	ABC transporters	5/558	17/2131	0.471556456023905	0.999999955783023	ABCG4/ABCA2/ABCA3/ABCG8/ABCC8	5
KEGG	hsa05210	Colorectal cancer	6/558	21/2131	0.483867599242075	0.999999955783023	MAPK10/CCND1/APC2/AKT3/CASP9/CYCS	6
KEGG	hsa00130	Ubiquinone and other terpenoid-quinone biosynthesis	2/558	6/2131	0.494116131128541	0.999999955783023	TAT/COQ3	2
KEGG	hsa00360	Phenylalanine metabolism	3/558	10/2131	0.509925604114647	0.999999955783023	TAT/DDC/MAOB	3
KEGG	hsa01100	Metabolic pathways	96/558	366/2131	0.514824292105295	0.999999955783023	PLCB4/IDS/RPEL1/GCK/OCRL/UGT2B4/CDO1/ADSSL1/PIPOX/PCK1/ST8SIA5/TAT/ALOX12B/AK7/GALNTL6/ACMSD/NME5/OGDHL/LIPF/MGAT4C/TPH2/COX1/ACSL6/ATP6V0E2/PKLR/UGT2B11/GAD1/PFKM/COX7B2/ATP6V1G2/GPAT2/HAL/TPH1/DDC/EXTL3/B3GALT2/NDST4/B4GALT6/B4GAT1/PDXP/NDUFA5/DGKB/B3GAT2/PON3/BDH1/ACSM4/HAO1/ATP6V1C2/QDPR/SMPD3/COX6C/CDS2/ST3GAL6/PIGH/ETNK2/NT5M/CKB/NTPCR/ENO2/GAD2/GCH1/COX3/PGK2/NDST3/SUCLA2/ADH1C/FH/COQ3/AMY…	96
KEGG	hsa04610	Complement and coagulation cascades	10/558	37/2131	0.516601515341844	0.999999955783023	SERPIND1/F10/PLG/F2/C8B/F13B/CPB2/F5/FGB/PROC	10
KEGG	hsa00053	Ascorbate and aldarate metabolism	4/558	14/2131	0.520342994591321	0.999999955783023	UGT2B4/UGT2B11/UGT2B10/MIOX	4
KEGG	hsa00561	Glycerolipid metabolism	5/558	18/2131	0.528388008894316	0.999999955783023	LIPF/GPAT2/DGKB/PNLIPRP1/PNLIP	5
KEGG	hsa04960	Aldosterone-regulated sodium reabsorption	5/558	18/2131	0.528388008894316	0.999999955783023	ATP1A3/ATP1B1/PRKCG/ATP1B4/HSD11B2	5
KEGG	hsa05110	Vibrio cholerae infection	5/558	18/2131	0.528388008894316	0.999999955783023	ATP6V0E2/ATP6V1G2/GNAS/PRKCG/ATP6V1C2	5
KEGG	hsa00040	Pentose and glucuronate interconversions	4/558	15/2131	0.581219718143191	0.999999955783023	RPEL1/UGT2B4/UGT2B11/UGT2B10	4
KEGG	hsa04146	Peroxisome	4/558	15/2131	0.581219718143191	0.999999955783023	PIPOX/ACSL6/HAO1/PXMP4	4
KEGG	hsa00250	Alanine, aspartate and glutamate metabolism	3/558	11/2131	0.581321456019398	0.999999955783023	ADSSL1/GAD1/GAD2	3
KEGG	hsa00532	Glycosaminoglycan biosynthesis - chondroitin sulfate / dermatan sulfate	2/558	7/2131	0.584422975573166	0.999999955783023	B3GAT2/B3GAT1	2
KEGG	hsa04614	Renin-angiotensin system	2/558	7/2131	0.584422975573166	0.999999955783023	REN/AGT	2
KEGG	hsa04710	Circadian rhythm	2/558	7/2131	0.584422975573166	0.999999955783023	PER3/CRY2	2
KEGG	hsa05217	Basal cell carcinoma	7/558	27/2131	0.586017642006425	0.999999955783023	APC2/WNT4/WNT16/WNT3A/WNT1/FZD10/WNT2	7
KEGG	hsa00564	Glycerophospholipid metabolism	8/558	31/2131	0.588166607759946	0.999999955783023	GPAT2/DGKB/CDS2/ETNK2/PEMT/LPCAT4/CHAT/PLA2G12A	8
KEGG	hsa04070	Phosphatidylinositol signaling system	8/558	31/2131	0.588166607759946	0.999999955783023	PLCB4/OCRL/CALML3/DGKB/PRKCG/CDS2/CALM1/CALM2	8
KEGG	hsa04914	Progesterone-mediated oocyte maturation	8/558	31/2131	0.588166607759946	0.999999955783023	CCNA1/RPS6KA6/MAPK10/ADCY1/ADCY2/AKT3/IGF1R/ADCY8	8
KEGG	hsa00190	Oxidative phosphorylation	10/558	40/2131	0.628550912231289	0.999999955783023	COX1/ATP6V0E2/COX7B2/ATP6V1G2/NDUFA5/ATP6V1C2/COX6C/COX3/NDUFA7/NDUFA1	10
KEGG	hsa04722	Neurotrophin signaling pathway	10/558	40/2131	0.628550912231289	0.999999955783023	RPS6KA6/MAPK10/CALML3/NGFRAP1/CAMK2B/AKT3/CALM1/CALM2/TP73/NTF4	10
KEGG	hsa00600	Sphingolipid metabolism	4/558	16/2131	0.637392592781672	0.999999955783023	NEU2/CERK/B4GALT6/SMPD3	4
KEGG	hsa04360	Axon guidance	13/558	53/2131	0.661167871479197	0.999999955783023	EFNB3/EPHA7/ROBO2/UNC5D/DPYSL5/EPHA6/EPHA5/SLIT1/SEMA3E/PAK4/NTNG1/SRGAP3/EPHA4	13
KEGG	hsa04114	Oocyte meiosis	11/558	45/2131	0.661849356346838	0.999999955783023	RPS6KA6/ADCY1/CCNE2/CALML3/FBXO43/ADCY2/CAMK2B/IGF1R/CALM1/CALM2/ADCY8	11
KEGG	hsa04320	Dorso-ventral axis formation	2/558	8/2131	0.662201375182724	0.999999955783023	FMN2/PIWIL3	2
KEGG	hsa00010	Glycolysis / Gluconeogenesis	7/558	29/2131	0.669017502412795	0.999999955783023	GCK/PCK1/PKLR/PFKM/ENO2/PGK2/ADH1C	7
KEGG	hsa05215	Prostate cancer	6/558	25/2131	0.673212211949448	0.999999955783023	CCND1/CCNE2/E2F2/AKT3/CASP9/IGF1R	6
KEGG	hsa00512	Mucin type O-Glycan biosynthesis	4/558	17/2131	0.688419096399447	0.999999955783023	GALNTL6/GALNT18/GCNT3/GALNT9	4
KEGG	hsa03018	RNA degradation	4/558	17/2131	0.688419096399447	0.999999955783023	PABPC1L2A/PABPC1L2B/PABPC5/ENO2	4
KEGG	hsa05412	Arrhythmogenic right ventricular cardiomyopathy (ARVC)	10/558	42/2131	0.695016535516938	0.999999955783023	CACNG5/CACNG7/CACNG2/CACNA2D2/CACNA2D3/CACNA2D1/CACNG6/CACNG8/CACNA1D/CACNA1C	10
KEGG	hsa05222	Small cell lung cancer	9/558	38/2131	0.697849956000305	0.999999955783023	PIAS2/CCND1/CCNE2/RXRG/E2F2/SKP2/AKT3/CASP9/CYCS	9
KEGG	hsa00340	Histidine metabolism	3/558	13/2131	0.702792963877344	0.999999955783023	HAL/DDC/MAOB	3
KEGG	hsa05219	Bladder cancer	3/558	13/2131	0.702792963877344	0.999999955783023	CCND1/E2F2/DAPK1	3
KEGG	hsa00500	Starch and sucrose metabolism	6/558	26/2131	0.712900384732364	0.999999955783023	GCK/UGT2B4/UGT2B11/AMY1C/AMY2A/UGT2B10	6
KEGG	hsa00051	Fructose and mannose metabolism	2/558	9/2131	0.72781136222972	0.999999955783023	MTMR7/PFKM	2
KEGG	hsa00510	N-Glycan biosynthesis	2/558	9/2131	0.72781136222972	0.999999955783023	MGAT4C/DPM3	2
KEGG	hsa05213	Endometrial cancer	4/558	18/2131	0.734142264258055	0.999999955783023	CCND1/APC2/AKT3/CASP9	4
KEGG	hsa00830	Retinol metabolism	6/558	27/2131	0.749152596939776	0.999999955783023	UGT2B4/UGT2B11/ADH1C/DHRS9/UGT2B10/CYP2A13	6
KEGG	hsa00982	Drug metabolism - cytochrome P450	6/558	27/2131	0.749152596939776	0.999999955783023	UGT2B4/UGT2B11/ADH1C/UGT2B10/CYP2A13/MAOB	6
KEGG	hsa05410	Hypertrophic cardiomyopathy (HCM)	10/558	44/2131	0.753625435714251	0.999999955783023	CACNG5/CACNG7/CACNG2/CACNA2D2/CACNA2D3/CACNA2D1/CACNG6/CACNG8/CACNA1D/CACNA1C	10
KEGG	hsa00350	Tyrosine metabolism	4/558	19/2131	0.774624470803197	0.999999955783023	TAT/DDC/ADH1C/MAOB	4
KEGG	hsa00270	Cysteine and methionine metabolism	2/558	10/2131	0.782282801758489	0.999999955783023	CDO1/TAT	2
KEGG	hsa00140	Steroid hormone biosynthesis	5/558	24/2131	0.794128366569083	0.999999955783023	UGT2B4/UGT2B11/SULT1E1/HSD11B2/UGT2B10	5
KEGG	hsa00983	Drug metabolism - other enzymes	5/558	24/2131	0.794128366569083	0.999999955783023	UGT2B4/UGT2B11/HPRT1/UGT2B10/CYP2A13	5
KEGG	hsa05120	Epithelial cell signaling in Helicobacter pylori infection	5/558	24/2131	0.794128366569083	0.999999955783023	MAPK10/ATP6V0E2/ATP6V1G2/PTPRZ1/ATP6V1C2	5
KEGG	hsa05211	Renal cell carcinoma	4/558	20/2131	0.81008713291699	0.999999955783023	ARNT2/PAK4/FH/AKT3	4
KEGG	hsa04012	ErbB signaling pathway	6/558	29/2131	0.811437523676944	0.999999955783023	MAPK10/NRG1/CAMK2B/PRKCG/PAK4/AKT3	6
KEGG	hsa04940	Type I diabetes mellitus	5/558	25/2131	0.824357405223992	0.999999955783023	PTPRN/GAD1/PTPRN2/GAD2/CPE	5
KEGG	hsa05160	Hepatitis C	7/558	34/2131	0.826893963367697	0.999999955783023	PIAS2/MAPK10/AKT3/PPP2R2C/IFNA13/IFNA2/PPP2R2B	7
KEGG	hsa00052	Galactose metabolism	2/558	11/2131	0.826940878589398	0.999999955783023	GCK/PFKM	2
KEGG	hsa00071	Fatty acid degradation	2/558	11/2131	0.826940878589398	0.999999955783023	ACSL6/ADH1C	2
KEGG	hsa00310	Lysine degradation	2/558	11/2131	0.826940878589398	0.999999955783023	PIPOX/OGDHL	2
KEGG	hsa00562	Inositol phosphate metabolism	3/558	16/2131	0.831844944406164	0.999999955783023	PLCB4/OCRL/MIOX	3
KEGG	hsa00640	Propanoate metabolism	1/558	6/2131	0.838644038569884	0.999999955783023	SUCLA2	1
KEGG	hsa05200	Pathways in cancer	31/558	136/2131	0.84886549729504	0.999999955783023	CCNA1/PIAS2/MAPK10/CCND1/FGF17/FGF12/FGF22/APC2/CCNE2/RET/RXRG/WNT4/WNT16/PRKCG/FGF13/WNT3A/E2F2/SKP2/ARNT2/FH/AKT3/CASP9/IGF1R/DAPK1/FGF14/FGF9/WNT1/FGF3/CYCS/FZD10/WNT2	31
KEGG	hsa05212	Pancreatic cancer	5/558	26/2131	0.850894791055332	0.999999955783023	MAPK10/CCND1/E2F2/AKT3/CASP9	5
KEGG	hsa05320	Autoimmune thyroid disease	5/558	26/2131	0.850894791055332	0.999999955783023	TSHR/IL4/CGA/IFNA13/IFNA2	5
KEGG	hsa00565	Ether lipid metabolism	3/558	17/2131	0.862579054693318	0.999999955783023	ENPP2/LPCAT4/PLA2G12A	3
KEGG	hsa00030	Pentose phosphate pathway	2/558	12/2131	0.863181329240292	0.999999955783023	RPEL1/PFKM	2
KEGG	hsa05020	Prion diseases	2/558	12/2131	0.863181329240292	0.999999955783023	C8B/NCAM1	2
KEGG	hsa00514	Other types of O-glycan biosynthesis	4/558	22/2131	0.867333360748241	0.999999955783023	UGT2B4/UGT2B11/POMT1/UGT2B10	4
KEGG	hsa03050	Proteasome	1/558	7/2131	0.881014215736004	0.999999955783023	PSMB11	1
KEGG	hsa03420	Nucleotide excision repair	1/558	7/2131	0.881014215736004	0.999999955783023	CETN2	1
KEGG	hsa04530	Tight junction	10/558	50/2131	0.881192485986207	0.999999955783023	MAGI2/MYH2/MYH4/MYH8/RAB3B/PRKCG/MYH7B/AKT3/PPP2R2C/PPP2R2B	10
KEGG	hsa05416	Viral myocarditis	7/558	38/2131	0.904709774086148	0.999999955783023	CCND1/MYH2/MYH4/MYH8/MYH7B/CASP9/CYCS	7
KEGG	hsa05221	Acute myeloid leukemia	3/558	19/2131	0.90957427690109	0.999999955783023	CCNA1/CCND1/AKT3	3
KEGG	hsa00980	Metabolism of xenobiotics by cytochrome P450	5/558	29/2131	0.911234554852093	0.999999955783023	UGT2B4/CYP2F1/UGT2B11/ADH1C/UGT2B10	5
KEGG	hsa00533	Glycosaminoglycan biosynthesis - keratan sulfate	1/558	8/2131	0.912273192957901	0.999999955783023	B4GAT1	1
KEGG	hsa00592	alpha-Linolenic acid metabolism	1/558	8/2131	0.912273192957901	0.999999955783023	PLA2G12A	1
KEGG	hsa00760	Nicotinate and nicotinamide metabolism	1/558	8/2131	0.912273192957901	0.999999955783023	NT5M	1
KEGG	hsa04622	RIG-I-like receptor signaling pathway	3/558	20/2131	0.927130831721814	0.999999955783023	MAPK10/IFNA13/IFNA2	3
KEGG	hsa04144	Endocytosis	12/558	63/2131	0.93102860493211	0.999999955783023	DNM3/DNAJC6/GRK4/RET/IQSEC3/ADRB1/SH3GL3/PSD/SH3GL2/IGF1R/VPS37D/KDR	12
KEGG	hsa05142	Chagas disease (American trypanosomiasis)	8/558	45/2131	0.934088666253927	0.999999955783023	PLCB4/MAPK10/ADCY1/GNAS/GNAO1/AKT3/PPP2R2C/PPP2R2B	8
KEGG	hsa00280	Valine, leucine and isoleucine degradation	1/558	9/2131	0.935330921798924	0.999999955783023	OXCT1	1
KEGG	hsa00330	Arginine and proline metabolism	3/558	21/2131	0.941509482861898	0.999999955783023	CKB/GATM/MAOB	3
KEGG	hsa04370	VEGF signaling pathway	5/558	32/2131	0.949023439549664	0.999999955783023	PRKCG/AKT3/CASP9/KDR/PLA2G12A	5
KEGG	hsa04666	Fc gamma R-mediated phagocytosis	6/558	37/2131	0.949365311400486	0.999999955783023	AMPH/DNM3/WASF3/PRKCG/SCIN/AKT3	6
KEGG	hsa04141	Protein processing in endoplasmic reticulum	3/558	22/2131	0.953221502143002	0.999999955783023	MAPK10/HSPA4L/PRKCSH	3
KEGG	hsa05220	Chronic myeloid leukemia	3/558	23/2131	0.96271440198137	0.999999955783023	CCND1/E2F2/AKT3	3
KEGG	hsa04514	Cell adhesion molecules (CAMs)	11/558	64/2131	0.96922045628642	0.999999955783023	CNTNAP2/CNTN1/NLGN1/CDH4/CNTN2/NCAM1/NFASC/NRXN1/CADM1/NLGN4X/NLGN3	11
KEGG	hsa00520	Amino sugar and nucleotide sugar metabolism	2/558	18/2131	0.96924396113843	0.999999955783023	CHIA/GCK	2
KEGG	hsa04330	Notch signaling pathway	2/558	18/2131	0.96924396113843	0.999999955783023	DLL3/HES5	2
KEGG	hsa04210	Apoptosis	5/558	35/2131	0.971611671911176	0.999999955783023	PRKAR1A/AKT3/CASP9/CYCS/ENDOG	5
KEGG	hsa04630	Jak-STAT signaling pathway	11/558	65/2131	0.97362862544122	0.999999955783023	IL23R/PIAS2/CCND1/IL4/CSH1/PRLR/GH1/IL13RA2/AKT3/IFNA13/IFNA2	11
KEGG	hsa04621	NOD-like receptor signaling pathway	2/558	19/2131	0.976263923989882	0.999999955783023	MAPK10/PYDC1	2
KEGG	hsa04142	Lysosome	3/558	25/2131	0.976528983698883	0.999999955783023	IDS/ABCA2/AP3B2	3
KEGG	hsa04620	Toll-like receptor signaling pathway	4/558	31/2131	0.97853742152616	0.999999955783023	MAPK10/AKT3/IFNA13/IFNA2	4
KEGG	hsa00240	Pyrimidine metabolism	3/558	26/2131	0.981456063936822	0.999999955783023	NME5/ENTPD8/NT5M	3
KEGG	hsa00590	Arachidonic acid metabolism	2/558	20/2131	0.981723156464112	0.999999955783023	ALOX12B/PLA2G12A	2
KEGG	hsa04623	Cytosolic DNA-sensing pathway	2/558	20/2131	0.981723156464112	0.999999955783023	IFNA13/IFNA2	2
KEGG	hsa05130	Pathogenic Escherichia coli infection	2/558	20/2131	0.981723156464112	0.999999955783023	TUBA8/TUBB1	2
KEGG	hsa04664	Fc epsilon RI signaling pathway	4/558	32/2131	0.982753704665659	0.999999955783023	MAPK10/IL4/AKT3/PLA2G12A	4
KEGG	hsa05143	African trypanosomiasis	2/558	21/2131	0.985956174738029	0.999999955783023	PLCB4/PRKCG	2
KEGG	hsa00591	Linoleic acid metabolism	1/558	14/2131	0.985958221865707	0.999999955783023	PLA2G12A	1
KEGG	hsa04120	Ubiquitin mediated proteolysis	3/558	28/2131	0.988511492348817	0.999999955783023	UBE2QL1/PIAS2/SKP2	3
KEGG	hsa04672	Intestinal immune network for IgA production	2/558	23/2131	0.991754902951452	0.999999955783023	IL4/CCL27	2
KEGG	hsa05310	Asthma	1/558	16/2131	0.992386240509249	0.999999955783023	IL4	1
KEGG	hsa04350	TGF-beta signaling pathway	3/558	30/2131	0.992947037835521	0.999999955783023	FST/BMPR1B/AMH	3
KEGG	hsa04520	Adherens junction	3/558	30/2131	0.992947037835521	0.999999955783023	SSX2IP/WASF3/IGF1R	3
KEGG	hsa05340	Primary immunodeficiency	1/558	17/2131	0.994394977055745	0.999999955783023	IGLL1	1
KEGG	hsa05131	Shigellosis	2/558	25/2131	0.995191629348344	0.999999955783023	MAPK10/PFN3	2
KEGG	hsa04145	Phagosome	7/558	56/2131	0.99648822957626	0.999999955783023	ATP6V0E2/TUBA8/DYNC1I1/TUBB1/ATP6V1G2/NOX3/ATP6V1C2	7
KEGG	hsa05145	Toxoplasmosis	6/558	52/2131	0.997455555860698	0.999999955783023	MAPK10/GNAO1/AKT3/CASP9/CYCS/PLA2G12A	6
KEGG	hsa04062	Chemokine signaling pathway	10/558	74/2131	0.997659047433508	0.999999955783023	PLCB4/CCL15/ADCY1/GRK4/CCL27/ADCY2/GNG4/GNG2/AKT3/ADCY8	10
KEGG	hsa04380	Osteoclast differentiation	5/558	47/2131	0.997841517343478	0.999999955783023	MAPK10/CALCR/NOX3/TNFRSF11B/AKT3	5
KEGG	hsa05330	Allograft rejection	1/558	21/2131	0.998356562381747	0.999999955783023	IL4	1
KEGG	hsa05150	Staphylococcus aureus infection	2/558	30/2131	0.998781044233125	0.999999955783023	PLG/DSG1	2
KEGG	hsa05146	Amoebiasis	6/558	58/2131	0.999326114769158	0.999999955783023	PLCB4/ADCY1/GNAS/PRKCG/C8B/COL2A1	6
KEGG	hsa04810	Regulation of actin cytoskeleton	13/558	97/2131	0.999418914614265	0.999999955783023	FGF17/FGF12/FGF22/APC2/CHRM4/F2/FGF13/SCIN/PAK4/FGF14/FGF9/FGF3/PFN3	13
KEGG	hsa04110	Cell cycle	5/558	53/2131	0.999464987052193	0.999999955783023	CCNA1/CCND1/CCNE2/E2F2/SKP2	5
KEGG	hsa05140	Leishmaniasis	1/558	27/2131	0.999740404906223	0.999999955783023	IL4	1
KEGG	hsa05323	Rheumatoid arthritis	3/558	43/2131	0.999749667473072	0.999999955783023	ATP6V0E2/ATP6V1G2/ATP6V1C2	3
KEGG	hsa04512	ECM-receptor interaction	5/558	57/2131	0.999795200664977	0.999999955783023	SV2A/TNR/IBSP/COL2A1/GP1BB	5
KEGG	hsa04662	B cell receptor signaling pathway	1/558	33/2131	0.999959247037722	0.999999955783023	AKT3	1
KEGG	hsa05100	Bacterial invasion of epithelial cells	1/558	33/2131	0.999959247037722	0.999999955783023	DNM3	1
KEGG	hsa04660	T cell receptor signaling pathway	3/558	51/2131	0.999971080663579	0.999999955783023	IL4/PAK4/AKT3	3
KEGG	hsa04670	Leukocyte transendothelial migration	3/558	51/2131	0.999971080663579	0.999999955783023	NOX3/PRKCG/RAPGEF4	3
KEGG	hsa04510	Focal adhesion	11/558	103/2131	0.999981008475184	0.999999955783023	MAPK10/RASGRF1/CCND1/TNR/IBSP/PRKCG/COL2A1/PAK4/AKT3/IGF1R/KDR	11
KEGG	hsa04640	Hematopoietic cell lineage	2/558	45/2131	0.99998282563721	0.999999955783023	IL4/GP1BB	2
KEGG	hsa04650	Natural killer cell mediated cytotoxicity	3/558	55/2131	0.999990383316135	0.999999955783023	PRKCG/IFNA13/IFNA2	3
KEGG	hsa04060	Cytokine-cytokine receptor interaction	13/558	118/2131	0.999991500803564	0.999999955783023	IL23R/CCL15/IL4/CCL27/TNFRSF11B/BMPR1B/PRLR/GH1/AMH/IL17RB/IFNA13/IFNA2/KDR	13
KEGG	hsa05322	Systemic lupus erythematosus	3/558	74/2131	0.999999955783023	0.999999955783023	C8B/GRIN2A/H2AFV	3
