# Supplementary material for: Transcriptional Profiling Reveals the Regulatory Role of DNER in Promoting Pancreatic Neuroendocrine Neoplasms
Source: Front Genet. 2020 Nov 27;11:587402. doi: 10.3389/fgene.2020.587402 (PMC7728999; doi:10.3389/fgene.2020.587402)
Supplement: Supplementary file 3 [file Data_Sheet_3.XLS]

transcript_id	transcript_name	gene_id	gene_name	transcript_locus	CA2_FPKM	NC2_FPKM	log2FoldChange	pvalue	padj
TCONS_00035537	AMY1B-OT1	ENSG00000174876	AMY1B	chr1:103662688-103719904	0	56.4498863333333	-21.2564303859134	6.79105689452697e-11	3.25673622198159e-06
ENST00000511919	LINC01091-202	ENSG00000249464	LINC01091	chr4:123650291-123930354	1.78090666666667	0	17.5046202544837	2.53151249635448e-08	9.7335331490994e-05
TCONS_00332629	CADM2-OT1	ENSG00000175161	CADM2	chr3:84958981-85239738	2.32258533333333	0	17.8733617706113	7.4017665608686e-08	0.000151763512805067
ENST00000517996	AZIN1-AS1-204	ENSG00000253320	AZIN1-AS1	chr8:102930182-102977738	0	1.648212	-15.8812826625109	1.33947941191797e-07	0.000215567905160998
TCONS_00405674	LINC2748	XLOC_221242	XLOC_221242	chr5:49612220-49631231	15.6827603333333	0	16.757796436981	3.10411797149737e-07	0.00031718865861402
TCONS_00367667	ANK2-OT1	ENSG00000145362	ANK2	chr4:112720790-112859462	0.656103	0	15.0155337338517	9.96895780011123e-07	0.000650020403769244
TCONS_00014332	LINC376	XLOC_007667	XLOC_007667	chr1:121728629-121910641	0.818177	0	15.7128019215187	1.06319302703325e-06	0.000666511488357045
ENST00000559821	LINC02568-202	ENSG00000259459	LINC02568	chr15:63390230-63438320	0	0.704236	-14.6498114064045	1.23615864609362e-06	0.000733167149147417
ENST00000650512	AC105450.1-201	ENSG00000231482	AC105450.1	chr2:1366234-1580747	0	0.188513	-14.944014837381	1.35274598110472e-06	0.000767723366347375
ENST00000510005	LINC01060-203	ENSG00000249378	LINC01060	chr4:188455593-188601908	0.544904333333333	0	14.8588654241942	1.49390683319754e-06	0.000804968197410445
TCONS_00233175	LINC1613	XLOC_121415	XLOC_121415	chr19:26888272-27018046	2.039901	0	16.5916781703121	1.49984205765091e-06	0.000805902528596319
TCONS_00233015	LINC1490	XLOC_121334	XLOC_121334	chr19:26177584-26501653	0.421688333333333	0	15.606267680261	1.81270077749382e-06	0.000922401375633302
TCONS_00232897	LINC1395	XLOC_121268	XLOC_121268	chr19:25674743-25871507	0.762339666666667	0	15.7684249914125	1.87890181621502e-06	0.000933634965236324
ENST00000514600	LINC00616-205	ENSG00000248307	LINC00616	chr4:138027422-138130685	1.802547	0	16.0783371662241	2.24232125869765e-06	0.00107265155972488
TCONS_00137539	FGF14-OT1	ENSG00000102466	FGF14	chr13:101452599-101723235	0.213517333333333	0	14.3883619065773	2.91852821707983e-06	0.00131442630476814
ENST00000505302	MRPS30-DT-203	ENSG00000251141	MRPS30-DT	chr5:44745138-44808741	0.803148666666667	0	14.2014639695175	3.27344817260747e-06	0.00141917867592074
TCONS_00408845	CCNH-OT1	ENSG00000134480	CCNH	chr5:87267904-87332299	0.813176666666667	0	14.2406407577242	3.28764410227566e-06	0.00141917867592074
TCONS_00232882	LINC1367	XLOC_121261	XLOC_121261	chr19:25608005-25818210	0.306690666666667	0	14.5340167714596	3.3410154526751e-06	0.00143055868127098
ENST00000542401	PLBD1-AS1-201	ENSG00000256751	PLBD1-AS1	chr12:14567991-14619755	0	0.454405666666667	-14.1165888926487	4.11741960341944e-06	0.00165235149670697
ENST00000449485	AL442647.1-201	ENSG00000225689	AL442647.1	chrX:128323620-128600468	0.197611666666667	0	14.2903961822856	5.17469635651896e-06	0.00192371342749855
TCONS_00232831	LINC1229	XLOC_121177	XLOC_121177	chr19:25404864-25482659	2.05805333333333	0	15.8655840307739	5.25974601361886e-06	0.00194778142676146
TCONS_00448224	HDAC9-OT2	ENSG00000048052	HDAC9	chr7:18086949-18459614	0.123463	0	14.0630516359081	6.185258457031e-06	0.00218505930666661
TCONS_00405672	LINC2746	XLOC_221242	XLOC_221242	chr5:49612220-49616710	43.868717	0	13.8463345147155	6.9498380785317e-06	0.00237215781034581
ENST00000540895	AC084816.1-210	ENSG00000256995	AC084816.1	chr12:22964572-23174123	0.369368666666667	0	14.7646476307688	8.07308198680813e-06	0.00265804816448307
TCONS_00014587	LINC472	XLOC_007852	XLOC_007852	chr1:124154926-124221512	2.20927333333333	0	15.7456795808476	8.92941598157873e-06	0.00286598075358229
ENST00000650264	AL163541.1-201	ENSG00000285534	AL163541.1	chr13:109478739-109731700	0.190953	0	14.1024512110454	1.00841549033223e-05	0.0031214947159116
TCONS_00390718	LINC2426	XLOC_211852	XLOC_211852	chr5:47366777-47507016	0.739281333333333	0	15.2314179545667	1.03609722267377e-05	0.00317490974024595
ENST00000585627	LINC00907-201	ENSG00000267586	LINC00907	chr18:42186668-42518953	1.73132033333333	0	17.7174905533941	1.06939630855211e-05	0.00324071006142195
TCONS_00000587	LINC59	XLOC_000423	XLOC_000423	GL000220.1:114091-158773	0	35.8270313333333	-20.156407050986	1.13080705075849e-05	0.00337351574668346
ENST00000419531	LINC01135-201	ENSG00000234807	LINC01135	chr1:58785160-58899594	0	0.15879	-13.7636497424492	1.1665108979898e-05	0.00343272761571683
TCONS_00037233	LINC586	XLOC_019582	XLOC_019582	chr1:122049417-122150896	0.930880666666667	0	15.056057395279	1.17959130039237e-05	0.00345458169767581
TCONS_00015893	RIIAD1-OT2	ENSG00000178796	RIIAD1	chr1:151702561-151716834	2.490524	0	13.6822226761372	1.23897762616345e-05	0.00356857181890095
TCONS_00391036	LINC2664	XLOC_212074	XLOC_212074	chr5:49408220-49459859	1.19751666666667	0	14.4929116439096	1.2890559175238e-05	0.00367419244248148
TCONS_00037227	LINC583	XLOC_019577	XLOC_019577	chr1:122041785-122087820	1.013966	0	14.0401689783251	1.46071425769117e-05	0.00404915480464754
TCONS_00537558	RTL5-OT1	ENSG00000242732	RTL5	chrX:71910852-72141116	0.153317333333333	0	13.6808263792985	1.48381921395339e-05	0.00408956351604323
TCONS_00233228	LINC1646	XLOC_121456	XLOC_121456	chr19:27097341-27147063	2.84063666666667	0	15.6875389124118	1.55315829937713e-05	0.00423106542026629
TCONS_00405684	LINC2754	XLOC_221242	XLOC_221242	chr5:49615379-49645911	1.81771233333333	0	14.3158019163801	1.56049631700471e-05	0.00423397745416447
TCONS_00232818	LINC1313	XLOC_121231	XLOC_121231	chr19:25347448-25502462	0.318032333333333	0	14.1647331322928	1.65267620459753e-05	0.00440311962426279
TCONS_00233242	LINC1653	XLOC_121456	XLOC_121456	chr19:27162979-27176710	4.60681833333333	0	14.5233002877002	1.74088624392776e-05	0.00455587317519021
ENST00000418442	AC005062.1-207	ENSG00000243004	AC005062.1	chr7:20007105-20131719	0.257363	0	13.5349947375272	1.90705463822892e-05	0.00487761007971017
TCONS_00232960	LINC1416	XLOC_121286	XLOC_121286	chr19:25929465-26121178	0.210622666666667	0	13.8730861981698	1.97455472711107e-05	0.00499590503988132
TCONS_00437919	KHDRBS2-OT1	ENSG00000112232	KHDRBS2	chr6:61662145-61777355	0.467643333333333	0	14.2996205304118	1.97814724640243e-05	0.00499590503988132
TCONS_00232828	LINC1282	XLOC_121214	XLOC_121214	chr19:25375582-25450255	0.421033333333333	0	13.5137297218356	2.14431816477729e-05	0.00529387171117636
TCONS_00233073	LINC1528	XLOC_121364	XLOC_121364	chr19:26412297-26506701	0.54353	0	14.2198215279842	2.1946608032842e-05	0.00537540320805011
TCONS_00000639	LINC78	XLOC_000438	XLOC_000438	GL000220.1:116138-160985	26.02661	0	18.7352868426265	2.21513196231558e-05	0.00538552203639019
TCONS_00232965	LINC1417	XLOC_121286	XLOC_121286	chr19:25964661-26052137	0.552458666666667	0	14.1226719372185	2.51211535988478e-05	0.00585524336464032
TCONS_00232925	LINC1404	XLOC_121280	XLOC_121280	chr19:25765365-25839730	0.563142333333333	0	13.9179038053336	2.56927410776514e-05	0.00595230683239189
TCONS_00233240	LINC1652	XLOC_121456	XLOC_121456	chr19:27146505-27168579	4.664696	0	15.229115866607	2.60501464943131e-05	0.00600906626494025
ENST00000451897	GPC5-AS1-202	ENSG00000235984	GPC5-AS1	chr13:92701389-92719975	1.870031	0	13.6588366657849	2.64621923624104e-05	0.00605741056076298
TCONS_00167888	STRC-OT1	ENSG00000242866	STRC	chr15:43596490-43698945	0.275490333333333	0	13.3471048319059	2.71480944209949e-05	0.00614113586356998
TCONS_00232801	LINC1225	XLOC_121177	XLOC_121177	chr19:25289315-25377344	0.581517	0	14.2075487800523	2.906553433219e-05	0.00647560525351028
ENST00000416352	AC004882.1-201	ENSG00000232396	AC004882.1	chr22:29705256-29719859	2.58367933333333	0	13.7802056497538	3.03577007326086e-05	0.00663332897591921
TCONS_00500405	DNAI1-OT3	ENSG00000122735	DNAI1	chr9:34400250-34458574	0.436859	0	13.1934687360228	3.14302708612165e-05	0.00674397282768776
ENST00000424516	AC005062.1-206	ENSG00000243004	AC005062.1	chr7:19943219-20002844	0.576897666666667	0	13.6436619476929	3.19244695024964e-05	0.00679573891449124
TCONS_00525225	GNL3L-OT1	ENSG00000130119	GNL3L	chrX:54522474-54622334	0.296834666666667	0	13.4178268711985	3.22090943103629e-05	0.00682708233821588
TCONS_00233178	LINC1614	XLOC_121415	XLOC_121415	chr19:26924621-26998632	0.354482666666667	0	13.2518068749947	3.41473741516304e-05	0.00711218246106026
ENST00000649194	AC009899.1-201	ENSG00000285940	AC009899.1	chr18:37565281-37762131	0.126651	0	13.1718947535812	3.57459164615291e-05	0.00730240726861856
TCONS_00306438	MATN4-OT1	ENSG00000124159	MATN4	chr20:45306808-45319663	0	0.897438	-13.1066956531467	3.60042278840644e-05	0.00734735214240496
TCONS_00232796	LINC1223	XLOC_121177	XLOC_121177	chr19:25255299-25353213	0.380312	0	13.7578293117676	3.93410605378079e-05	0.00778414298803837
TCONS_00037220	LINC582	XLOC_019575	XLOC_019575	chr1:122032425-122057375	1.63688166666667	0	13.84586489666	3.95304097093451e-05	0.00779889477523813
ENST00000453478	MIR4435-2HG-214	ENSG00000172965	MIR4435-2HG	chr2:111344091-111495054	0.15757	0	13.0951226475833	4.10559492430375e-05	0.0079792882102793
TCONS_00232966	LINC1418	XLOC_121286	XLOC_121286	chr19:25964661-26063402	0.584957666666667	0	14.3865507129557	4.23293864898062e-05	0.00810635564332613
TCONS_00232923	LINC1402	XLOC_121278	XLOC_121278	chr19:25760538-25844434	0.465953	0	13.8274311358152	4.34086322744807e-05	0.00817160047698946
TCONS_00261881	LINC1750	XLOC_134036	XLOC_134036	chr2:121902464-122222803	0.0692166666666667	0	12.996770415685	4.52191275193973e-05	0.00841334542813617
TCONS_00232814	LINC1278	XLOC_121214	XLOC_121214	chr19:25341791-25437489	0.406576	0	13.8206911945152	4.79696968852398e-05	0.00881397232280759
TCONS_00001415	LINC245	XLOC_001021	XLOC_001021	KI270733.1:133069-178944	11.9935403333333	0	17.6496379369329	4.94452301001742e-05	0.00898184778784651
TCONS_00156190	MOK-OT2	ENSG00000080823	MOK	chr14:102278315-102305154	1.18826766666667	0	13.5420569409675	4.96235652978645e-05	0.00900571467669144
ENST00000651519	CDKN2B-AS1-223	ENSG00000240498	CDKN2B-AS1	chr9:22045749-22087650	0.501828	0	12.9185255203738	5.08939462434998e-05	0.00913981935140306
ENST00000564492	LINC00261-202	ENSG00000259974	LINC00261	chr20:22560553-22578642	1.90023533333333	0	13.6241343286255	5.15513803926151e-05	0.00916861914139669
ENST00000428597	CDKN2B-AS1-203	ENSG00000240498	CDKN2B-AS1	chr9:21994791-22121097	0.164745333333333	0	12.9107994847395	5.36667891202536e-05	0.00941718369282055
TCONS_00435824	SCUBE3-AS1	ENSG00000146197	SCUBE3	chr6:35237604-35259497	0.952825333333333	0	12.9063258024418	5.64023552642092e-05	0.00973552147788644
TCONS_00233232	LINC1648	XLOC_121456	XLOC_121456	chr19:27111960-27176710	1.32919133333333	0	14.9726133998292	5.65361522735707e-05	0.00973552147788644
ENST00000416664	GPC5-IT1-201	ENSG00000236240	GPC5-IT1	chr13:92484606-92510094	1.47572633333333	0	13.729672005802	5.66900950908336e-05	0.00973552147788644
TCONS_00338912	PTX3-OT1	ENSG00000163661	PTX3	chr3:157428376-157460333	0	0.302795	-12.8655171939726	5.97841679584733e-05	0.0100421173543206
ENST00000466734	DUBR-202	ENSG00000243701	DUBR	chr3:107240692-107248348	2.863058	0	12.9683239125732	5.98766901809673e-05	0.0100427457021937
TCONS_00390950	LINC2599	XLOC_212026	XLOC_212026	chr5:48921178-48985699	0.496747333333333	0	13.5321409099693	6.32395031396283e-05	0.0104486801806712
TCONS_00000644	LINC79	XLOC_000438	XLOC_000438	GL000220.1:116138-161082	0	4.57992	-17.3063614417461	6.67001214672925e-05	0.0108508168101654
TCONS_00000586	LINC60	XLOC_000423	XLOC_000423	GL000220.1:114091-158773	0	9.26967533333333	-18.3062630610904	6.80901039040875e-05	0.0109592303118201
TCONS_00234916	PAK4-OT1	ENSG00000130669	PAK4	chr19:39135325-39204296	6.86415066666667	534.449920666667	-7.34354690655291	6.88585417150341e-05	0.0110349120839485
TCONS_00383697	LINC2365	XLOC_206911	XLOC_206911	chr4:134103400-134166691	0.327309333333333	0	12.9084111880328	6.9921869150801e-05	0.0111309232778858
TCONS_00232948	LINC1430	XLOC_121292	XLOC_121292	chr19:25891702-25975982	0.350753333333333	0	13.4282423314639	7.05027275855585e-05	0.0111826335925084
TCONS_00233234	LINC1657	XLOC_121459	XLOC_121459	chr19:27117992-27160178	1.187426	0	14.1902002110938	7.06668719711179e-05	0.0111845484454288
TCONS_00164854	LINC1022	XLOC_090921	XLOC_090921	chr15:93106203-93171114	0	0.148431	-12.853116623243	7.29410076446476e-05	0.0114593847595696
TCONS_00495277	SAMD12-OT1	ENSG00000177570	SAMD12	chr8:118189455-118622112	0.540273666666667	0	16.3909222613622	7.382269588633e-05	0.0115411887843482
ENST00000496359	NUTM2B-AS1-208	ENSG00000225484	NUTM2B-AS1	chr10:79797834-79826353	0.694619333333333	0	12.8179052949102	7.54588552077345e-05	0.0117395741283241
TCONS_00233070	LINC1525	XLOC_121361	XLOC_121361	chr19:26387269-26462737	0.427797666666667	0	13.5553877048476	7.7640809589481e-05	0.0119530082660531
ENST00000506276	FRG1-DT-202	ENSG00000245685	FRG1-DT	chr4:189780336-189940271	0.125168666666667	0	12.8610490169092	7.99882011947956e-05	0.0121679117321108
ENST00000437191	AC005062.1-205	ENSG00000243004	AC005062.1	chr7:19931253-20140426	1.45992866666667	0	16.8034807028628	8.00562153146733e-05	0.0121686081638171
ENST00000650870	PWRN1-219	ENSG00000259905	PWRN1	chr15:24101827-24445011	0.676024666666667	0	16.4067398114482	8.74834415233317e-05	0.01291879227884
TCONS_00232843	LINC1319	XLOC_121235	XLOC_121235	chr19:25456378-25565119	0.307668	0	13.5963050307013	8.76270343994204e-05	0.0129206916865792
TCONS_00402838	ZDHHC11B-OT3	ENSG00000206077	ZDHHC11B	chr5:720265-804832	0.197017	0	12.5914585627528	8.97702993291875e-05	0.0131465112454184
TCONS_00388537	ADAMTS16-OT2	ENSG00000145536	ADAMTS16	chr5:5224531-5277444	0	0.152137	-12.5951858630748	8.97793808497232e-05	0.0131465112454184
TCONS_00233216	LINC1637	XLOC_121447	XLOC_121447	chr19:27060351-27126243	0.413177666666667	0	13.3083869080574	9.26520671251503e-05	0.0134745889130265
TCONS_00037284	LINC610	XLOC_019611	XLOC_019611	chr1:122132818-122217217	0.403002333333333	0	13.5771885545239	9.66925216689595e-05	0.0138476141320985
TCONS_00041832	TNR-OT1	ENSG00000116147	TNR	chr1:175527962-175600863	0.483971333333333	0	13.6375594011105	9.77064833834423e-05	0.0139115438406035
TCONS_00232893	LINC1369	XLOC_121261	XLOC_121261	chr19:25660977-25818210	0.184216	0	13.396942642975	0.000100863303513781	0.0142056557977467
TCONS_00233147	LINC1586	XLOC_121403	XLOC_121403	chr19:26777406-26813397	0.688254333333333	0	13.166394778703	0.000101725379845335	0.0142642331789703
TCONS_00232816	LINC1308	XLOC_121230	XLOC_121230	chr19:25346809-25429417	0.430801666666667	0	13.6884981072979	0.000103064682102137	0.0143852976370239
TCONS_00014585	LINC470	XLOC_007850	XLOC_007850	chr1:124115236-124179762	0.424034333333333	0	13.31072860782	0.000104364781003516	0.0145293412627643
TCONS_00100753	SOX5-AS1	ENSG00000134532	SOX5	chr12:24455965-24562640	0.153156333333333	0	12.5459907658297	0.000104373425049338	0.0145293412627643
TCONS_00154679	LINC995	XLOC_085772	XLOC_085772	chr14:83941467-83974950	0	0.237137	-12.5383210530869	0.000104900861304473	0.0145815997969062
TCONS_00233064	LINC1521	XLOC_121357	XLOC_121357	chr19:26360513-26452466	0.503908	0	14.0730313485382	0.000105818254723419	0.0146666088961849
TCONS_00206389	GPS2-OT1	ENSG00000132522	GPS2	chr17:7306754-7312461	2.66119966666667	0	12.4499933431497	0.000107109633177321	0.0147921565041322
ENST00000645313	CDKN2B-AS1-221	ENSG00000240498	CDKN2B-AS1	chr9:21994823-22031041	0.446180666666667	0	12.5535310451289	0.00010876254484174	0.0148971055762964
TCONS_00522445	BMX-OT1	ENSG00000102010	BMX	chrX:15384888-15493288	0.148045666666667	0	12.5308998794636	0.000108801485272469	0.0148971055762964
TCONS_00154676	LINC990	XLOC_085772	XLOC_085772	chr14:83941467-83974930	0	0.228373666666667	-12.5250167550802	0.000109424892101816	0.014932917583339
TCONS_00233071	LINC1526	XLOC_121362	XLOC_121362	chr19:26389515-26458632	0.336337333333333	0	13.0653707783028	0.000110011085251802	0.014932917583339
ENST00000434999	AL356481.1-201	ENSG00000228395	AL356481.1	chr9:128528901-128552410	0.711033333333333	0	12.6015740853039	0.000114300892511069	0.0151916892812721
ENST00000451364	ENTPD1-AS1-208	ENSG00000226688	ENTPD1-AS1	chr10:95861313-96090155	0.0751523333333333	0	12.6098205328434	0.000115594484095413	0.0153134750770737
TCONS_00492138	LINC3066	XLOC_274359	XLOC_274359	chr8:79177472-79285934	0.170677333333333	0	12.7538976544785	0.000116330613498863	0.0153685398997379
TCONS_00044179	SLC26A9-OT1	ENSG00000174502	SLC26A9	chr1:205912544-205917583	0	1.559715	-12.5768807558139	0.000119956525147912	0.015621629624235
ENST00000616213	MIAT-219	ENSG00000225783	MIAT	chr22:26657520-26676475	1.83842966666667	0	13.6677382315028	0.000123325662395677	0.0158558613867632
ENST00000626404	TEX41-255	ENSG00000226674	TEX41	chr2:145023432-145151699	0.159406	0	12.9006527018583	0.0001258226452814	0.0160158785209719
TCONS_00266457	CCDC141-AS1	ENSG00000163492	CCDC141	chr2:178875706-178923061	0	0.150126	-12.3952637806999	0.000126363039001367	0.0160364677893517
TCONS_00027615	CASP9-OT1	ENSG00000132906	CASP9	chr1:15475846-15500108	1.58517133333333	106.159612	-7.14051624915359	0.000126485993824002	0.0160364677893517
TCONS_00266458	CCDC141-AS2	ENSG00000163492	CCDC141	chr2:178884774-178923061	0	0.193667666666667	-12.4408217809264	0.000128731998080876	0.0161610049292304
TCONS_00232739	LINC1207	XLOC_121177	XLOC_121177	chr19:25052496-25330371	0.678005	0	16.0971876375678	0.00013017075741363	0.0162353742138293
TCONS_00232949	LINC1434	XLOC_121293	XLOC_121293	chr19:25909199-26003347	0.294712666666667	0	13.335708801459	0.000133805456159054	0.016441746978387
ENST00000645983	SOX2-OT-278	ENSG00000242808	SOX2-OT	chr3:180989790-181413069	0.0382126666666667	0	12.5363983014703	0.000139204039745388	0.0168127886453964
TCONS_00390782	LINC2476	XLOC_211881	XLOC_211881	chr5:47695930-47753708	0.351626	0	12.8810061316767	0.000141450986216351	0.0169532268873544
TCONS_00538656	LINC3263	XLOC_304654	XLOC_304654	chrX:94333037-94348820	0	0.408107	-12.2674203275459	0.000142947368791216	0.017063003692037
ENST00000571619	U91319.1-201	ENSG00000262801	U91319.1	chr16:13246316-13562918	0.595284333333333	0	16.1038464491152	0.000143101495769226	0.017063003692037
ENST00000515194	NOP14-AS1-207	ENSG00000249673	NOP14-AS1	chr4:2935546-2951067	1.240661	0	12.812935888813	0.000146836112225078	0.0173449340288926
ENST00000431442	AL359636.2-202	ENSG00000234156	AL359636.2	chr9:122406645-122639678	0.070394	0	12.5417923392721	0.000148110971845341	0.0174196120013688
ENST00000445461	MIR99AHG-208	ENSG00000215386	MIR99AHG	chr21:16194395-16607222	0.255929	0	15.2706911531638	0.000153294508593873	0.0177249663116454
TCONS_00232766	LINC1271	XLOC_121214	XLOC_121214	chr19:25166133-25437489	0.437284333333333	0	15.4214560229495	0.00015524535653156	0.0178751143557422
TCONS_00232908	LINC1383	XLOC_121264	XLOC_121264	chr19:25711134-25758306	0.543419666666667	0	13.2227234066854	0.000155720020131623	0.0179082691017677
TCONS_00110174	SIRT4-OT1	ENSG00000089163	SIRT4	chr12:120279643-120328102	3.41426466666667	194.723648	-6.90205956196941	0.000160428400562785	0.0183060644655677
ENST00000593051	LINC00907-208	ENSG00000267586	LINC00907	chr18:42186670-42462185	0.191186333333333	0	14.2684762801798	0.000162472896311353	0.0184624453532525
TCONS_00233227	LINC1645	XLOC_121455	XLOC_121455	chr19:27096952-27133950	0.392194333333333	0	12.3982122139285	0.000171929041341472	0.0190568046388195
TCONS_00232776	LINC1210	XLOC_121177	XLOC_121177	chr19:25204336-25271424	0.261404333333333	0	12.6748451370652	0.000175422456876215	0.0191796065432614
TCONS_00014633	LINC488	XLOC_007895	XLOC_007895	chr1:124729451-124741613	13.885583	0	15.9423318530698	0.000175945677149855	0.0191839748732962
ENST00000585822	LINC01901-201	ENSG00000267413	LINC01901	chr18:39841174-39924840	0.243419333333333	0	12.8964275124398	0.000177829466371725	0.019284769037332
ENST00000612706	AC097478.1-207	ENSG00000251095	AC097478.1	chr4:89681523-89686704	2.33795366666667	0	12.1301968048067	0.000180596630929302	0.0194148361117292
ENST00000608916	AC073529.1-204	ENSG00000234129	AC073529.1	chrX:11038539-11111141	0.219059	0	12.5340966592846	0.000181242041962947	0.0194336247621813
ENST00000445272	HSD11B1-AS1-202	ENSG00000227591	HSD11B1-AS1	chr1:209661364-209675247	0	0.440769333333333	-12.2154203257097	0.000185509912630189	0.0197484522320807
TCONS_00232988	LINC1457	XLOC_121313	XLOC_121313	chr19:26070380-26325064	0.242527	0	14.4933123482101	0.000185722168452101	0.0197566107643733
TCONS_00000761	LINC128	XLOC_000502	XLOC_000502	GL000225.1:25545-120409	2.87841966666667	0	16.6385152660622	0.000185900968378519	0.0197566107643733
TCONS_00390722	LINC2438	XLOC_211855	XLOC_211855	chr5:47391810-47448941	0.445747666666667	0	13.2130998126387	0.000185902163063698	0.0197566107643733
TCONS_00391004	LINC2642	XLOC_212061	XLOC_212061	chr5:49196006-49278318	0.206793666666667	0	12.6255835436932	0.000186418299367186	0.0197785897544858
TCONS_00007457	TMEM125-OT1	ENSG00000179178	TMEM125	chr1:43269983-43274002	0	1.49370066666667	-12.1500379514091	0.000189967201305373	0.0199335673912561
ENST00000629257	CYTOR-214	ENSG00000222041	CYTOR	chr2:87469950-87583436	0	0.353967666666667	-14.9433882409902	0.000193624456612447	0.0201293999250564
TCONS_00232713	LINC1205	XLOC_121177	XLOC_121177	chr19:24966259-25271424	0.382466	0	15.4058043369745	0.000196733585884512	0.0202446951338175
TCONS_00232807	LINC1302	XLOC_121227	XLOC_121227	chr19:25312556-25375426	0.347566	0	12.9897781741611	0.000199940750171244	0.0204196399558808
ENST00000608214	AP003481.1-202	ENSG00000273409	AP003481.1	chr11:127271062-127337033	0.189080333333333	0	12.1790566043164	0.000202200192715407	0.020506939110513
TCONS_00037230	LINC584	XLOC_019579	XLOC_019579	chr1:122045136-122089420	0.521544333333333	0	13.0342657117227	0.000203559027752786	0.0205406157278686
TCONS_00072223	SERGEF-AS1	ENSG00000129158	SERGEF	chr11:18012457-18065266	0.224986	0	12.1097112792796	0.000203752989055402	0.0205493780891443
TCONS_00329637	EXOSC7-OT1	ENSG00000075914	EXOSC7	chr3:44924715-44976182	0	0.105518666666667	-12.0316286840717	0.000208548940910551	0.0208586802485163
TCONS_00419120	KIAA0319-AS1	ENSG00000137261	KIAA0319	chr6:24601085-24645802	0.243189333333333	0	11.9731104967755	0.000209912936581721	0.0208956716729225
TCONS_00232970	LINC1422	XLOC_121286	XLOC_121286	chr19:25964695-26277363	0.316311333333333	0	15.1642048618727	0.000211995573174048	0.0210121050044266
ENST00000415499	AC005062.1-204	ENSG00000243004	AC005062.1	chr7:19931071-20125162	0.447390666666667	0	14.9733018296989	0.000213695952932971	0.0210540452857561
TCONS_00371588	LINC2311	XLOC_198650	XLOC_198650	chr4:160023133-160320555	0	0.149278666666667	-15.0933824545403	0.000219897277604037	0.0213252161051507
ENST00000613780	MIAT-218	ENSG00000225783	MIAT	chr22:26657520-26676475	0.910362666666667	0	12.6398330671173	0.000220005748323176	0.0213252161051507
TCONS_00361446	LINC2267	XLOC_191739	XLOC_191739	chr4:10828945-11163410	0.463250666666667	0	15.7602869111587	0.000221802853788712	0.0214236316354581
TCONS_00391011	LINC2644	XLOC_212061	XLOC_212061	chr5:49228617-49402166	0.558352	0	15.1357490801733	0.000223293906184714	0.0215134874705589
ENST00000427394	STXBP5-AS1-203	ENSG00000233452	STXBP5-AS1	chr6:146842566-147204540	0.221027	0	14.8260088617139	0.000223422470343206	0.0215150679586273
TCONS_00037237	LINC590	XLOC_019585	XLOC_019585	chr1:122056983-122168919	0.120567	0	12.2607976966274	0.000225565159959012	0.0216021152317212
TCONS_00232840	LINC1332	XLOC_121239	XLOC_121239	chr19:25442190-25529600	0.276495333333333	0	13.133171822393	0.000227160966509842	0.0216287280930965
TCONS_00232791	LINC1294	XLOC_121220	XLOC_121220	chr19:25246113-25279966	0.442533	0	12.4428939275592	0.000227806178034149	0.0216438435370979
ENST00000637980	AC068205.1-203	ENSG00000283217	AC068205.1	chr11:43579195-43584601	4.40660266666667	0	13.1233302529611	0.000228042164204932	0.0216555386874312
TCONS_00405662	LINC2736	XLOC_221242	XLOC_221242	chr5:49609868-49627151	5.06044433333333	0	14.9852841944411	0.000230973034267592	0.0217589434881148
TCONS_00154677	LINC993	XLOC_085772	XLOC_085772	chr14:83941467-83974932	0	0.148969333333333	-11.8883067122081	0.000235113892709181	0.0220110895407216
ENST00000547395	DDN-AS1-201	ENSG00000257913	DDN-AS1	chr12:48998398-49018719	1.08497533333333	0	13.0036096493387	0.000235405427872085	0.0220276322934452
TCONS_00232927	LINC1371	XLOC_121261	XLOC_121261	chr19:25766841-25832465	0.29758	0	12.8289425777646	0.000237707056207489	0.022167309701994
TCONS_00232770	LINC1290	XLOC_121218	XLOC_121218	chr19:25187790-25256821	0.283795666666667	0	12.8335588897195	0.000238867953006851	0.0222323362860452
TCONS_00390775	LINC2472	XLOC_211881	XLOC_211881	chr5:47679880-47716572	0.32771	0	12.1233243339813	0.000242717908184422	0.0224166407017221
TCONS_00037249	LINC599	XLOC_019592	XLOC_019592	chr1:122079893-122107290	0.882269666666667	0	13.0901287537103	0.000247615479320857	0.0227281085050828
TCONS_00390996	LINC2633	XLOC_212058	XLOC_212058	chr5:49159112-49262669	1.01061933333333	0	15.2507784954582	0.000248460400266289	0.0227694685343143
ENST00000376403	FAM182B-201	ENSG00000175170	FAM182B	chr20:25774018-25863201	0.771926333333333	0	14.6535490394765	0.000252216047981028	0.0229614468303747
TCONS_00000757	LINC124	XLOC_000501	XLOC_000501	GL000225.1:3664-21678	0.671155666666667	0	12.132168911584	0.000253351146576094	0.0229674308563135
TCONS_00232857	LINC1340	XLOC_121246	XLOC_121246	chr19:25503123-25538629	0.464513	0	12.5860037466183	0.000257515378615932	0.0231731391360362
ENST00000602339	MIR99AHG-212	ENSG00000215386	MIR99AHG	chr21:16330604-16607268	0.0391716666666667	0	11.9550241256	0.000257553148119532	0.0231731391360362
TCONS_00234366	ZFP14-AS1	ENSG00000142065	ZFP14	chr19:36331955-36359036	0.488755666666667	0	12.2705308954781	0.000261686322302137	0.0233707464358724
ENST00000504876	PART1-201	ENSG00000152931	PART1	chr5:60488207-60526418	1.66600533333333	0	14.5402581123732	0.0002657537374427	0.0235465176373884
ENST00000586091	ZNF667-AS1-202	ENSG00000166770	ZNF667-AS1	chr19:56478155-56495318	0.652087666666667	0	12.0271901955726	0.000269579676824148	0.0236994140727737
ENST00000552238	AC007656.1-201	ENSG00000258131	AC007656.1	chr12:96985656-97185609	0.338742333333333	0	14.6129048181781	0.000269798720148745	0.0237078055394104
TCONS_00398278	LINC2706	XLOC_216940	XLOC_216940	chr5:136193343-136209510	0.675341	0	11.9909905141404	0.00027081706813656	0.023753765018425
ENST00000429664	LINC01122-205	ENSG00000233723	LINC01122	chr2:58428338-58925701	0.134128333333333	0	14.606456262161	0.000273794126125597	0.0238135327307175
TCONS_00232735	LINC1250	XLOC_121192	XLOC_121192	chr19:25042470-25214015	0.572741333333333	0	15.1601961791952	0.000275506391208028	0.02385328991147
TCONS_00370177	SLC10A7-AS1	ENSG00000120519	SLC10A7	chr4:146277734-146335037	0.180885333333333	0	11.9078037926388	0.000275871056159011	0.02385328991147
TCONS_00390823	LINC2513	XLOC_211918	XLOC_211918	chr5:47957306-47987623	2.718563	0	14.9036009431812	0.000277959370126126	0.023942324281295
TCONS_00390933	LINC2588	XLOC_212010	XLOC_212010	chr5:48758865-49021117	0.347184666666667	0	15.0496024913517	0.000280613765054396	0.0240736741867439
TCONS_00232903	LINC1396	XLOC_121270	XLOC_121270	chr19:25687480-25727082	0.497501333333333	0	12.8347990834356	0.000285989962216878	0.0243281705109768
TCONS_00233063	LINC1520	XLOC_121356	XLOC_121356	chr19:26358370-26620613	0.333392333333333	0	14.9907040231071	0.000286930756414657	0.0243757716338536
ENST00000452840	LINC01122-207	ENSG00000233723	LINC01122	chr2:58428338-59063766	0.015424	0	11.8131965494294	0.000288937135846013	0.0244703603018373
ENST00000652126	AL049828.1-201	ENSG00000258526	AL049828.1	chr14:39432607-40390547	0.0941326666666667	0	15.0400775813332	0.000294580053106722	0.0247795957102884
TCONS_00232836	LINC1312	XLOC_121230	XLOC_121230	chr19:25424776-25484758	0.538856333333333	0	13.558466726545	0.000297563194345527	0.024929007631816
TCONS_00232921	LINC1391	XLOC_121264	XLOC_121264	chr19:25756459-25821210	0.274748	0	12.6891796548166	0.000298140004234538	0.024929007631816
TCONS_00037963	NBPF11-OT2	ENSG00000263956	NBPF11	chr1:148136418-148152322	0.589444	0	11.750373770872	0.000302775640935446	0.0251169439251884
TCONS_00232803	LINC1275	XLOC_121214	XLOC_121214	chr19:25300180-25358583	0.342875333333333	0	12.8684115355794	0.00030651544351289	0.0253218453711715
TCONS_00379492	RASGEF1B-OT1	ENSG00000138670	RASGEF1B	chr4:81520716-82044244	0.154491333333333	0	14.8263530875975	0.000307479765331879	0.0253636922407888
TCONS_00478955	SNTG1-OT1	ENSG00000147481	SNTG1	chr8:49909789-50286853	0.162143666666667	0	14.4828097171703	0.000308932207022668	0.0253902830386132
ENST00000419957	LINC01277-201	ENSG00000229017	LINC01277	chr6:142966421-143038077	0.134762333333333	0	11.8067921617342	0.000310171298320759	0.0254485069719331
TCONS_00390726	LINC2422	XLOC_211848	XLOC_211848	chr5:47396789-47445739	0.36176	0	12.676419340941	0.000323050776566153	0.0261583854853534
TCONS_00000640	LINC77	XLOC_000438	XLOC_000438	GL000220.1:116138-160985	2.348602	0	15.2682274105945	0.000324701834662609	0.026205179387792
ENST00000449434	LINC00665-204	ENSG00000232677	LINC00665	chr19:36313077-36330447	0.545722	0	11.7840441907631	0.00032625195928981	0.0263065498489987
TCONS_00232864	LINC1346	XLOC_121249	XLOC_121249	chr19:25541521-25698717	0.396408	0	14.4964275280878	0.000330283014620522	0.0264869716015481
TCONS_00467955	MTERF1-OT2	ENSG00000127989	MTERF1	chr7:91537941-91880720	0.272677666666667	0	15.0936099717808	0.000332036404942766	0.026613419274975
ENST00000550874	AC090630.1-201	ENSG00000257239	AC090630.1	chr12:41829898-41932592	0.0872946666666667	0	11.6973555305422	0.00033237166800159	0.026613419274975
ENST00000521731	AC021678.2-201	ENSG00000253690	AC021678.2	chr8:28250063-28339255	0.107634666666667	0	11.787587132527	0.000332862503298218	0.026626918138107
ENST00000442094	AL033504.1-203	ENSG00000227681	AL033504.1	chr6:147676075-147737556	0.145924333333333	0	11.6939125742343	0.000333319394927709	0.0266301511586871
TCONS_00390737	LINC2430	XLOC_211852	XLOC_211852	chr5:47451229-47507016	0.228555	0	12.2113495844708	0.000339977676752753	0.0269154840458509
TCONS_00232804	LINC1300	XLOC_121225	XLOC_121225	chr19:25305177-25382059	0.419685333333333	0	13.5515119011963	0.000340469225309709	0.0269432793502619
ENST00000512001	ZBED3-AS1-208	ENSG00000250802	ZBED3-AS1	chr5:77087014-77148534	0.153406333333333	0	11.7482020818065	0.000343249541217079	0.0270530596988851
ENST00000616251	AL354696.2-204	ENSG00000278390	AL354696.2	chr13:41133011-41187568	0.156121333333333	0	11.6126598856469	0.000343327487759719	0.0270530596988851
ENST00000503458	LINC01060-201	ENSG00000249378	LINC01060	chr4:188455625-188601906	0.369479333333333	0	14.304242786698	0.000343407795473922	0.0270530596988851
TCONS_00119735	CAPS2-OT5	ENSG00000180881	CAPS2	chr12:75365703-75390928	0.352888666666667	0	11.6889295184588	0.00034432369870446	0.0270696284852389
ENST00000602420	FTX-206	ENSG00000230590	FTX	chrX:74069358-74293472	0.0405393333333333	0	11.7052098606972	0.000344599104603743	0.0270801815815702
ENST00000523063	AF279873.3-201	ENSG00000253642	AF279873.3	chr8:33604856-34038485	0.131567333333333	0	14.382999361329	0.000345177507403995	0.0271145271735345
TCONS_00390910	LINC2573	XLOC_211989	XLOC_211989	chr5:48581293-48706554	0.476905	0	14.4356474400977	0.000347921526431195	0.0272408354316996
ENST00000568932	AC138305.1-201	ENSG00000260658	AC138305.1	chr16:63314264-63618046	0.0271716666666667	0	11.5764350855194	0.000351321192521927	0.0273678953274892
TCONS_00233110	LINC1565	XLOC_121393	XLOC_121393	chr19:26589043-26794153	0.270104333333333	0	14.296752635745	0.00035134942454573	0.0273678953274892
TCONS_00389749	RAI14-OT1	ENSG00000039560	RAI14	chr5:34684507-34757868	0.113162333333333	0	11.5812778017619	0.000353112745551074	0.0274345291273126
TCONS_00005997	HCRTR1-OT1	ENSG00000121764	HCRTR1	chr1:31629916-31645797	0.519694666666667	0	11.569910005469	0.000355950810649906	0.0275493370130503
ENST00000630388	AC233296.1-201	ENSG00000280870	AC233296.1	chrX:76657798-77014532	0.164571	0	14.4215326648556	0.000361445283782082	0.027856264187022
ENST00000607801	LINC00882-207	ENSG00000242759	LINC00882	chr3:107109790-107240589	0.407445666666667	0	14.2827341082269	0.000363524667496873	0.0279715681277929
TCONS_00037234	LINC580	XLOC_019573	XLOC_019573	chr1:122051009-122096913	0.261295666666667	0	12.081023196353	0.000365056697841238	0.0280234945339789
ENST00000502125	NR2F2-AS1-201	ENSG00000247809	NR2F2-AS1	chr15:96268772-96327361	0.17443	0	11.8945719642948	0.000367386382950347	0.0281108467927604
TCONS_00000730	LINC101	XLOC_000486	XLOC_000486	GL000225.1:3645-111267	0.985783333333333	0	15.2747311714855	0.000371156990630608	0.0283202823101497
TCONS_00350292	LINC2222	XLOC_185143	XLOC_185143	chr3:91517150-91551291	4.32386033333333	0	15.7508378668988	0.00037213488583184	0.0283671316401064
TCONS_00000735	LINC109	XLOC_000487	XLOC_000487	GL000225.1:25406-120416	0.589537666666667	0	14.3539721385951	0.000372223441669073	0.0283671316401064
ENST00000419952	MIR99AHG-204	ENSG00000215386	MIR99AHG	chr21:16194379-16521804	0.160574333333333	0	14.2420762976334	0.000376242278561931	0.0285493176760848
TCONS_00290877	MAIP1-AS1	ENSG00000162972	MAIP1	chr2:199971775-200010897	0	0.103016666666667	-11.5702400527078	0.000376939494403457	0.0285909128169012
ENST00000585639	LINC00907-202	ENSG00000267586	LINC00907	chr18:42186689-42533351	0.477508333333333	0	15.9204636795271	0.000379845031148296	0.0287658006711496
TCONS_00021105	LINC504	XLOC_011401	XLOC_011401	chr1:199448953-199460466	0	0.353269666666667	-11.6005522982245	0.000380761437450347	0.0287869057587157
ENST00000451180	AC004882.1-202	ENSG00000232396	AC004882.1	chr22:29711813-29719748	1.459694	0	12.0742176174394	0.000380891142105333	0.0287869057587157
TCONS_00233111	LINC1566	XLOC_121394	XLOC_121394	chr19:26592064-26660784	1.11722466666667	0	14.8053685424621	0.000381418383522243	0.0287975109329987
TCONS_00232936	LINC1408	XLOC_121284	XLOC_121284	chr19:25822707-25841234	1.11449233333333	0	12.9055236571178	0.000382141059830183	0.028837218254101
TCONS_00119732	CAPS2-OT7	ENSG00000180881	CAPS2	chr12:75365703-75390928	0.331628333333333	0	11.600596575725	0.000383338028985845	0.0289048024411202
TCONS_00350936	ZPLD1-AS1	ENSG00000170044	ZPLD1	chr3:102189949-102234504	0	0.0888766666666667	-11.5751573495797	0.000397367257981636	0.0296019317523602
TCONS_00505993	LINC3112	XLOC_283421	XLOC_283421	chr9:104143999-104173384	0.338135666666667	0	11.8228032209823	0.000399294774798382	0.0296946189498704
TCONS_00232786	LINC1216	XLOC_121177	XLOC_121177	chr19:25221042-25323512	0.603336	0	14.4906219807986	0.000403575325153713	0.029862050690177
TCONS_00113479	STYK1-OT1	ENSG00000060140	STYK1	chr12:10625380-10672911	0.256841666666667	0	12.1050293967526	0.000403816809541609	0.029862050690177
TCONS_00227335	ZNF407-AS1	ENSG00000215421	ZNF407	chr18:74855545-74906350	0.286016333333333	0	12.4090924944865	0.00040513110445837	0.0299320778084728
ENST00000503539	LINC01094-202	ENSG00000251442	LINC01094	chr4:78646184-78682663	0.210641	0	11.4776387078219	0.000405231883584537	0.0299320778084728
ENST00000544214	FAM66C-209	ENSG00000226711	FAM66C	chr12:8180222-8201000	0.786726666666667	0	12.579415138401	0.000406846655718455	0.0299936048167535
TCONS_00390714	LINC2418	XLOC_211848	XLOC_211848	chr5:47351846-47400483	0.300690666666667	0	12.4030398258281	0.000424769566329243	0.0307739126370654
ENST00000616469	MIAT-220	ENSG00000225783	MIAT	chr22:26657468-26676475	0.589851333333333	0	12.0309584883828	0.000428227722537418	0.0309005096794139
TCONS_00255359	CHAC2-OT1	ENSG00000143942	CHAC2	chr2:53714547-53786982	0.127951666666667	0	11.741357600735	0.000431344181827132	0.0310155601099372
ENST00000520920	AC100849.1-201	ENSG00000253557	AC100849.1	chr8:19084992-19259469	0.0575873333333333	0	11.8746976121724	0.000433591141268587	0.0310766658713663
TCONS_00232762	LINC1268	XLOC_121210	XLOC_121210	chr19:25154289-25197686	1.37481166666667	0	14.4400428445298	0.000435605823881691	0.0311504454021769
TCONS_00232837	LINC1329	XLOC_121236	XLOC_121236	chr19:25426971-25486097	0.406813333333333	0	13.1329517939399	0.000443564973475763	0.0315068542320032
TCONS_00232968	LINC1420	XLOC_121286	XLOC_121286	chr19:25964695-26007126	0.228773	0	11.8153475547343	0.00044629059464387	0.0315988659659491
TCONS_00214152	SLC16A6-OT1	ENSG00000108932	SLC16A6	chr17:68259196-68307242	0.172805333333333	0	11.588755457665	0.00044879550527742	0.031674097792436
ENST00000513572	AC097478.1-206	ENSG00000251095	AC097478.1	chr4:89681512-89694130	0.681952666666667	0	11.6403407223905	0.000454940551647984	0.0318748709579663
TCONS_00232706	LINC1200	XLOC_121173	XLOC_121173	chr19:24931676-25034979	0.620782	0	14.5458710402775	0.000465432000980832	0.032199876588799
TCONS_00390698	LINC2406	XLOC_211842	XLOC_211842	chr5:47307549-47360147	0.271532333333333	0	12.379681623117	0.000471132091197377	0.0324273101521123
ENST00000443508	CCDC144NL-AS1-206	ENSG00000233098	CCDC144NL-AS1	chr17:20921045-20930046	0.761961333333333	0	11.3084157152692	0.00047407993952916	0.0325135446550522
TCONS_00233126	LINC1572	XLOC_121398	XLOC_121398	chr19:26688656-26805276	0.868233666666667	0	15.2068659190555	0.00048127814199194	0.0328447049484465
TCONS_00442272	LINC2907	XLOC_244425	XLOC_244425	chr6:119349897-119549839	0.228044666666667	0	14.0210683022838	0.000481808667617303	0.0328463476683376
TCONS_00390768	LINC2471	XLOC_211881	XLOC_211881	chr5:47630526-47726352	0.217472666666667	0	12.9243773622104	0.000485132878124487	0.032971198669216
TCONS_00233086	LINC1540	XLOC_121376	XLOC_121376	chr19:26471479-26556622	0.531880333333333	0	14.0111986605155	0.000487963413503533	0.0330754705990513
TCONS_00014311	LINC340	XLOC_007648	XLOC_007648	chr1:121664852-121878256	0.246559	0	14.2080398798099	0.000490565277880123	0.0331851140671759
ENST00000638232	FTX-213	ENSG00000230590	FTX	chrX:73981896-74012945	0.222589666666667	0	11.3262957475136	0.000499480174304137	0.0335596442857762
TCONS_00390931	LINC2586	XLOC_212008	XLOC_212008	chr5:48751756-48767746	0.738502666666667	0	12.0992336059665	0.000502907681040976	0.03370729067634
TCONS_00390741	LINC2448	XLOC_211861	XLOC_211861	chr5:47458544-47520338	0.291113333333333	0	12.7131698783466	0.000504856009007063	0.0337788642929124
ENST00000549278	LINC02458-202	ENSG00000246363	LINC02458	chr12:89010701-89309566	0.0407536666666667	0	12.1548520089543	0.000512225087464682	0.0340817125920613
TCONS_00000251	LINC17	XLOC_000188	XLOC_000188	GL000195.1:46148-86690	1.07638333333333	0	13.9547951204124	0.000527380769074948	0.0345862618898468
ENST00000507844	AC079380.1-201	ENSG00000251388	AC079380.1	chr4:133871246-134010690	0.066187	0	11.7215550831903	0.000528208912315822	0.0346287336312312
TCONS_00232708	LINC1201	XLOC_121173	XLOC_121173	chr19:24938141-24963930	2.13860733333333	0	14.3276945894814	0.000541367597413956	0.035141067090838
TCONS_00000637	LINC75	XLOC_000438	XLOC_000438	GL000220.1:116138-160974	0	32.291636	-19.9862875941133	0.000543168324902044	0.035141067090838
ENST00000589025	ZNF793-AS1-205	ENSG00000266916	ZNF793-AS1	chr19:37497357-37506967	0.674044	0	11.2142931696806	0.000544598650201926	0.0351756244707551
TCONS_00391040	LINC2667	XLOC_212084	XLOC_212084	chr5:49459321-49552622	0.452116666666667	0	13.9089445984415	0.000546640327397529	0.0352435765013827
TCONS_00542197	FGF13-OT2	ENSG00000129682	FGF13	chrX:139032592-139205023	0.344037666666667	0	14.438228677936	0.000547838927438984	0.0352648329718064
TCONS_00232920	LINC1390	XLOC_121264	XLOC_121264	chr19:25756459-25799299	0.313937333333333	0	12.2945261523717	0.000549792206453583	0.0353668309869076
ENST00000608178	SCOC-AS1-202	ENSG00000196951	SCOC-AS1	chr4:140360682-140373381	0.566183666666667	0	11.3884380286707	0.00055588179067172	0.0355410417032433
ENST00000648691	AC020907.1-201	ENSG00000179066	AC020907.1	chr19:35090930-35105736	0	0.236296	-11.3921956757493	0.000556879667858517	0.0355582078818691
ENST00000559379	LINC02568-201	ENSG00000259459	LINC02568	chr15:63390136-63432177	0	0.100136	-11.6247910212747	0.000559730528014611	0.0356359100158625
TCONS_00232842	LINC1318	XLOC_121235	XLOC_121235	chr19:25452972-25608665	0.612075	0	15.1198163681554	0.000561000558606871	0.0356928464858252
ENST00000603037	FTX-210	ENSG00000230590	FTX	chrX:74196351-74293574	0	0.285021333333333	-14.2832411853418	0.000572335482986612	0.0362015280421569
TCONS_00232877	LINC1363	XLOC_121259	XLOC_121259	chr19:25578506-25587128	5.57059433333333	0	14.1254871898432	0.000584026498418738	0.036679241182155
ENST00000650063	AL157944.1-201	ENSG00000233290	AL157944.1	chr1:82212413-82848205	0.0690826666666667	0	13.9531875234995	0.000588476623157639	0.0367472203008189
ENST00000532358	PSMG3-AS1-205	ENSG00000230487	PSMG3-AS1	chr7:1570146-1583231	0.463922666666667	0	11.1324361276292	0.000597268795610142	0.0370670875549559
TCONS_00232849	LINC1323	XLOC_121235	XLOC_121235	chr19:25470898-25556303	0.83139	0	14.6334576884956	0.000597285899295549	0.0370670875549559
TCONS_00232904	LINC1398	XLOC_121271	XLOC_121271	chr19:25702264-25769447	0.667767	0	14.0245754173723	0.000600001129930348	0.0371308843020979
ENST00000587254	PARD6G-AS1-203	ENSG00000267270	PARD6G-AS1	chr18:80147924-80169182	0.351033	0	11.4442404181223	0.000607848598765154	0.0374319606607145
TCONS_00232959	LINC1415	XLOC_121286	XLOC_121286	chr19:25929465-26007126	0.283273666666667	0	13.0044780122878	0.000614603158137823	0.0377026705499801
TCONS_00211005	BRCA1-OT3	ENSG00000012048	BRCA1	chr17:43148368-43170522	0.284088666666667	0	11.1911680831422	0.000618368845003017	0.0379089384264456
TCONS_00001418	LINC247	XLOC_001021	XLOC_001021	KI270733.1:148238-173625	0	36.775833	-19.3533227927897	0.00062018060418321	0.0379356327797973
TCONS_00233193	LINC1627	XLOC_121423	XLOC_121423	chr19:26977639-27020987	1.28179866666667	0	14.3399326342038	0.000624986304825226	0.0381080730842654
ENST00000455307	LINC01014-203	ENSG00000223941	LINC01014	chr3:178419201-178457305	0.149513666666667	0	11.03886990946	0.00063680070779085	0.0386075523931668
ENST00000634373	FP565171.1-201	ENSG00000283095	FP565171.1	chr10:131891640-131895297	0	0.984699333333333	-11.4250459280508	0.000637116663592991	0.0386145036315089
TCONS_00444027	LINC2909	XLOC_245511	XLOC_245511	chr6:141704586-142030432	0.120543666666667	0	13.7992544191611	0.000639082244392693	0.0386969543972943
ENST00000500179	CXXC4-AS1-201	ENSG00000245384	CXXC4-AS1	chr4:104490965-104697592	0.041977	0	11.6638017161602	0.000641726452533695	0.0387958325739918
TCONS_00001403	LINC233	XLOC_001021	XLOC_001021	KI270733.1:130618-178944	0	16.5166243333333	-19.1271945839443	0.000651397008385426	0.0391336809189581
TCONS_00492055	IL7-OT1	ENSG00000104432	IL7	chr8:78666101-78689269	0.247492	0	11.0507103518057	0.000652543820045414	0.0391659005883015
ENST00000436290	MIR4500HG-201	ENSG00000228824	MIR4500HG	chr13:87443987-87670963	0.263818	0	14.3880709593529	0.000656251215993603	0.0392900716317019
TCONS_00436079	TMEM217-OT1	ENSG00000172738	TMEM217	chr6:37255699-37317197	0.130766	0	11.507327676635	0.000659287639615796	0.0393735527613014
ENST00000413665	MIAT-201	ENSG00000225783	MIAT	chr22:26657458-26666180	0.661400333333333	0	11.0616418103942	0.000660471901109399	0.0394197331768234
TCONS_00135363	LINC935	XLOC_074165	XLOC_074165	chr13:59128237-59141223	0	0.318621	-11.6611032185574	0.000674419472811522	0.0399538342717944
TCONS_00233099	LINC1549	XLOC_121387	XLOC_121387	chr19:26541811-26819328	0.181259666666667	0	14.1958240047441	0.000677585870073369	0.0401042608845492
TCONS_00390976	LINC2622	XLOC_212043	XLOC_212043	chr5:49047396-49105465	0.249728333333333	0	12.403807794392	0.000678009313951842	0.040104574976507
ENST00000626832	AC233296.1-205	ENSG00000280870	AC233296.1	chrX:76658120-77014468	0.114355	0	13.8850124563932	0.000679109089469335	0.0401325018753713
ENST00000435968	AC005062.1-203	ENSG00000243004	AC005062.1	chr7:19919200-20140374	0.160758333333333	0	13.6999298854382	0.000686700587837818	0.0403944619018674
TCONS_00390744	LINC2437	XLOC_211854	XLOC_211854	chr5:47471192-47522592	0.220886666666667	0	12.0412492956852	0.000687959713008783	0.0404189500606155
TCONS_00229568	MARCH2-OT1	ENSG00000099785	MARCH2	chr19:8413270-8439017	0.257959	0	11.2652952902291	0.00069038643510689	0.0404292394127254
TCONS_00233237	LINC1649	XLOC_121456	XLOC_121456	chr19:27128734-27147063	0.754385666666667	0	12.2862091442928	0.000694187646354195	0.0405731231181366
ENST00000426509	LINC00407-201	ENSG00000237585	LINC00407	chr13:44651812-44701016	0.125452666666667	0	11.1651267280472	0.000699233564356938	0.0407939411443946
TCONS_00000758	LINC125	XLOC_000501	XLOC_000501	GL000225.1:3664-111267	0.822046	0	15.0123295479312	0.000708415618108904	0.0410673393604535
ENST00000477210	LINC00882-202	ENSG00000242759	LINC00882	chr3:107109790-107240638	0.273163666666667	0	13.6813823204939	0.000714688909055166	0.0412937349335865
TCONS_00232874	LINC1358	XLOC_121257	XLOC_121257	chr19:25576408-25648251	0.560078	0	13.867829223127	0.00071520804576763	0.0412993275693067
TCONS_00233118	LINC1567	XLOC_121395	XLOC_121395	chr19:26631566-26675770	0.945267	0	13.92431162964	0.000721291390637087	0.0415625263397988
TCONS_00390751	LINC2453	XLOC_211868	XLOC_211868	chr5:47488420-47545331	0.733163333333333	0	13.9228975023071	0.000740522441314613	0.0423614216008043
TCONS_00390997	LINC2634	XLOC_212059	XLOC_212059	chr5:49170789-49208655	1.03521866666667	0	13.8298793562482	0.000740981512117822	0.0423614216008043
ENST00000502041	CKMT2-AS1-203	ENSG00000247572	CKMT2-AS1	chr5:81237565-81301559	0.552807333333333	0	13.6933592085611	0.000741117846434507	0.0423614216008043
ENST00000442937	LINC00578-202	ENSG00000228221	LINC00578	chr3:177441921-177752094	0.111878333333333	0	13.6415083557468	0.000741659762628093	0.0423797688311391
TCONS_00232827	LINC1281	XLOC_121214	XLOC_121214	chr19:25375577-25402066	1.55508933333333	0	13.9038595824037	0.000742243608469979	0.0423976847348024
TCONS_00233076	LINC1531	XLOC_121366	XLOC_121366	chr19:26421138-26467846	0.201182	0	11.7714980401181	0.000743781123357068	0.0424280329773339
TCONS_00232883	LINC1360	XLOC_121257	XLOC_121257	chr19:25611423-25720392	0.414494	0	14.0394912752236	0.000744297275639187	0.0424280329773339
TCONS_00232935	LINC1407	XLOC_121283	XLOC_121283	chr19:25818717-25994479	0.234873666666667	0	13.8575857719291	0.000746676466149673	0.0424912020719324
TCONS_00390774	LINC2480	XLOC_211884	XLOC_211884	chr5:47670068-47755101	0.565516333333333	0	14.1310156580483	0.00074823430174931	0.0425033907718361
TCONS_00232856	LINC1325	XLOC_121235	XLOC_121235	chr19:25500792-25621939	0.632930333333333	0	14.8059881241211	0.000750333670162927	0.042596258147086
TCONS_00119724	CAPS2-OT4	ENSG00000180881	CAPS2	chr12:75359559-75390928	0.280508333333333	0	11.6857698822243	0.000753706044990138	0.042724486430329
TCONS_00232820	LINC1310	XLOC_121230	XLOC_121230	chr19:25353753-25429417	0.515289	0	13.8229697580613	0.000763955740461048	0.0430461529146678
ENST00000573772	AC087500.1-204	ENSG00000261879	AC087500.1	chr17:5223371-5248069	0.311575	0	11.4767057555206	0.00076409305708038	0.0430461529146678
TCONS_00232740	LINC1252	XLOC_121194	XLOC_121194	chr19:25054802-25110856	0.736597	0	13.9080780706922	0.00076565495916573	0.0430961744548023
TCONS_00290475	LINC1960	XLOC_151501	XLOC_151501	chr2:195182238-195234064	0.102869333333333	0	10.9403217609185	0.000768139651576036	0.0432072588726224
TCONS_00232709	LINC1202	XLOC_121173	XLOC_121173	chr19:24938141-25008847	0.561937	0	13.8517210104959	0.00078100593367837	0.0435512974499574
TCONS_00390810	LINC2504	XLOC_211908	XLOC_211908	chr5:47887911-47956816	0.482937333333333	0	13.5699331520336	0.000784216320943336	0.0436035639898422
TCONS_00232798	LINC1297	XLOC_121223	XLOC_121223	chr19:25272142-25466762	0.184329	0	13.6989855007496	0.000797296303458895	0.0438976305697003
ENST00000652470	LINC01208-204	ENSG00000223715	LINC01208	chr3:176415439-176676834	0.031036	0	11.5404203584533	0.000797765296206139	0.0438976305697003
ENST00000451152	LINC01504-202	ENSG00000225434	LINC01504	chr9:72305517-72315464	0.792118666666667	0	11.5220565652048	0.000798021616200168	0.0438976305697003
TCONS_00233066	LINC1522	XLOC_121357	XLOC_121357	chr19:26366734-26444581	0.519398333333333	0	13.878386326127	0.000806482689437597	0.0442136444416596
TCONS_00232939	LINC1410	XLOC_121285	XLOC_121285	chr19:25852817-25868577	0.870871	0	12.3214508310301	0.00082718349671021	0.0449800990247003
ENST00000495228	DUBR-205	ENSG00000243701	DUBR	chr3:107241022-107285664	0.107705666666667	0	10.7991858656264	0.000828909257627224	0.0450185499276167
TCONS_00391025	LINC2662	XLOC_212074	XLOC_212074	chr5:49346224-49418534	0.501703666666667	0	13.7184200299108	0.000833352505151502	0.0451453624101919
TCONS_00233132	LINC1579	XLOC_121403	XLOC_121403	chr19:26713100-26856798	0.243077666666667	0	13.6609917212807	0.000835225552722362	0.0451570297776119
TCONS_00232862	LINC1345	XLOC_121249	XLOC_121249	chr19:25531385-25698717	0.209516	0	13.6671079402723	0.000842884721615909	0.0453316501314572
ENST00000461019	ATP6V0E2-AS1-201	ENSG00000204934	ATP6V0E2-AS1	chr7:149867773-149873845	1.06432433333333	0	11.2306240129915	0.000850781151528444	0.0456181634839394
TCONS_00037335	LINC627	XLOC_019644	XLOC_019644	chr1:122216692-122291269	0.435153333333333	0	13.5230653663236	0.000854345200257603	0.0457140217683165
TCONS_00001388	LINC220	XLOC_001021	XLOC_001021	KI270733.1:122615-170643	30.916481	0	19.0855601887113	0.000855923360876824	0.0457474223182493
TCONS_00232834	LINC1317	XLOC_121235	XLOC_121235	chr19:25424167-25573282	0.263397	0	13.8368326551231	0.000857540623801693	0.0458083347704706
TCONS_00001409	LINC238	XLOC_001021	XLOC_001021	KI270733.1:132992-178944	0	7.75799066666667	-17.9643716913861	0.000861110924827004	0.0458999565209158
TCONS_00037255	LINC587	XLOC_019582	XLOC_019582	chr1:122098674-122122190	0.730854333333333	0	12.5883982812085	0.000861170043105831	0.0458999565209158
TCONS_00269759	LINC1770	XLOC_139053	XLOC_139053	chr2:217263427-217277949	0.437549	0	11.2150721032334	0.000875814945136904	0.0463840976948886
TCONS_00405670	LINC2743	XLOC_221242	XLOC_221242	chr5:49609868-49646572	1.53696733333333	0	14.3630738281553	0.000879208178216102	0.0464739897454681
ENST00000500527	DDX11-AS1-201	ENSG00000245614	DDX11-AS1	chr12:31020763-31073847	0.0973406666666667	0	10.8845217924006	0.00088365787222421	0.0466049671618728
TCONS_00390845	LINC2528	XLOC_211939	XLOC_211939	chr5:48104677-48206132	0.360759	0	13.7334130164074	0.000884222197997853	0.0466105861860231
TCONS_00233210	LINC1636	XLOC_121441	XLOC_121441	chr19:27045629-27059328	2.59761433333333	0	13.6918177177649	0.000893280921786438	0.0469280257444097
TCONS_00232890	LINC1382	XLOC_121264	XLOC_121264	chr19:25645263-25788360	0.224284333333333	0	13.5356181876814	0.000894465448185713	0.0469486448264401
TCONS_00233155	LINC1594	XLOC_121403	XLOC_121403	chr19:26782535-26876681	0.464933333333333	0	13.9956254662674	0.00089807342160088	0.0469792566399206
ENST00000634100	AC074099.1-201	ENSG00000282440	AC074099.1	chr2:156305108-156320255	0	0.148915666666667	-10.7404449826923	0.000907971499593083	0.0473728082320559
TCONS_00405669	LINC2744	XLOC_221242	XLOC_221242	chr5:49609868-49646572	3.48224033333333	0.00933933333333333	7.45648961686431	0.000910887364320868	0.047440819774117
TCONS_00232847	LINC1321	XLOC_121235	XLOC_121235	chr19:25470894-25573282	0.335907	0	13.64214559206	0.000917382839276875	0.0475999359329961
TCONS_00001813	LINC288	XLOC_001340	XLOC_001340	KI270751.1:35937-73709	0.871533333333333	0	13.5758418061532	0.000919669750178789	0.0476412772962588
TCONS_00009682	PDE4B-OT3	ENSG00000184588	PDE4B	chr1:65992250-66049504	0.138500333333333	0	11.4909094835508	0.000923747309964693	0.0477622177180532
ENST00000606742	LINC00882-205	ENSG00000242759	LINC00882	chr3:107109790-107129991	0.314518	0	11.1914448349942	0.000928313001976684	0.047920786222868
ENST00000589999	AC005394.1-201	ENSG00000266893	AC005394.1	chr19:28491864-28632728	0	0.0957143333333333	-13.3024639590962	0.0009328495587802	0.0480386219095334
TCONS_00481978	LINC3030	XLOC_267796	XLOC_267796	chr8:96004448-96014100	0	0.231971	-10.7624379933308	0.000933963818397446	0.0480803826988188
TCONS_00167279	PAK6-AS1	ENSG00000137843	PAK6	chr15:40180117-40239719	0.554280666666667	0	13.5951115993091	0.000937415494893418	0.0481832066741506
TCONS_00432524	PHACTR1-AS1	ENSG00000112137	PHACTR1	chr6:12650708-12745468	0.307115666666667	0	13.4101692676713	0.000954715959027386	0.0485778219735884
ENST00000638785	AC004834.1-202	ENSG00000284523	AC004834.1	chr7:99260570-99325586	0.0743703333333333	0	10.8140658030805	0.000965552379692335	0.048805556056517
TCONS_00232799	LINC1224	XLOC_121177	XLOC_121177	chr19:25274172-25320565	0.197732666666667	0	11.7379140461607	0.000965987196952203	0.0488146717743299
ENST00000647894	AC093912.1-201	ENSG00000285876	AC093912.1	chr2:13000953-13331683	0	0.040065	-13.3439262145814	0.000966718158089688	0.0488196251098532
TCONS_00232934	LINC1376	XLOC_121261	XLOC_121261	chr19:25808602-25818210	1.122672	0	11.9700774199691	0.000966750761881686	0.0488196251098532
TCONS_00109833	LINC841	XLOC_059656	XLOC_059656	chr12:114012042-114022640	0.497242	0	10.9405894318539	0.00097201944869775	0.0490033195128636
ENST00000437920	LINC01754-201	ENSG00000224565	LINC01754	chr20:47391929-47412327	0	0.102955333333333	-10.6663792990821	0.000991769917224629	0.0496223014776207
TCONS_00014309	LINC339	XLOC_007648	XLOC_007648	chr1:121662725-121742176	0.357748666666667	0	13.3416324272349	0.000992058001650855	0.0496223014776207
ENST00000517846	AC026191.1-204	ENSG00000254485	AC026191.1	chr3:9349685-9363006	0.408647	0	10.9559608422833	0.000993141311476708	0.0496438905399795
TCONS_00232809	LINC1226	XLOC_121177	XLOC_121177	chr19:25317103-25482659	0.258668666666667	0	13.9661075904574	0.000994720186958589	0.0496777401362487
TCONS_00232777	LINC1211	XLOC_121177	XLOC_121177	chr19:25204336-25314220	0.303371	0	13.5980540813806	0.000996063381846577	0.0497189326626905
ENST00000648822	LUCAT1-224	ENSG00000248323	LUCAT1	chr5:91218365-91314375	0.083817	0	11.5566106580207	0.00100157461235797	0.0499031298741734
TCONS_00014453	LINC415	XLOC_007729	XLOC_007729	chr1:122641431-122701079	0.530947666666667	0	13.521730466967	0.00100244169222697	0.0499080615321343
