# Supplementary material for: Transcriptional Profiling Reveals the Regulatory Role of DNER in Promoting Pancreatic Neuroendocrine Neoplasms
Source: Front Genet. 2020 Nov 27;11:587402. doi: 10.3389/fgene.2020.587402 (PMC7728999; doi:10.3389/fgene.2020.587402)
Supplement: Supplementary file 4 [file Data_Sheet_4.XLS]

transcript_id	transcript_name	gene_id	gene_name	transcript_locus	CA2_FPKM	NC2_FPKM	log2FoldChange	pvalue	padj
ENST00000622339	AMY2A-204	ENSG00000243480	AMY2A	chr1:103616811-103625777	0	9857.391276	-26.0240412733111	5.2323263514243e-14	1.00369100236197e-08
ENST00000468341	CPB1-204	ENSG00000153002	CPB1	chr3:148827820-148844701	0	467.355703	-22.5192547862542	3.88733080242172e-12	3.72843615587274e-07
ENST00000430436	RALGAPA2-204	ENSG00000188559	RALGAPA2	chr20:20389552-20639900	9.673469	0	19.7588258423213	2.55551701258794e-10	8.58409708074937e-06
ENST00000425175	SLC4A4-204	ENSG00000080493	SLC4A4	chr4:71187286-71572087	0	2.86816066666667	-19.699910120871	2.84913240806043e-10	8.58409708074937e-06
ENST00000649066	COL5A2-204	ENSG00000204262	COL5A2	chr2:189032514-189179761	15.789806	0	19.6965898767988	3.54038929422824e-10	8.58409708074937e-06
ENST00000491893	DAPK1-213	ENSG00000196730	DAPK1	chr9:87499005-87707382	17.8920236666667	0	20.3711651819984	3.57997011056927e-10	8.58409708074937e-06
ENST00000262231	RIMS2-201	ENSG00000176406	RIMS2	chr8:103819260-104251859	2.84329633333333	0	18.7869596114748	7.92662581162007e-10	1.59376405338578e-05
ENST00000640969	KCNMA1-293	ENSG00000156113	KCNMA1	chr10:76885265-77637806	1.59559766666667	0	18.7584288148248	8.84794243025934e-10	1.59376405338578e-05
ENST00000421587	CASK-207	ENSG00000147044	CASK	chrX:41514951-41923007	3.20935066666667	0	18.8897384486151	9.13926995294857e-10	1.59376405338578e-05
ENST00000366564	RGS7-203	ENSG00000182901	RGS7	chr1:240775515-241357085	3.554408	0	19.5505855463006	1.27576954744182e-09	2.03937077865023e-05
ENST00000565831	CACNA1H-206	ENSG00000196557	CACNA1H	chr16:1153738-1221765	15.5915553333333	0	18.5816630669096	1.54866161400222e-09	2.28516933927674e-05
ENST00000371144	STAG2-202	ENSG00000101972	STAG2	chrX:123961739-124100902	5.98832933333333	0	18.2169923350561	2.72972509845488e-09	3.74021083579363e-05
ENST00000645780	FRY-214	ENSG00000073910	FRY	chr13:31846713-32299105	1.500363	0	17.9362996108965	3.16437643105903e-09	3.81259476808139e-05
ENST00000446361	MAPT-209	ENSG00000186868	MAPT	chr17:45894674-46028334	7.71708766666667	0	18.5520254852081	3.37870598882213e-09	3.81259476808139e-05
ENST00000408894	RIMS2-204	ENSG00000176406	RIMS2	chr8:103819387-104251070	1.66035833333333	0	18.0213265985995	3.90693453925974e-09	4.16359843329722e-05
ENST00000437787	CD99L2-205	ENSG00000102181	CD99L2	chrX:150766339-150898816	4.79281033333333	0	17.8490059683444	6.31987285310118e-09	5.98144058283068e-05
ENST00000436461	CALD1-209	ENSG00000122786	CALD1	chr7:134745467-134960056	3.57025833333333	0	18.1037464294446	6.47463267660097e-09	5.98144058283068e-05
ENST00000644978	HECW2-212	ENSG00000138411	HECW2	chr2:196194072-196593554	1.73692833333333	0	17.9755857717086	6.68349679941808e-09	5.98144058283068e-05
ENST00000423427	NLGN1-205	ENSG00000169760	NLGN1	chr3:173396284-173604637	4.43020066666667	0	18.3932522381458	7.19054724569392e-09	5.98144058283068e-05
ENST00000261517	VPS13C-202	ENSG00000129003	VPS13C	chr15:61852393-62060448	2.47100633333333	0	17.532742105992	7.30081147991224e-09	5.98144058283068e-05
ENST00000539091	RAP1B-220	ENSG00000127314	RAP1B	chr12:68610929-68659647	12.0928146666667	0	17.7420302797837	8.1749357775805e-09	5.98144058283068e-05
ENST00000371838	AGBL4-203	ENSG00000186094	AGBL4	chr1:48634208-50023913	2.36867166666667	0	20.2175667339411	8.71302766804627e-09	5.98144058283068e-05
ENST00000318991	GRIK2-201	ENSG00000164418	GRIK2	chr6:101621948-102070083	1.656248	0	18.0784774025623	8.85843424335331e-09	5.98144058283068e-05
ENST00000413821	NLGN1-203	ENSG00000169760	NLGN1	chr3:173397780-173604629	2.22249466666667	0	17.3767295927423	9.27032958847253e-09	5.98144058283068e-05
ENST00000420542	PIK3R3-203	ENSG00000117461	PIK3R3	chr1:46040142-46133036	6.061128	0	17.6657441651776	9.68505435718043e-09	5.98144058283068e-05
ENST00000645634	SLC1A2-235	ENSG00000110436	SLC1A2	chr11:35259350-35420063	0	1.350949	-17.3202723674481	9.75372609049352e-09	5.98144058283068e-05
ENST00000590712	NOL4-212	ENSG00000101746	NOL4	chr18:33852589-34223205	1.33704966666667	0	17.4678182775853	1.04904071678149e-08	5.98144058283068e-05
ENST00000639601	KCNMA1-266	ENSG00000156113	KCNMA1	chr10:76869602-77637758	1.53957033333333	0	18.7497105396708	1.05906557364748e-08	5.98144058283068e-05
ENST00000449913	MARCH6-202	ENSG00000145495	MARCH6	chr5:10353703-10433961	5.33148533333333	0	17.263006666444	1.07224578479814e-08	5.98144058283068e-05
ENST00000514738	CDH6-205	ENSG00000113361	CDH6	chr5:31193750-31318346	3.620167	0	17.331717637312	1.11299423073116e-08	5.98144058283068e-05
ENST00000617822	DDC-213	ENSG00000132437	DDC	chr7:50458438-50561071	4.19067666666667	0	17.2707579107825	1.12254326069024e-08	5.98144058283068e-05
ENST00000349880	NAV2-201	ENSG00000166833	NAV2	chr11:19713366-20121598	1.01873766666667	0	17.2334166368794	1.26083607242083e-08	6.49699026787902e-05
ENST00000639486	KCNMA1-261	ENSG00000156113	KCNMA1	chr10:76872904-77637993	0.505195666666667	0	17.1192253544011	1.32090509812215e-08	6.49699026787902e-05
ENST00000306764	RCAN2-201	ENSG00000172348	RCAN2	chr6:46220738-46491972	3.980245	0	18.6206846896258	1.74089274231666e-08	8.34866875737236e-05
ENST00000515426	TCF20-204	ENSG00000100207	TCF20	chr22:42214847-42343616	2.69352766666667	0	16.9639667841508	1.8231452417975e-08	8.52987404897085e-05
ENST00000373741	PUM1-202	ENSG00000134644	PUM1	chr1:30932850-31065991	2.56346733333333	0	16.9329890140571	2.00522219318125e-08	8.86209391463713e-05
ENST00000378615	C11orf49-202	ENSG00000149179	C11orf49	chr11:46936778-47162247	1.50852666666667	0	16.9322832224249	2.01414294982169e-08	8.86209391463713e-05
ENST00000419716	SULF1-203	ENSG00000137573	SULF1	chr8:69492793-69660055	2.625626	0	17.2947265438721	2.03274928838282e-08	8.86209391463713e-05
ENST00000282924	JAKMIP1-201	ENSG00000152969	JAKMIP1	chr4:6053757-6200591	2.60693166666667	0	17.1160050205658	2.12846330069762e-08	9.06389495466259e-05
ENST00000512480	TENM3-205	ENSG00000218336	TENM3	chr4:182144690-182346929	1.81914666666667	0	17.0491057033891	2.17353925668958e-08	9.06389495466259e-05
ENST00000064778	FAM168A-201	ENSG00000054965	FAM168A	chr11:73400487-73598189	1.96228	0	17.132118540622	2.4561759049717e-08	9.7335331490994e-05
ENST00000409767	PBRM1-207	ENSG00000163939	PBRM1	chr3:52548011-52679714	2.423243	0	16.8367716775684	2.53708670639891e-08	9.7335331490994e-05
ENST00000397800	CBFA2T2-206	ENSG00000078699	CBFA2T2	chr20:33562365-33650031	8.336585	0	18.0141130198058	2.67966438687783e-08	9.97001560199157e-05
ENST00000639544	KCNMA1-264	ENSG00000156113	KCNMA1	chr10:76877869-77637642	0.522589666666667	0	17.1429992932907	2.75662624771079e-08	9.97001560199157e-05
ENST00000520416	NCOA2-205	ENSG00000140396	NCOA2	chr8:70216721-70402587	1.91727466666667	0	16.9905110007158	2.77868087171415e-08	9.97001560199157e-05
ENST00000441708	CTNNB1-208	ENSG00000168036	CTNNB1	chr3:41220954-41239767	20.4936893333333	0	17.1294567037937	2.86766460016387e-08	9.97001560199157e-05
ENST00000423517	PCLO-203	ENSG00000186472	PCLO	chr7:82820477-83162930	2.18252233333333	0	18.0918372513473	2.88010490789184e-08	9.97001560199157e-05
ENST00000436117	MET-204	ENSG00000105976	MET	chr7:116699085-116763080	0	2.181333	-16.7014835514262	3.00252715736959e-08	9.97001560199157e-05
ENST00000431816	ARPC1B-207	ENSG00000130429	ARPC1B	chr7:99374730-99394712	15.0252823333333	0	16.7463115803892	3.01301408048977e-08	9.97001560199157e-05
ENST00000404857	KCNMA1-211	ENSG00000156113	KCNMA1	chr10:76877869-77637447	0.728303666666667	0	17.6092306686197	3.01452315868897e-08	9.97001560199157e-05
ENST00000281142	SCLT1-201	ENSG00000151466	SCLT1	chr4:128883993-129093539	2.018043	0	17.2587154020331	3.22024137942558e-08	0.000101299668985597
ENST00000421009	KLHL2-202	ENSG00000109466	KLHL2	chr4:165220001-165322945	3.262527	0	16.9029087605966	3.22950392868766e-08	0.000101299668985597
ENST00000367731	DNM3-202	ENSG00000197959	DNM3	chr1:171841500-172412717	0.596472666666667	0	16.9269873962732	3.29175044763535e-08	0.000101299668985597
ENST00000396027	XRCC4-203	ENSG00000152422	XRCC4	chr5:83077570-83353711	1.37984733333333	0	17.0981110089508	3.32692774460714e-08	0.000101299668985597
ENST00000281129	CEP128-202	ENSG00000100629	CEP128	chr14:80496474-80939540	0.848173	0	17.0941911976256	3.47071999539079e-08	0.00010402669736185
ENST00000325617	CLGN-201	ENSG00000153132	CLGN	chr4:140388453-140427648	8.86192633333333	0	16.9812256695477	3.56498941730227e-08	0.000105208322303694
ENST00000546136	SOX5-221	ENSG00000134532	SOX5	chr12:23529500-23896026	1.43394466666667	0	17.5343312268017	3.84168073057343e-08	0.000105211428397522
ENST00000287097	CD109-201	ENSG00000156535	CD109	chr6:73696203-73828313	2.349991	0	16.8173523997585	3.85858765228328e-08	0.000105211428397522
ENST00000629263	KIAA1211-207	ENSG00000109265	KIAA1211	chr4:56049073-56298340	1.09939366666667	0	16.6249340104889	3.87072162956067e-08	0.000105211428397522
ENST00000374574	BMPR2-201	ENSG00000204217	BMPR2	chr2:202377434-202567751	1.44107866666667	0	16.6308430995903	3.91031080911119e-08	0.000105211428397522
ENST00000591282	CELF4-217	ENSG00000101489	CELF4	chr18:37253811-37565641	0.943389666666667	0	16.7181418302581	3.93979795157459e-08	0.000105211428397522
ENST00000621628	ALB-220	ENSG00000163631	ALB	chr4:73404255-73421410	0	7.58859133333333	-16.615045291296	3.94902793933093e-08	0.000105211428397522
ENST00000508653	BANK1-207	ENSG00000153064	BANK1	chr4:101790730-102073748	0.899642	0	16.5212126231174	4.12590771256458e-08	0.000107782260482326
ENST00000446103	PBRM1-215	ENSG00000163939	PBRM1	chr3:52586430-52678567	3.035568	0	16.6481270602882	4.19149744799521e-08	0.000107782260482326
ENST00000537989	BACH2-210	ENSG00000112182	BACH2	chr6:89926529-90296908	0.654372666666667	0	16.4479760355225	4.32059964300262e-08	0.000109052503489339
ENST00000271850	TPM3-201	ENSG00000143549	TPM3	chr1:154157318-154192058	0	4.407008	-16.8629395929543	4.91459048223615e-08	0.000122433937565578
ENST00000395781	PEMT-202	ENSG00000133027	PEMT	chr17:17505565-17591708	2.77240833333333	0	16.4320046846856	5.35714262346418e-08	0.000130110034637309
ENST00000343619	ATP6V0A1-202	ENSG00000033627	ATP6V0A1	chr17:42458888-42522611	4.28795666666667	0	16.6320078468221	5.38038825129767e-08	0.000130110034637309
ENST00000366917	MARK1-201	ENSG00000116141	MARK1	chr1:220528557-220662458	4.07283466666667	0	17.5865845598113	5.46935997315458e-08	0.000130110034637309
ENST00000396418	PKIA-202	ENSG00000171033	PKIA	chr8:78516340-78605267	4.75585033333333	0	17.2561297377975	5.49402466082214e-08	0.000130110034637309
ENST00000354325	TRERF1-202	ENSG00000124496	TRERF1	chr6:42228149-42451261	1.02125866666667	0	16.3541812504086	5.78565352528331e-08	0.00013534548627896
ENST00000617531	CABIN1-214	ENSG00000099991	CABIN1	chr22:24011315-24178628	1.32245633333333	0	16.3216544514445	5.98502233801219e-08	0.000138322519275806
ENST00000360057	TPK1-201	ENSG00000196511	TPK1	chr7:144451941-144836053	0.565788	0	16.291950079219	6.20834300382777e-08	0.000140174266060136
ENST00000423351	PBRM1-211	ENSG00000163939	PBRM1	chr3:52554783-52679714	2.12514266666667	0	16.561238797492	6.21129290504968e-08	0.000140174266060136
ENST00000533926	NUCB2-218	ENSG00000070081	NUCB2	chr11:17277023-17301761	0	4.32346033333333	-16.3241795691154	6.48768287375818e-08	0.000144709275262635
ENST00000520358	TSPAN18-207	ENSG00000157570	TSPAN18	chr11:44727112-44931332	1.657409	0	16.9353425113485	6.64241881910083e-08	0.000145831520670715
ENST00000645819	VPS13C-212	ENSG00000129003	VPS13C	chr15:61864306-62060447	1.548756	0	16.7893283951539	6.71320725786323e-08	0.000145831520670715
ENST00000330688	RARB-201	ENSG00000077092	RARB	chr3:25428263-25597932	2.31574233333333	0	17.1593158149596	6.95800320901551e-08	0.000146488196299372
ENST00000592558	EIF3K-211	ENSG00000178982	EIF3K	chr19:38619211-38636953	21.125205	0	17.0943868484974	7.02562964136178e-08	0.000146488196299372
ENST00000394986	SNCA-203	ENSG00000145335	SNCA	chr4:89726053-89837139	1.95703066666667	0	16.3003641869284	7.43686704218759e-08	0.000151763512805067
ENST00000536609	PCSK2-205	ENSG00000125851	PCSK2	chr20:17227056-17482283	215.355093666667	0	24.2914989979273	7.68718654573733e-08	0.000155220479909059
ENST00000342343	PDE8B-204	ENSG00000113231	PDE8B	chr5:77210926-77426633	0.906380666666667	0	16.1359755849907	8.97329473129879e-08	0.000175643087941979
ENST00000537320	TNC-211	ENSG00000041982	TNC	chr9:115021029-115091141	3.73298733333333	0	16.570598889341	9.1454744260938e-08	0.000177205114321762
ENST00000356921	SLC8A3-202	ENSG00000100678	SLC8A3	chr14:70044217-70189070	4.86238266666667	0	18.0060077005247	9.53031482222077e-08	0.000181510901291871
ENST00000399848	LDLRAD4-203	ENSG00000168675	LDLRAD4	chr18:13218787-13652755	0.825100333333333	0	16.9836605206286	9.79326610133132e-08	0.000181510901291871
ENST00000358373	GRM8-203	ENSG00000179603	GRM8	chr7:126438615-127252381	0.824749666666667	0	17.9284249657045	9.82648746562489e-08	0.000181510901291871
ENST00000354956	ATG7-202	ENSG00000197548	ATG7	chr3:11272416-11555083	0.779815666666667	0	16.292652328003	9.84080997490139e-08	0.000181510901291871
ENST00000560369	LRRC49-223	ENSG00000137821	LRRC49	chr15:70892626-71049853	2.41446166666667	0	17.1020745673718	1.08167832577925e-07	0.000195748061172268
ENST00000409567	DCTN1-205	ENSG00000204843	DCTN1	chr2:74361499-74380299	15.2970083333333	0	16.7099767084415	1.09447642723347e-07	0.000196213028648655
ENST00000482504	SH3GLB1-202	ENSG00000097033	SH3GLB1	chr1:86704895-86743268	4.359032	0	15.9087376927773	1.21550820064183e-07	0.000209842122925136
ENST00000271915	KCNN3-201	ENSG00000143603	KCNN3	chr1:154697455-154870281	1.55141366666667	0	16.6016021178762	1.22519576528686e-07	0.000209842122925136
ENST00000412304	ALDOA-202	ENSG00000149925	ALDOA	chr16:30064497-30070411	31.9682656666667	0	16.094775222145	1.27370534846038e-07	0.000214763811124722
ENST00000560262	NEO1-207	ENSG00000067141	NEO1	chr15:73052610-73302718	1.75420766666667	0	17.3242530940124	1.28445024006266e-07	0.000214763811124722
ENST00000446891	SOX5-206	ENSG00000134532	SOX5	chr12:23895852-24562487	0.242435	0	15.8659537856494	1.34421994078865e-07	0.000215567905160998
ENST00000522826	ENPP2-208	ENSG00000136960	ENPP2	chr8:119557521-119638780	1.95618333333333	0	15.8416845027825	1.35976627261727e-07	0.000215567905160998
ENST00000360871	PRDM10-203	ENSG00000170325	PRDM10	chr11:129899715-130002835	1.617165	0	15.9034502827454	1.38735659939853e-07	0.000218134451714749
ENST00000501516	MED24-212	ENSG00000008838	MED24	chr17:40019529-40053608	4.859387	0	15.9069285082092	1.40305592625528e-07	0.000218134451714749
ENST00000302291	LUZP1-201	ENSG00000169641	LUZP1	chr1:23084030-23177808	1.63627366666667	0	15.7903354500381	1.42997714233525e-07	0.000218134451714749
ENST00000369397	TCF7L2-210	ENSG00000148737	TCF7L2	chr10:112950452-113167678	0.769155	0	15.9201523190215	1.43413793246541e-07	0.000218134451714749
ENST00000610810	FOXP1-219	ENSG00000114861	FOXP1	chr3:71052603-71306053	0	0.295543	-15.8035763594151	1.44418482303001e-07	0.000218134451714749
ENST00000548411	BICD1-204	ENSG00000151746	BICD1	chr12:32107151-32383633	1.40545866666667	0	17.1477803513698	1.46664144582856e-07	0.000218156872683794
ENST00000651419	EDNRA-209	ENSG00000151617	EDNRA	chr4:147481097-147544954	2.60419533333333	0	15.8968734606861	1.4793074436463e-07	0.000218156872683794
ENST00000380405	HSPH1-202	ENSG00000120694	HSPH1	chr13:31136628-31161927	7.615722	0	16.1010033204624	1.49361291096844e-07	0.000218156872683794
ENST00000472879	STXBP5L-205	ENSG00000145087	STXBP5L	chr3:120908289-121407668	0.345829333333333	0	15.9508023651377	1.50953712756143e-07	0.000218156872683794
ENST00000410041	DYSF-209	ENSG00000135636	DYSF	chr2:71466702-71686648	0.680938666666667	0	15.7529166910945	1.52121744833895e-07	0.000218156872683794
ENST00000617537	AOAH-211	ENSG00000136250	AOAH	chr7:36512999-36724548	1.22136	0	16.5216285620696	1.52391388076206e-07	0.000218156872683794
ENST00000399275	SMAD9-203	ENSG00000120693	SMAD9	chr13:36844831-36879829	5.13006766666667	0	15.998456636118	1.52394218374187e-07	0.000218156872683794
ENST00000409582	DYSF-204	ENSG00000135636	DYSF	chr2:71453722-71686648	0.663289333333333	0	15.8047394392283	1.55223104668403e-07	0.000220560533726048
ENST00000260008	FHDC1-201	ENSG00000137460	FHDC1	chr4:152942983-152979696	4.40806833333333	0	15.8614038949236	1.58554696741397e-07	0.000223637902223665
ENST00000358707	CAMK2B-207	ENSG00000058404	CAMK2B	chr7:44219346-44325625	2.278246	0	16.4617841911462	1.60310149115932e-07	0.000223956707688558
ENST00000300403	TPX2-201	ENSG00000088325	TPX2	chr20:31739290-31801800	4.01136933333333	0	16.4734308314455	1.61115733929472e-07	0.000223956707688558
ENST00000537639	DENND2A-210	ENSG00000146966	DENND2A	chr7:140518430-140602542	2.06572733333333	0	15.9786769363231	1.70853535191239e-07	0.000235784024374528
ENST00000371145	STAG2-203	ENSG00000101972	STAG2	chrX:123961738-124100902	1.172317	0	15.8880246288197	1.73563294262962e-07	0.000236126091645338
ENST00000298119	LRFN5-201	ENSG00000165379	LRFN5	chr14:41607570-41904549	0.737604	0	16.3162141559192	1.75265553703569e-07	0.000236762780557656
ENST00000307954	FNIP1-201	ENSG00000217128	FNIP1	chr5:131641714-131796950	1.04748766666667	0	15.8767931982834	1.86699740841661e-07	0.00024870609574272
ENST00000356504	GABRA2-201	ENSG00000151834	GABRA2	chr4:46249567-46389379	1.06011833333333	0	15.745559060379	1.90074010340445e-07	0.000250297190268427
ENST00000545399	ATP1A3-208	ENSG00000105409	ATP1A3	chr19:41966584-41994270	31.1500506666667	0	18.2963285479429	1.90503791368123e-07	0.000250297190268427
ENST00000395056	PLPPR1-202	ENSG00000148123	PLPPR1	chr9:101185035-101325131	1.535063	0	16.2819114027954	1.95742861625309e-07	0.000254563216101699
ENST00000627638	FAP-214	ENSG00000078098	FAP	chr2:162170690-162242998	2.25694066666667	0	15.8710427790613	1.96883487798408e-07	0.000254563216101699
ENST00000398640	PCDHA11-201	ENSG00000249158	PCDHA11	chr5:140868246-141012344	0	0.451362333333333	-15.591238711848	1.97731886871645e-07	0.000254563216101699
ENST00000335281	GNG2-201	ENSG00000186469	GNG2	chr14:51860414-51969794	3.66177966666667	0	17.1925139795781	2.02785333426549e-07	0.00025763111511913
ENST00000505980	SSBP2-205	ENSG00000145687	SSBP2	chr5:81420014-81751047	1.92468566666667	0	17.8626407135855	2.02800982056503e-07	0.00025763111511913
ENST00000517746	ANGPT1-202	ENSG00000154188	ANGPT1	chr8:107249482-107497918	0.544290666666667	0	15.610945480624	2.04987170752423e-07	0.000258695158089365
ENST00000511269	SPOCK3-217	ENSG00000196104	SPOCK3	chr4:166734548-167234266	0.320293333333333	0	15.8509569099174	2.0736767290307e-07	0.000259988914082558
ENST00000302102	ATP1A3-201	ENSG00000105409	ATP1A3	chr19:41966582-41994276	12.016952	0	16.9202209230548	2.09113385534841e-07	0.000260475163507928
ENST00000371039	SGIP1-204	ENSG00000118473	SGIP1	chr1:66533592-66745085	0.661951333333333	0	15.6642255623817	2.13716282404733e-07	0.00026247191308492
ENST00000638311	IQCJ-SCHIP1-206	ENSG00000283154	IQCJ-SCHIP1	chr3:159765103-159897073	1.054887	0	15.6548070024471	2.14678397218587e-07	0.00026247191308492
ENST00000455508	TIAM1-203	ENSG00000156299	TIAM1	chr21:31266296-31344279	3.37327833333333	0	16.578619782008	2.14821271233324e-07	0.00026247191308492
ENST00000302995	ZBTB46-202	ENSG00000130584	ZBTB46	chr20:63744525-63831244	1.805818	0	15.8267026104009	2.17942410501035e-07	0.00026460001831874
ENST00000640906	FRMD4A-212	ENSG00000151474	FRMD4A	chr10:13782929-14008533	0.711810666666667	0	15.8528564809194	2.20610371358802e-07	0.000265519154991605
ENST00000340666	SYN1-202	ENSG00000008056	SYN1	chrX:47571901-47619857	4.785095	0	16.3844599954829	2.21467821184188e-07	0.000265519154991605
ENST00000262752	RPS6KA6-201	ENSG00000072133	RPS6KA6	chrX:84058350-84188199	1.29446133333333	0	15.9311175776301	2.29141799058834e-07	0.000272665160501254
ENST00000411502	SLC26A11-202	ENSG00000181045	SLC26A11	chr17:80220438-80253498	4.610141	0	15.7910698826696	2.30271111696615e-07	0.000272665160501254
ENST00000510025	HSD17B4-215	ENSG00000133835	HSD17B4	chr5:119452497-119542332	0	4.12548133333333	-18.1478002928064	2.34679166125983e-07	0.000273886602083753
ENST00000374784	NTM-201	ENSG00000182667	NTM	chr11:131911468-132315070	0.498457333333333	0	16.1963672094793	2.35586025511895e-07	0.000273886602083753
ENST00000536311	MYT1-203	ENSG00000196132	MYT1	chr20:64164474-64242251	2.777419	0	16.2998678956282	2.45840998333631e-07	0.00028238592518173
ENST00000543354	RPS6KC1-206	ENSG00000136643	RPS6KC1	chr1:213051233-213273464	0.710632	0	15.8439013860787	2.51877285568659e-07	0.000287597382763142
ENST00000522006	LAMA4-219	ENSG00000112769	LAMA4	chr6:112108860-112254710	1.012909	0	15.7165076442351	2.5435490538014e-07	0.000287833868171535
ENST00000396595	LIMCH1-203	ENSG00000064042	LIMCH1	chr4:41612902-41700043	0	0.713116666666667	-15.5129698864333	2.57748740183925e-07	0.000289138316291119
ENST00000233573	ITGA4-201	ENSG00000115232	ITGA4	chr2:181457428-181509805	3.62783466666667	0	16.0711292146185	2.60965782464489e-07	0.000290109466097291
ENST00000373302	STXBP1-202	ENSG00000136854	STXBP1	chr9:127612207-127692716	10.1833083333333	0	18.2261492456785	2.63151555328704e-07	0.000290109466097291
ENST00000366816	H3F3A-204	ENSG00000163041	H3F3A	chr1:226061851-226071523	20.9552656666667	0	16.164669357503	2.65376841079188e-07	0.000290890928800087
ENST00000398201	ADAM22-202	ENSG00000008277	ADAM22	chr7:87934347-88182113	0.806504	0	16.1557381892284	2.67514630619859e-07	0.000291568147833264
ENST00000381753	LIMCH1-202	ENSG00000064042	LIMCH1	chr4:41612902-41700044	0	0.699463	-15.5220522560581	2.73342956723872e-07	0.000294573104907622
ENST00000341785	FAM163A-201	ENSG00000143340	FAM163A	chr1:179743163-179816198	3.31707933333333	0	16.4160659552575	2.85203672234152e-07	0.00030226074268683
ENST00000377011	VRK3-202	ENSG00000105053	VRK3	chr19:49976492-50025372	2.73299066666667	0	15.5853825087268	2.86997745364893e-07	0.000302358049974252
ENST00000566827	CDH11-212	ENSG00000140937	CDH11	chr16:64947547-65121930	1.634141	0	16.6487541147307	2.88447924646361e-07	0.000302358049974252
ENST00000378438	ATP6AP2-201	ENSG00000182220	ATP6AP2	chrX:40580958-40606619	4.53276566666667	0	15.3908203939587	3.00761310078064e-07	0.000313551838618068
ENST00000537665	ELP3-219	ENSG00000134014	ELP3	chr8:28093067-28191150	2.13199266666667	0	16.242886839043	3.05204982236156e-07	0.000314763149018551
ENST00000375723	ARHGEF7-203	ENSG00000102606	ARHGEF7	chr13:111205289-111295192	2.156673	0	16.141087136733	3.14403002102642e-07	0.00031742292567547
ENST00000452448	EPHA3-202	ENSG00000044524	EPHA3	chr3:89107662-89400345	0.386551	0	15.3502440244862	3.18855921466065e-07	0.000320233178718471
ENST00000584156	CCDC102B-210	ENSG00000150636	CCDC102B	chr18:68836764-69011224	0.647084	0	15.3421745666109	3.25592568442118e-07	0.00032529580438234
ENST00000617773	THSD7A-205	ENSG00000005108	THSD7A	chr7:11370437-11832198	0.442076	0	16.1890682195011	3.36062202185669e-07	0.000334016227638684
ENST00000373964	BRINP1-202	ENSG00000078725	BRINP1	chr9:119213620-119369425	0.824811	0	15.5447401178779	3.39533220478752e-07	0.000335726598032663
ENST00000302798	PALM2-AKAP2-201	ENSG00000157654	PALM2-AKAP2	chr9:109780456-110169909	0.282138	0	15.3113413889206	3.45736815133991e-07	0.000338645902143963
ENST00000360047	PDE4D-205	ENSG00000113448	PDE4D	chr5:58973688-59586499	0.21146	0	15.5453538869095	3.49372196761431e-07	0.000340194526110464
ENST00000537927	PPFIBP1-207	ENSG00000110841	PPFIBP1	chr12:27524182-27695563	1.37861733333333	0	16.3807684998084	3.59440853596899e-07	0.000346481114277513
ENST00000409556	KDM3A-203	ENSG00000115548	KDM3A	chr2:86440801-86492716	2.20078866666667	0	15.3717548612376	3.62173085739427e-07	0.000347369260859828
ENST00000378900	CDC123-202	ENSG00000151465	CDC123	chr10:12196223-12250359	2.89770166666667	0	15.8084208795476	3.64720075554862e-07	0.000348071783548813
ENST00000447025	MCF2L2-203	ENSG00000053524	MCF2L2	chr3:183228126-183428085	0.726986	0	15.7182209316013	3.72698073197154e-07	0.000353620156547573
ENST00000454309	FGF12-207	ENSG00000114279	FGF12	chr3:192142509-192409049	0.482087333333333	0	15.5406973833997	3.76064183165411e-07	0.000353620156547573
ENST00000409762	DYSF-207	ENSG00000135636	DYSF	chr2:71453722-71686648	0.451397	0	15.2397065806965	3.79000179777363e-07	0.000354642485296549
ENST00000642265	C11orf80-219	ENSG00000173715	C11orf80	chr11:66744890-66843234	1.06935066666667	0	15.2462184519478	3.81101234194216e-07	0.000354877399268473
ENST00000383681	CD200-202	ENSG00000091972	CD200	chr3:112333178-112362784	9.09635	0	16.6194954108993	3.92815066847709e-07	0.000364018116898849
ENST00000565678	RNPS1-216	ENSG00000205937	RNPS1	chr16:2253130-2267603	15.0149913333333	6.53333333333333e-05	13.9658740700534	3.99661685714878e-07	0.00036858222529931
ENST00000651198	KCNJ3-204	ENSG00000162989	KCNJ3	chr2:154697855-154857873	1.223163	0	16.1573987838479	4.05547418755963e-07	0.000372220734941927
ENST00000643575	COCH-212	ENSG00000100473	COCH	chr14:30874892-30895029	0	3.43486433333333	-15.6971012657715	4.10388682750204e-07	0.000374870519374085
ENST00000437154	ADAM28-202	ENSG00000042980	ADAM28	chr8:24294111-24336120	4.79549066666667	0	16.1508847284657	4.23284307010435e-07	0.000383002416001306
ENST00000274056	MARCH1-201	ENSG00000145416	MARCH1	chr4:163524298-163854178	1.21191	0	17.1851662432396	4.26099662002559e-07	0.000383739754289394
ENST00000430453	KIAA1217-209	ENSG00000120549	KIAA1217	chr10:24208791-24547848	0.296098	0	15.1797610158008	4.34188622029917e-07	0.000389197347761163
ENST00000541463	KIF21A-203	ENSG00000139116	KIF21A	chr12:39294424-39442970	0.660048666666667	0	15.1419583524284	4.50925322079425e-07	0.000399295334802534
ENST00000309982	BAALC-203	ENSG00000164929	BAALC	chr8:103140725-103230305	2.311181	0	16.1874786621852	4.63054725973066e-07	0.000407456297292585
ENST00000311412	HPSE-201	ENSG00000173083	HPSE	chr4:83292461-83334848	2.96979933333333	0	15.486408243969	4.69885619459838e-07	0.000409708222513106
ENST00000373503	MAPKAP1-205	ENSG00000119487	MAPKAP1	chr9:125437394-125707212	0	0.16983	-15.0962273554373	4.91904445099182e-07	0.000425911016410033
ENST00000278379	SLC1A2-201	ENSG00000110436	SLC1A2	chr11:35251205-35419558	0.951695333333333	0	15.8630130611189	5.0242694149834e-07	0.000428193503444784
ENST00000479780	BANP-217	ENSG00000172530	BANP	chr16:87951434-88076661	0.76288	0	15.1038640155146	5.04479248161195e-07	0.000428193503444784
ENST00000380935	ERBIN-202	ENSG00000112851	ERBIN	chr5:65926574-66081023	0.672589	0	15.2365384058771	5.22073355326605e-07	0.000437338487714606
ENST00000432191	PPHLN1-207	ENSG00000134283	PPHLN1	chr12:42326178-42448618	0.798848	0	15.1281852391203	5.22093124914087e-07	0.000437338487714606
ENST00000358385	ATL1-201	ENSG00000198513	ATL1	chr14:50560025-50633068	3.26012666666667	0	16.4421792111744	5.39443320972191e-07	0.000442835715938248
ENST00000378166	CASK-204	ENSG00000147044	CASK	chrX:41519897-41923030	0.229372	0	15.0541334076545	5.40198397130458e-07	0.000442835715938248
ENST00000634879	EIF4G3-214	ENSG00000075151	EIF4G3	chr1:20807319-21176836	0.244627666666667	0	15.0243824211751	5.57405712214686e-07	0.000451157598082625
ENST00000610703	PRKACB-218	ENSG00000142875	PRKACB	chr1:84164382-84238494	4.246349	0	16.8426947083746	5.62243764842182e-07	0.000453161387356519
ENST00000356141	NPAS3-202	ENSG00000151322	NPAS3	chr14:32939317-33801109	0	0.061251	-15.325214483934	5.95411910890727e-07	0.000474875162689218
ENST00000626620	KCNMA1-225	ENSG00000156113	KCNMA1	chr10:76887266-77637642	0.429143666666667	0	16.8791112617426	6.01863900490654e-07	0.000477076622775288
ENST00000420682	MAPT-207	ENSG00000186868	MAPT	chr17:45962338-46024171	1.46147533333333	0	15.0264480178581	6.08168934656857e-07	0.000479797734329135
ENST00000637769	CACNA1A-247	ENSG00000141837	CACNA1A	chr19:13206445-13506480	0	0.152324666666667	-15.0670580834226	6.10299216349845e-07	0.000479797734329135
ENST00000519865	RNF145-206	ENSG00000145860	RNF145	chr5:159157409-159208073	2.36141966666667	0	15.4455124763298	6.22839955447576e-07	0.000485675912413542
ENST00000563277	ARPP19-204	ENSG00000128989	ARPP19	chr15:52551367-52569209	4.902237	0	14.9725552378088	6.33254011122952e-07	0.000491797371188908
ENST00000558555	MEIS3-204	ENSG00000105419	MEIS3	chr19:47403172-47419269	7.12023766666667	0	15.383082410253	6.48639564550694e-07	0.000500752838782445
ENST00000520240	GABRB2-206	ENSG00000145864	GABRB2	chr5:161293864-161548124	0.925642	0	16.4254069890763	6.61341181797778e-07	0.000505172044346482
ENST00000401432	EFR3B-202	ENSG00000084710	EFR3B	chr2:25042130-25147888	1.62355066666667	0	15.9675116848298	6.6138198634906e-07	0.000505172044346482
ENST00000369004	TACC2-209	ENSG00000138162	TACC2	chr10:122163774-122254545	0.995049	0	15.0151432254771	6.63643191321847e-07	0.000505172044346482
ENST00000333279	ANKRD45-201	ENSG00000183831	ANKRD45	chr1:173609561-173669862	3.25971833333333	0	16.1628329824147	6.67064739938182e-07	0.00050576954046894
ENST00000394762	CAMK2G-206	ENSG00000148660	CAMK2G	chr10:73812501-73874591	1.432801	0	15.0092262284967	6.83179177971161e-07	0.000513698610373965
ENST00000260128	SULF1-201	ENSG00000137573	SULF1	chr8:69466624-69660912	2.093844	0	17.1911136935627	6.85556336534525e-07	0.000513698610373965
ENST00000617267	AOAH-210	ENSG00000136250	AOAH	chr7:36513002-36724449	0	0.220850666666667	-15.146560088774	7.05154811086775e-07	0.000522128198840129
ENST00000450214	RAP1B-207	ENSG00000127314	RAP1B	chr12:68610908-68660124	4.634962	0	16.3805374381094	7.09322557560312e-07	0.000522128198840129
ENST00000374531	PALM2-202	ENSG00000243444	PALM2	chr9:109640788-109946703	0.275709333333333	0	14.928421958782	7.15545096332108e-07	0.000523890985129415
ENST00000372584	HIVEP3-202	ENSG00000127124	HIVEP3	chr1:41506365-41918707	0.214446333333333	0	15.0010683598226	7.43936704449501e-07	0.000540551736102369
ENST00000602281	DISC1-215	ENSG00000162946	DISC1	chr1:231626815-231819244	0.722943666666667	0	15.6595785734734	7.73033065612822e-07	0.000558405463026835
ENST00000599921	PLA2G4C-222	ENSG00000105499	PLA2G4C	chr19:48047846-48110817	1.37175633333333	0	14.9681736903033	7.74330004770692e-07	0.000558405463026835
ENST00000416836	PLCB4-207	ENSG00000101333	PLCB4	chr20:9166358-9338021	0.63852	0	15.3116289900589	7.79155111629208e-07	0.000559780634038475
ENST00000323084	TSPEAR-201	ENSG00000175894	TSPEAR	chr21:44497893-44711572	0.392730333333333	0	14.9261990832495	8.00332205403582e-07	0.000568606390005712
ENST00000302955	DLG4-201	ENSG00000132535	DLG4	chr17:7189890-7217609	3.266304	0	15.0342611984896	8.16531058457886e-07	0.000575849523120162
ENST00000262675	TTC39A-201	ENSG00000085831	TTC39A	chr1:51287812-51330173	2.94916333333333	0	15.5092011941019	8.30046714712324e-07	0.000579166513168174
ENST00000609714	ZNF718-202	ENSG00000250312	ZNF718	chr4:124538-162701	2.790575	0	15.2621808199677	8.30535912867149e-07	0.000579166513168174
ENST00000545061	SCN8A-203	ENSG00000196876	SCN8A	chr12:51591236-51812864	0.738072	0	15.8475570015967	8.33311391291104e-07	0.000579166513168174
ENST00000304338	PPP4R4-201	ENSG00000119698	PPP4R4	chr14:94174322-94279734	2.01213066666667	0	16.2758137914175	8.64687361551555e-07	0.000596209680695629
ENST00000358196	GAD1-202	ENSG00000128683	GAD1	chr2:170816887-170861151	2.94484566666667	0	15.5654201409538	8.69884066273215e-07	0.000596209680695629
ENST00000367094	TULP4-201	ENSG00000130338	TULP4	chr6:158312660-158508376	0.497007333333333	0	15.1191188315822	8.70265661904216e-07	0.000596209680695629
ENST00000526792	RPS6KA1-213	ENSG00000117676	RPS6KA1	chr1:26531218-26574431	0	1.42311766666667	-15.4751546041156	8.78480725714985e-07	0.000599695961602409
ENST00000429045	IFT74-202	ENSG00000096872	IFT74	chr9:26956479-27036800	0.943683333333333	0	14.77040317619	8.92142818815405e-07	0.000606862752550585
ENST00000440431	SCN3A-204	ENSG00000153253	SCN3A	chr2:165097252-165186554	1.16555	0	15.2039152086253	9.06836574898716e-07	0.000611088381469973
ENST00000613060	SLC6A6-204	ENSG00000131389	SLC6A6	chr3:14402576-14489349	1.15366133333333	0	15.1595085709437	9.26505792415589e-07	0.000621422984720701
ENST00000557434	LGMN-216	ENSG00000100600	LGMN	chr14:92703839-92748645	4.89215433333333	0.000161666666666667	13.1468229505452	9.39868094862913e-07	0.000624246519570171
ENST00000507295	ACSL1-208	ENSG00000151726	ACSL1	chr4:184756781-184826034	1.09291766666667	0	14.7641932974126	9.4112903484723e-07	0.000624246519570171
ENST00000604005	GNAS-257	ENSG00000087460	GNAS	chr20:58889160-58909423	6.919347	0	15.6774688000358	9.42160961117679e-07	0.000624246519570171
ENST00000360295	SEZ6-203	ENSG00000063015	SEZ6	chr17:28954901-29006145	1.60937966666667	0	14.9035205358351	9.52370514767045e-07	0.000627795443282435
ENST00000369701	SORCS3-202	ENSG00000156395	SORCS3	chr10:104641290-105265242	4.77967566666667	0	20.0875846173557	9.57487931729633e-07	0.000629007268849441
ENST00000512127	PALLD-215	ENSG00000129116	PALLD	chr4:168631617-168926487	0.609230333333333	0	16.0295586240468	9.99640396777933e-07	0.000650020403769244
ENST00000334919	CELF4-201	ENSG00000101489	CELF4	chr18:37243047-37565641	0.225364666666667	0	14.7085320357038	1.01572966752254e-06	0.000658251160380104
ENST00000309703	AP1AR-202	ENSG00000138660	AP1AR	chr4:112231833-112269677	2.01460366666667	0	14.7827162118483	1.02449865661239e-06	0.000661698501025833
ENST00000524702	BRSK2-203	ENSG00000174672	BRSK2	chr11:1409759-1443340	0	1.107564	-14.8080947979268	1.04267920082968e-06	0.000666511488357045
ENST00000306503	SOCS5-201	ENSG00000171150	SOCS5	chr2:46698952-46763129	2.53485533333333	0	15.8807909117394	1.05196370220477e-06	0.000666511488357045
ENST00000624406	CBSL-206	ENSG00000274276	CBSL	chr21:6444869-6467509	0	2.59902133333333	-15.4434101397656	1.05816435499816e-06	0.000666511488357045
ENST00000471454	STXBP5L-204	ENSG00000145087	STXBP5L	chr3:120908205-121419283	0.277188333333333	0	15.6757052655745	1.05817353328631e-06	0.000666511488357045
ENST00000355305	DNM3-201	ENSG00000197959	DNM3	chr1:171841500-172408354	0.865005666666667	0	17.4835112085114	1.06267736441434e-06	0.000666511488357045
ENST00000264126	GPSM2-201	ENSG00000121957	GPSM2	chr1:108876985-108934545	1.352078	0	14.796242623679	1.06615937491075e-06	0.000666511488357045
ENST00000508608	CAST-223	ENSG00000153113	CAST	chr5:96663053-96772692	0.790212333333333	0	14.9471724387624	1.06880812834305e-06	0.000666511488357045
ENST00000543086	ERC1-213	ENSG00000082805	ERC1	chr12:991208-1495933	0.301559	2.66666666666667e-06	13.4743382160061	1.07017092878389e-06	0.000666511488357045
ENST00000391875	NVL-203	ENSG00000143748	NVL	chr1:224227334-224330170	1.26705966666667	0	15.5206801186378	1.07536110692079e-06	0.000667576518883754
ENST00000351559	MAPT-205	ENSG00000186868	MAPT	chr17:45894382-46028334	0.537572666666667	0	14.6972423315693	1.08357013700787e-06	0.000670502714617856
ENST00000524238	HMBOX1-211	ENSG00000147421	HMBOX1	chr8:28963863-29051549	0.819145666666667	0	14.6978031117673	1.10973180645751e-06	0.000684483291876887
ENST00000274341	HAPLN1-201	ENSG00000145681	HAPLN1	chr5:83637805-83721613	1.05854833333333	0	15.0124512447698	1.12225450226582e-06	0.000689988685567761
ENST00000360905	ERC1-203	ENSG00000082805	ERC1	chr12:991223-1495931	0.294636	8.33333333333333e-06	13.4403813566309	1.16498716217373e-06	0.000709440198044369
ENST00000586009	CELF4-204	ENSG00000101489	CELF4	chr18:37243047-37270920	2.90812133333333	0	14.8781052919206	1.17269228072979e-06	0.00071033659260329
ENST00000397525	EIF4ENIF1-206	ENSG00000184708	EIF4ENIF1	chr22:31439367-31489587	1.505837	0	14.7572839508003	1.17386524100218e-06	0.00071033659260329
ENST00000400309	PCBP3-204	ENSG00000183570	PCBP3	chr21:45849961-45942454	1.034556	0	15.1197146788931	1.18006434322549e-06	0.000711842272450409
ENST00000432037	AFF3-210	ENSG00000144218	AFF3	chr2:100007152-100104530	0.763619333333333	0	14.7534930329857	1.18441236276787e-06	0.000711858953091707
ENST00000398610	PCDHGA10-201	ENSG00000253846	PCDHGA10	chr5:141413176-141512979	1.289334	0	15.5498646802354	1.20832551166663e-06	0.0007220780102039
ENST00000469796	ACSL4-204	ENSG00000068366	ACSL4	chrX:109641337-109733302	0.756314666666667	0	14.6400220242536	1.21933412281627e-06	0.000726393689780222
ENST00000358825	PRDM10-202	ENSG00000170325	PRDM10	chr11:129899706-130002835	7.9e-05	0.504034	-12.9543644005204	1.24431035610258e-06	0.000733167149147417
ENST00000650587	UROS-222	ENSG00000188690	UROS	chr10:125788586-125816510	2.411994	0	14.5971866382353	1.24515920697334e-06	0.000733167149147417
ENST00000506325	DCLK2-204	ENSG00000170390	DCLK2	chr4:150079028-150256247	0.377245666666667	0	14.5857949994072	1.24733562881339e-06	0.000733167149147417
ENST00000206249	ESR1-201	ENSG00000091831	ESR1	chr6:151807551-152103274	0.227909	0	14.6002643942983	1.24981445469154e-06	0.000733167149147417
ENST00000506823	GALNTL6-203	ENSG00000174473	GALNTL6	chr4:171813404-173041559	0.120582	0	15.7570712318014	1.25729694620575e-06	0.000734250458378364
ENST00000490090	BTBD11-205	ENSG00000151136	BTBD11	chr12:107318941-107650897	0.346072	0	15.3890623451384	1.26518915453718e-06	0.000734250458378364
ENST00000571252	PCDHGA4-201	ENSG00000262576	PCDHGA4	chr5:141355021-141512975	5.457668	0.001088	11.220241254488	1.26578239274581e-06	0.000734250458378364
ENST00000581852	CCDC178-211	ENSG00000166960	CCDC178	chr18:32937402-33136077	0.332297333333333	0	14.5707550386502	1.26697198865236e-06	0.000734250458378364
ENST00000237612	ABCG2-201	ENSG00000118777	ABCG2	chr4:88090269-88158639	1.01985633333333	0	14.6600205649563	1.33764457647318e-06	0.000765065737443591
ENST00000541477	ENO2-211	ENSG00000111674	ENO2	chr12:6914327-6923696	26.8996326666667	0.000587333333333333	14.1740546831193	1.34218277699987e-06	0.000765065737443591
ENST00000415045	NLGN1-204	ENSG00000169760	NLGN1	chr3:173584920-174278982	0.369462666666667	0	16.5464656345091	1.34350701167187e-06	0.000765065737443591
ENST00000402685	PDZRN4-202	ENSG00000165966	PDZRN4	chr12:41188448-41574118	0.175219666666667	0	14.6042707159576	1.34407482610968e-06	0.000765065737443591
ENST00000425647	CDK5RAP2-205	ENSG00000136861	CDK5RAP2	chr9:120389201-120448072	1.14560366666667	0	14.6097603601605	1.38084275963998e-06	0.000779059301082173
ENST00000425443	COL12A1-205	ENSG00000111799	COL12A1	chr6:75084326-75119473	1.89561666666667	0	14.5930520942944	1.40953764680227e-06	0.000790598126017089
ENST00000530319	PNLIPRP1-216	ENSG00000187021	PNLIPRP1	chr10:116591016-116597945	0	6.77965733333333	-15.1650513678787	1.42780443174434e-06	0.000793343514978135
ENST00000383772	RARB-202	ENSG00000077092	RARB	chr3:25174332-25596455	0.152039333333333	0	14.5352217020752	1.43028897958402e-06	0.000793343514978135
ENST00000565325	NPTN-209	ENSG00000156642	NPTN	chr15:73560817-73633245	1.20492933333333	0	14.9493364211054	1.44919466437343e-06	0.000796863911259968
ENST00000259234	SAP130-201	ENSG00000136715	SAP130	chr2:127941224-128028120	1.12570766666667	0	15.1519347290224	1.44978759301305e-06	0.000796863911259968
ENST00000392108	AFDN-205	ENSG00000130396	AFDN	chr6:167826991-167964296	1.08963	0	15.7564333709882	1.46207455272434e-06	0.000801321288789559
ENST00000610556	SYNPO2-206	ENSG00000172403	SYNPO2	chr4:118850688-119057934	0.330066	0	14.6324850731466	1.46795826756694e-06	0.000802253830985833
ENST00000353546	ARFGAP1-201	ENSG00000101199	ARFGAP1	chr20:63272865-63289344	6.93983133333333	0	15.3835466020373	1.47336654440121e-06	0.000802264369995712
ENST00000589005	ZNF227-208	ENSG00000131115	ZNF227	chr19:44212575-44237267	2.84978866666667	0	14.6580491991538	1.47739504759005e-06	0.000802264369995712
ENST00000629816	ANGPT2-204	ENSG00000091879	ANGPT2	chr8:6502298-6563245	1.175406	0	14.6943921930759	1.48405757290054e-06	0.000802264369995712
ENST00000366978	NSL1-203	ENSG00000117697	NSL1	chr1:212726153-212791581	1.558083	0	15.1849262038138	1.48470664068019e-06	0.000802264369995712
ENST00000302987	IL16-201	ENSG00000172349	IL16	chr15:81225400-81308798	0.755426	0	14.5011832386666	1.51219633032675e-06	0.000808014097673897
ENST00000507488	ATP2C1-212	ENSG00000017260	ATP2C1	chr3:130850601-131016684	0.49433	0	14.8763991463948	1.53186239821595e-06	0.000816248623716041
ENST00000378058	MACROD2-202	ENSG00000172264	MACROD2	chr20:15862743-16053197	0.501246666666667	0	15.0824433770008	1.56180473895976e-06	0.000829898044462483
ENST00000406072	HDAC9-203	ENSG00000048052	HDAC9	chr7:18496167-18668843	0.38284	0	14.5799864342153	1.59985094885872e-06	0.000845430876762601
ENST00000558207	ACAN-203	ENSG00000157766	ACAN	chr15:88803474-88851521	3.84014066666667	0	16.0703671722414	1.64434638768708e-06	0.000857692389550453
ENST00000483457	EEFSEC-202	ENSG00000132394	EEFSEC	chr3:128153501-128408642	0.438784666666667	0	15.3367240595029	1.64541013608532e-06	0.000857692389550453
ENST00000019317	RALBP1-201	ENSG00000017797	RALBP1	chr18:9475009-9538114	1.312697	0	14.8746563058338	1.72027080615883e-06	0.000884694228931414
ENST00000235180	DLGAP3-201	ENSG00000116544	DLGAP3	chr1:34865436-34905383	2.19447633333333	0	14.9930056343445	1.74140965502325e-06	0.000893170874531642
ENST00000409854	EPHA4-202	ENSG00000116106	EPHA4	chr2:221425599-221572283	1.38283733333333	0	16.190131703485	1.83432412943952e-06	0.000928414844669486
ENST00000618073	PCLO-209	ENSG00000186472	PCLO	chr7:82822109-82879462	1.20431533333333	0	14.6431423926987	1.84292068708556e-06	0.000930311212632075
ENST00000440928	RGS7-205	ENSG00000182901	RGS7	chr1:240775515-240868795	1.13808366666667	0	15.269602506444	1.88336791616695e-06	0.000933634965236324
ENST00000559818	ANXA2-226	ENSG00000182718	ANXA2	chr15:60351733-60398742	0	3.49679033333333	-16.8985080204114	1.89484013398911e-06	0.000936798218305312
ENST00000236925	CAMSAP2-201	ENSG00000118200	CAMSAP2	chr1:200739779-200860701	6.52084433333333	0.000746333333333333	11.958036202319	1.93586075562765e-06	0.000954618224802761
ENST00000524945	SLCO5A1-203	ENSG00000137571	SLCO5A1	chr8:69672343-69833390	0.914939333333333	0	15.6925231248058	1.99624304595007e-06	0.000976860516044318
ENST00000355133	SCN8A-202	ENSG00000196876	SCN8A	chr12:51662818-51807429	1.01303933333333	0	15.7420532190495	2.01362656043239e-06	0.000982859834490952
ENST00000502815	ADGRL3-201	ENSG00000150471	ADGRL3	chr4:61895741-62072437	2.04345433333333	0	17.0323542272947	2.10391597574383e-06	0.00101658358198252
ENST00000448249	ODF2-213	ENSG00000136811	ODF2	chr9:128456167-128494833	1.96219033333333	0	14.7857174899757	2.14381161775605e-06	0.00103066832976455
ENST00000535678	ACSL3-209	ENSG00000123983	ACSL3	chr2:222861026-222909059	1.32355433333333	0	14.5263330659629	2.27176238713545e-06	0.00108134198489394
ENST00000424526	GREB1L-202	ENSG00000141449	GREB1L	chr18:21242242-21522830	0.280268666666667	0	14.8406737407401	2.29872641541012e-06	0.00109074178797517
ENST00000433392	NUBP1-202	ENSG00000103274	NUBP1	chr16:10743855-10769351	2.23173766666667	0	14.35045457525	2.3314579724591e-06	0.00109615668031119
ENST00000510942	MEF2C-217	ENSG00000081189	MEF2C	chr5:88720829-88883184	0.557633	0	15.0140582924053	2.47425141932288e-06	0.00115199824881459
ENST00000638888	STRADA-233	ENSG00000266173	STRADA	chr17:63703178-63741788	1.42321966666667	0	14.3061147116373	2.48830915648791e-06	0.00115573826620652
ENST00000368693	FANK1-203	ENSG00000203780	FANK1	chr10:125896539-126009590	0.503279	0	14.3559973899146	2.53187974120987e-06	0.00117030802736767
ENST00000408028	SLC8A1-209	ENSG00000183023	SLC8A1	chr2:40115253-40430280	0.173092333333333	0	14.2892238658259	2.5682869185217e-06	0.00118144277732716
ENST00000509503	EFNA5-204	ENSG00000184349	EFNA5	chr5:107381238-107670627	0.188772666666667	0	14.3031306111236	2.76494844618366e-06	0.00126282437068853
ENST00000619544	PPHLN1-225	ENSG00000134283	PPHLN1	chr12:42326149-42446618	0.433051666666667	0	14.233055521871	2.8965145241284e-06	0.00131043372309182
ENST00000367799	AHI1-203	ENSG00000135541	AHI1	chr6:135285292-135448414	0.448088666666667	0	14.7366650576357	2.92411670267875e-06	0.00131442630476814
ENST00000367177	LRRN2-203	ENSG00000170382	LRRN2	chr1:204617170-204685738	0.983633	0	14.6186313481091	2.92589616648506e-06	0.00131442630476814
ENST00000550366	HEATR5A-206	ENSG00000129493	HEATR5A	chr14:31323592-31387283	0.835831333333333	0	14.2629080571197	3.10431131009178e-06	0.00137271291133288
ENST00000219599	CRYM-201	ENSG00000103316	CRYM	chr16:21258521-21303062	1.30848633333333	0	14.3789994534385	3.11005105385997e-06	0.00137271291133288
ENST00000598774	DTNA-231	ENSG00000134769	DTNA	chr18:34679537-34866980	0.281880333333333	0	14.2533313805995	3.21055394981663e-06	0.00140669110932683
ENST00000215743	MMP11-201	ENSG00000099953	MMP11	chr22:23772849-23784316	5.55394366666667	0	14.4987815875664	3.25743738842652e-06	0.00141783648378304
ENST00000373736	NKAIN1-201	ENSG00000084628	NKAIN1	chr1:31179745-31239887	1.41894133333333	0	14.9612087869848	3.25956413057903e-06	0.00141783648378304
ENST00000377838	ZFAT-201	ENSG00000066827	ZFAT	chr8:134477788-134713031	0.327192333333333	0	14.7652544069238	3.29224298597539e-06	0.00141917867592074
ENST00000261584	PALB2-201	ENSG00000083093	PALB2	chr16:23603170-23641310	1.62113033333333	0	14.4929554224567	3.3268799477246e-06	0.00142886721643446
ENST00000398911	ERG-206	ENSG00000157554	ERG	chr21:38380027-38584945	0.394113666666667	0	14.8335831039116	3.32961629478015e-06	0.00142886721643446
ENST00000442092	RBM6-210	ENSG00000004534	RBM6	chr3:49940007-50077249	0.621332666666667	0	14.9368753401572	3.40661218946485e-06	0.00144194554667766
ENST00000288699	DPYSL5-201	ENSG00000157851	DPYSL5	chr2:26848132-26950351	1.01384533333333	0	15.2317457041632	3.41271095108383e-06	0.00144194554667766
ENST00000542420	SS18-205	ENSG00000141380	SS18	chr18:26017343-26091217	0.759205333333333	0	14.3466386882615	3.50852738937443e-06	0.0014726986137128
ENST00000518992	RUNX1T1-217	ENSG00000079102	RUNX1T1	chr8:92005168-92095230	0.762926666666667	0	14.6401609017186	3.54520140945264e-06	0.00148160841038835
ENST00000455112	FBXL13-207	ENSG00000161040	FBXL13	chr7:102813275-103074725	1.19658633333333	1.23333333333333e-05	14.5254777573605	3.57335296315251e-06	0.00148917026860093
ENST00000543898	ABCB1-210	ENSG00000085563	ABCB1	chr7:87503863-87713323	1.89739733333333	0	17.1190904541161	3.64392770251548e-06	0.00150645782658412
ENST00000426740	FCGR3A-203	ENSG00000203747	FCGR3A	chr1:161541855-161549898	8.695737	0	14.6267328648319	3.85314628761865e-06	0.00157596969429093
ENST00000644347	CASK-223	ENSG00000147044	CASK	chrX:41514934-41923169	0.00196666666666667	1.00375633333333	-10.0247855822743	3.9044328207513e-06	0.00159250315070048
ENST00000425232	CPLANE1-201	ENSG00000197603	CPLANE1	chr5:37106228-37249428	0.338609666666667	0	14.1280620514245	3.95030363040069e-06	0.00160204438457
ENST00000319073	RNF170-202	ENSG00000120925	RNF170	chr8:42855709-42896588	1.22742533333333	0	14.1837803553601	3.96714080673789e-06	0.00160547844989978
ENST00000539799	NTM-221	ENSG00000182667	NTM	chr11:132146275-132336821	0.251576666666667	0	14.1121712180614	3.99291398372981e-06	0.00161250678932415
ENST00000615871	AUTS2-218	ENSG00000158321	AUTS2	chr7:70698567-70792487	0.503155	0	14.0872990995442	4.20695480088103e-06	0.00168475804734656
ENST00000275635	LAT2-201	ENSG00000086730	LAT2	chr7:74210006-74229831	3.39856166666667	0	14.5703532566714	4.24277962049853e-06	0.00169260491704052
ENST00000360561	TACC2-204	ENSG00000138162	TACC2	chr10:122163426-122254545	1.32344533333333	7.43333333333333e-05	12.2801537951699	4.26217646939573e-06	0.00169260491704052
ENST00000538197	CPEB2-209	ENSG00000137449	CPEB2	chr4:15002674-15070153	0.984806	0	14.5942818885913	4.35874592687257e-06	0.00171562052484361
ENST00000454036	SLC12A5-205	ENSG00000124140	SLC12A5	chr20:46021690-46057702	1.53463366666667	0	14.3260176625342	4.36057945052591e-06	0.00171562052484361
ENST00000630983	POLR1D-212	ENSG00000186184	POLR1D	chr13:27621875-27667410	0	1.14570066666667	-15.3165370069391	4.36194796927239e-06	0.00171562052484361
ENST00000448814	BBIP1-207	ENSG00000214413	BBIP1	chr10:110898728-110919180	3.45758833333333	0.000184333333333333	10.9799030323356	4.36451357291116e-06	0.00171562052484361
ENST00000398203	ADAM22-203	ENSG00000008277	ADAM22	chr7:87934756-88181608	0.445638666666667	0	15.3283588219904	4.38548500917585e-06	0.00171853772080745
ENST00000527361	ADGRB2-212	ENSG00000121753	ADGRB2	chr1:31727195-31757259	1.63723	0	14.1494028958685	4.39675069167306e-06	0.00171853772080745
ENST00000453007	SCN3A-205	ENSG00000153253	SCN3A	chr2:165164393-165204050	1.35175	0	14.250250720688	4.39881152569509e-06	0.00171853772080745
ENST00000353739	RNF38-203	ENSG00000137075	RNF38	chr9:36336396-36400299	0.994579	0	14.5189392238252	4.52749906556141e-06	0.00174521875307883
ENST00000434582	MFSD6-206	ENSG00000151690	MFSD6	chr2:190437424-190502113	4.19870533333333	0.00221833333333333	9.7503492977719	4.53135069125851e-06	0.00174521875307883
ENST00000453981	DOCK8-205	ENSG00000107099	DOCK8	chr9:273048-465259	0.345578	0	14.5900105897897	4.55882640201308e-06	0.0017462617747126
ENST00000523619	PSD3-218	ENSG00000156011	PSD3	chr8:18530711-18887034	0.332705	0	15.4363293109034	4.59617476012607e-06	0.0017541371890287
ENST00000621439	ARSG-209	ENSG00000141337	ARSG	chr17:68291495-68420859	0.371383666666667	0	14.1019625737164	4.5996663942731e-06	0.0017541371890287
ENST00000455401	TAGLN3-203	ENSG00000144834	TAGLN3	chr3:111999189-112013881	9.53959633333333	0	15.6646728389634	4.65329701337316e-06	0.00177106884839347
ENST00000448723	ADAM12-203	ENSG00000148848	ADAM12	chr10:126101148-126388455	0.237935	0	14.5904177130969	4.73374111104794e-06	0.00179102542135458
ENST00000360301	PPIP5K1-204	ENSG00000168781	PPIP5K1	chr15:43533462-43590175	0.838247333333333	0	14.0948731754434	4.74555118713055e-06	0.00179195936313251
ENST00000333617	LSAMP-201	ENSG00000185565	LSAMP	chr3:115809794-116444983	0.361941	0	16.3900212338697	4.92755008950242e-06	0.00185702808628448
ENST00000234626	CDC7-201	ENSG00000097046	CDC7	chr1:91500851-91525764	2.345254	0	14.3710649045244	4.95185383018293e-06	0.0018625281587742
ENST00000513335	TTC29-208	ENSG00000137473	TTC29	chr4:146706638-146945832	1.37231566666667	0	16.9078459943045	4.99524745740531e-06	0.00187517288359447
ENST00000510685	FSTL4-204	ENSG00000053108	FSTL4	chr5:133316597-133583641	0.195360333333333	0	14.2415965763711	5.12708483987331e-06	0.00191343005721536
ENST00000455878	PSMC4-202	ENSG00000013275	PSMC4	chr19:39971170-39981441	4.376274	0	14.0136810343112	5.15492735530725e-06	0.00192008532025595
ENST00000256737	ANO3-201	ENSG00000134343	ANO3	chr11:26332130-26663289	0.260463666666667	0	14.9770136635391	5.2423418245972e-06	0.00194509133559644
ENST00000394907	NRG4-201	ENSG00000169752	NRG4	chr15:75940936-76012424	0	0.31254	-14.072112360892	5.37909727227297e-06	0.00198337128034551
ENST00000524103	ELP3-218	ENSG00000134014	ELP3	chr8:28093112-28189992	0.962652	0	15.0908985106154	5.38687051771152e-06	0.00198337128034551
ENST00000392796	WDSUB1-203	ENSG00000196151	WDSUB1	chr2:159235801-159286552	0.933537666666667	0	14.1003602662323	5.42576836827748e-06	0.00199386593341921
ENST00000521398	LAMA4-215	ENSG00000112769	LAMA4	chr6:112185319-112254485	0.641397	0	13.9936420918317	5.44859713889997e-06	0.00199466038096817
ENST00000599227	ZNF544-213	ENSG00000198131	ZNF544	chr19:58228594-58263644	1.35852333333333	0	14.0938217994874	5.4487269106077e-06	0.00199466038096817
ENST00000422704	SEMA4D-208	ENSG00000187764	SEMA4D	chr9:89377391-89498089	5.818381	0.000410333333333333	12.7071879608944	5.50785202881165e-06	0.00201246421986056
ENST00000340348	CFAP61-202	ENSG00000089101	CFAP61	chr20:20052514-20166441	0.434664333333333	0	14.1695883441313	5.57972081330076e-06	0.00203098661292489
ENST00000376354	CLYBL-202	ENSG00000125246	CLYBL	chr13:99606690-99891613	0.182297	0	14.242110372387	5.89250905627083e-06	0.00211672387587856
ENST00000396349	MANSC1-201	ENSG00000111261	MANSC1	chr12:12329265-12350241	2.14506233333333	0	14.0107457487664	5.95282985855511e-06	0.00212644615943638
ENST00000359524	RUNX2-201	ENSG00000124813	RUNX2	chr6:45422485-45551079	0.417874333333333	0	14.2920923430804	5.97997974821669e-06	0.00213217400595105
ENST00000409528	TMEM182-202	ENSG00000170417	TMEM182	chr2:102736908-102817416	0.536981333333333	0	13.9631841550742	6.04887251044291e-06	0.00215273649223694
ENST00000547773	NAP1L1-210	ENSG00000187109	NAP1L1	chr12:76047632-76084729	1.160231	0	13.9504716405782	6.12696150242053e-06	0.00217648961148485
ENST00000415361	CTNND1-206	ENSG00000198561	CTNND1	chr11:57761797-57819178	0.795599	0	14.0248510799953	6.16473196807066e-06	0.00218182603279549
ENST00000349820	IQCB1-202	ENSG00000173226	IQCB1	chr3:121769994-121835034	0.664632333333333	0	13.9618306424278	6.20737071135038e-06	0.00218813354683028
ENST00000522278	PEBP4-203	ENSG00000134020	PEBP4	chr8:22927584-23000000	0.594960666666667	0	13.9623701539399	6.35231623783225e-06	0.00222766556183212
ENST00000634654	CSNK1G1-207	ENSG00000169118	CSNK1G1	chr15:64171134-64356071	1.89016833333333	0.00017	12.2734185018745	6.37364383437306e-06	0.00223106611045367
ENST00000574436	MAPT-215	ENSG00000186868	MAPT	chr17:45962338-46024171	0.949049333333333	0	14.420877811511	6.44451996104248e-06	0.00225176692445715
ENST00000541481	POSTN-210	ENSG00000133110	POSTN	chr13:37562588-37598844	1.24775633333333	0	14.0172587222384	6.48478165598732e-06	0.00226171498392685
ENST00000565262	ITFG1-208	ENSG00000129636	ITFG1	chr16:47155672-47258722	0.412415333333333	0	13.941594459685	6.51627973796007e-06	0.00226857597229436
ENST00000373057	FOXP4-202	ENSG00000137166	FOXP4	chr6:41546648-41599963	0.878891	0	14.0620460126242	6.58952331977786e-06	0.00228991904133404
ENST00000534219	PTPRJ-206	ENSG00000149177	PTPRJ	chr11:47980727-48121247	0.297707333333333	0	13.9108127561702	6.61181314219225e-06	0.00229165927172222
ENST00000378097	KCNAB2-206	ENSG00000069424	KCNAB2	chr1:5992363-6101193	0.442977	0	14.1313307684402	6.61842427490739e-06	0.00229165927172222
ENST00000457953	KCNMA1-216	ENSG00000156113	KCNMA1	chr10:76877725-77637766	0.147009333333333	0	15.335247707743	6.65777711413172e-06	0.00230113170255553
ENST00000425719	NTM-205	ENSG00000182667	NTM	chr11:131911462-132335665	0.155742666666667	0	14.5409993052738	6.8116762816266e-06	0.00233330321914825
ENST00000295897	ALB-201	ENSG00000163631	ALB	chr4:73404287-73421482	1.06023966666667	292.749664333333	-9.18695987921622	6.83977540936591e-06	0.00233875208182106
ENST00000650799	TMEM87B-207	ENSG00000153214	TMEM87B	chr2:112055617-112119273	2.286669	0.000222	12.0319822772706	7.01226705119299e-06	0.00238075774707096
ENST00000319518	CPNE7-202	ENSG00000178773	CPNE7	chr16:89575758-89597246	2.95389633333333	0	14.5258462277862	7.03842631619427e-06	0.00238541718746284
ENST00000549446	KCNC2-208	ENSG00000166006	KCNC2	chr12:75040078-75209868	1.23122166666667	0	16.2531522948793	7.12841781555935e-06	0.00240740976667196
ENST00000373094	PCDH11X-205	ENSG00000102290	PCDH11X	chrX:91834660-92623230	0.06718	0	14.2709746403506	7.15969304343764e-06	0.00241067710622674
ENST00000543751	MELK-210	ENSG00000165304	MELK	chr9:36572862-36677683	0.526323333333333	0	14.2830810742086	7.16322664172678e-06	0.00241067710622674
ENST00000330188	TPM3-206	ENSG00000143549	TPM3	chr1:154156364-154183205	1.59921866666667	0	13.9582679161471	7.22691668225436e-06	0.00242785165074158
ENST00000542438	RNF10-216	ENSG00000022840	RNF10	chr12:120534356-120562982	0	0.686887333333333	-13.8677007846423	7.37628442367209e-06	0.0024736988803687
ENST00000618296	BTBD3-214	ENSG00000132640	BTBD3	chr20:11917865-11926590	9.458673	0.002209	10.2612628135951	7.50977667581847e-06	0.00251407139762457
ENST00000528232	CTNND1-218	ENSG00000198561	CTNND1	chr11:57761797-57819178	0.724559333333333	0	13.8930750500725	7.67322754622748e-06	0.00256431511159423
ENST00000370314	GABRA3-201	ENSG00000011677	GABRA3	chrX:152166234-152451315	0.805104	0	16.3877559135223	7.8367699520373e-06	0.00259635301562963
ENST00000401910	RIMS1-204	ENSG00000079841	RIMS1	chr6:72212811-72400905	0	0.115352333333333	-13.9993633164348	7.87589507814245e-06	0.00260481650580117
ENST00000528812	FDFT1-214	ENSG00000079459	FDFT1	chr8:11803012-11838960	1.22766233333333	0	13.9734773852866	7.93608624509467e-06	0.00262020609976813
ENST00000261178	ARNTL2-201	ENSG00000029153	ARNTL2	chr12:27333055-27420590	0.49557	0	13.9576997789956	8.07841563870001e-06	0.00265804816448307
ENST00000398209	ADAM22-205	ENSG00000008277	ADAM22	chr7:87934420-88202889	0.935047333333333	0	16.5167720062387	8.22967735071366e-06	0.00268936602691763
ENST00000454443	STK33-209	ENSG00000130413	STK33	chr11:8474793-8594289	0.333317333333333	0	13.8435645001976	8.43609471533075e-06	0.00273816221449801
ENST00000338969	TRIM9-202	ENSG00000100505	TRIM9	chr14:50978778-51095329	0.386965666666667	0	14.0298614271073	8.49027591299207e-06	0.00274645392413103
ENST00000613650	REEP2-211	ENSG00000132563	REEP2	chr5:138441016-138446964	12.2828533333333	0	14.737517573411	8.58068829546169e-06	0.00277102783211606
ENST00000370457	AFF2-203	ENSG00000155966	AFF2	chrX:148501047-148991402	2.585578	0	18.853472428973	8.82809028968014e-06	0.00284613179801327
ENST00000530727	PTPRC-214	ENSG00000081237	PTPRC	chr1:198639019-198732556	0.410960666666667	0	13.7914926087918	8.87568156690224e-06	0.00285667385330708
ENST00000650685	CACNB2-222	ENSG00000165995	CACNB2	chr10:18400634-18540600	0.895859	0	15.5092189057509	8.94214566434376e-06	0.00286598075358229
ENST00000547702	CNTN1-203	ENSG00000018236	CNTN1	chr12:40692442-40972435	16.6925716666667	0	20.7378013295484	8.94941989519506e-06	0.00286598075358229
ENST00000393330	TSPAN8-202	ENSG00000127324	TSPAN8	chr12:71125085-71441898	0.178627	0	14.34259309341	8.97096707461379e-06	0.0028671824093183
ENST00000416984	INTS9-201	ENSG00000104299	INTS9	chr8:28767661-28890242	0.391897666666667	0	14.1079053402681	8.98306596116406e-06	0.0028671824093183
ENST00000538083	SOX5-215	ENSG00000134532	SOX5	chr12:23845991-23944352	0.659011	0	14.5093918994376	9.0079678919944e-06	0.00287035455295984
ENST00000399050	CTNND1-205	ENSG00000198561	CTNND1	chr11:57761797-57819178	0.675091	0	13.7950813786758	9.04567075899766e-06	0.00287725773401
ENST00000370083	AMY1A-201	ENSG00000237763	AMY1A	chr1:103655755-103664554	1.720171	398.862447	-8.92596844041001	9.05963076419673e-06	0.00287725773401
ENST00000641227	MAPK10-288	ENSG00000109339	MAPK10	chr4:86107283-86268569	0.372488333333333	0	14.4545928980514	9.27519090619182e-06	0.00293192486153952
ENST00000407597	TBL1X-203	ENSG00000101849	TBL1X	chrX:9463295-9719740	0.332583666666667	0	14.9477677376564	9.27554263067236e-06	0.00293192486153952
ENST00000393130	TMEM108-202	ENSG00000144868	TMEM108	chr3:133038402-133396228	0.122986333333333	0	14.0016667570988	9.27761444522084e-06	0.00293192486153952
ENST00000502922	PRR7-202	ENSG00000131188	PRR7	chr5:177446827-177456268	5.42241166666667	0	14.2236041367976	9.41444793698156e-06	0.00297027380840705
ENST00000358505	KCNN3-202	ENSG00000143603	KCNN3	chr1:154707952-154868319	0.270025666666667	0	13.9780729854209	9.54133040360519e-06	0.0030004355814288
ENST00000513598	CTNND2-216	ENSG00000169862	CTNND2	chr5:11385025-11588811	0	0.288428	-15.3694533599869	9.56126368066524e-06	0.00300178298779642
ENST00000523378	NDUFAF6-218	ENSG00000156170	NDUFAF6	chr8:94895767-95047090	0	0.125472666666667	-13.8447467951466	9.64194473349096e-06	0.00301232255456336
ENST00000447326	ICA1-212	ENSG00000003147	ICA1	chr7:8218398-8262543	0.934434666666667	0	13.8925101776095	9.6835746349148e-06	0.00301550601354307
ENST00000504953	SPOCK3-207	ENSG00000196104	SPOCK3	chr4:166733387-167234757	8.76812933333333	0	20.6502015485364	9.87083305322521e-06	0.00306428217878693
ENST00000378345	ACSF3-202	ENSG00000176715	ACSF3	chr16:89093898-89154588	0.672613333333333	0	13.8873017760787	9.87215632211819e-06	0.00306428217878693
ENST00000617456	GPC6-202	ENSG00000183098	GPC6	chr13:94286348-94403217	0.326788666666667	0	13.7788157337124	1.01460340480305e-05	0.00312904016280297
ENST00000603232	CELF4-223	ENSG00000101489	CELF4	chr18:37244980-37565827	0.231526666666667	0	14.7593057335394	1.02196855600946e-05	0.00314669531711901
ENST00000317256	SEPT4-201	ENSG00000108387	SEPT4	chr17:58520359-58532046	3.32348133333333	0	13.8146101799133	1.04089542324571e-05	0.00318452575062375
ENST00000447287	WASF1-210	ENSG00000112290	WASF1	chr6:110113326-110179649	0.724317	0	14.1122903120499	1.04380735102254e-05	0.00318834944442515
ENST00000651849	TNS1-224	ENSG00000079308	TNS1	chr2:217799795-217991014	18.306954	0	20.3203245601642	1.06373421364174e-05	0.00324042842402831
ENST00000350148	SMAD9-201	ENSG00000120693	SMAD9	chr13:36844831-36920238	0.55995	0	13.905391400053	1.06644709267186e-05	0.00324071006142195
ENST00000633438	TMEM184B-213	ENSG00000198792	TMEM184B	chr22:38221145-38246092	3.229892	0	14.8769479883181	1.07433634927209e-05	0.00325054527127947
ENST00000361796	CTNND1-204	ENSG00000198561	CTNND1	chr11:57761797-57819178	0.631265333333333	0	13.7009560826303	1.07839158159139e-05	0.00325767661635855
ENST00000344036	VDAC2-204	ENSG00000165637	VDAC2	chr10:75210645-75220970	9.07887866666667	0	15.0442786105044	1.09030825901023e-05	0.00328849656894083
ENST00000617779	BNC2-214	ENSG00000173068	BNC2	chr9:16583060-16867692	0.161637666666667	0	14.0505733875124	1.1113548898572e-05	0.00334119693324331
ENST00000513024	LIMCH1-218	ENSG00000064042	LIMCH1	chr4:41359607-41699003	14.9301583333333	0	20.8457582295312	1.11300656345235e-05	0.00334119693324331
ENST00000468233	VEPH1-205	ENSG00000197415	VEPH1	chr3:157459622-157503626	0	0.447795333333333	-13.8874325588946	1.12920117741498e-05	0.00337351574668346
ENST00000598293	CPT1C-217	ENSG00000169169	CPT1C	chr19:49691136-49713672	1.83057333333333	0	13.8791236885034	1.13008738726685e-05	0.00337351574668346
ENST00000302176	DCLK2-202	ENSG00000170390	DCLK2	chr4:150079028-150257438	1.18754566666667	0	16.272728657599	1.14451798519305e-05	0.0034038319768939
ENST00000511206	HMGCR-209	ENSG00000113161	HMGCR	chr5:75336329-75360758	1.44651466666667	0	13.6671783517277	1.15075464975431e-05	0.00341708220880991
ENST00000228567	SYT10-201	ENSG00000110975	SYT10	chr12:33374238-33439819	1.37600533333333	0	15.0398092804183	1.15561171303128e-05	0.00342091384031211
ENST00000617740	RUNX1T1-252	ENSG00000079102	RUNX1T1	chr8:91954967-92095654	0.272279333333333	0	13.7939056795088	1.1586094131641e-05	0.0034245030921449
ENST00000265295	SPDL1-201	ENSG00000040275	SPDL1	chr5:169583773-169604778	1.69959566666667	0	13.6785788485062	1.16642893085384e-05	0.00343272761571683
ENST00000399338	ITSN1-207	ENSG00000205726	ITSN1	chr21:33718810-33817614	0.383708666666667	0	13.7588482462019	1.1667605397875e-05	0.00343272761571683
ENST00000400249	DEPDC5-206	ENSG00000100150	DEPDC5	chr22:31754133-31907009	0.255359333333333	0	13.7965015476321	1.17194169273851e-05	0.00344269089141752
ENST00000351898	SLC4A4-203	ENSG00000080493	SLC4A4	chr4:71187327-71568458	0	2.55486366666667	-19.5449258021866	1.17513531519953e-05	0.00344679406480351
ENST00000585462	WBP2-204	ENSG00000132471	WBP2	chr17:75845709-75855322	3.65009133333333	0	13.6603642852027	1.18879076421485e-05	0.00347621628575477
ENST00000368207	PTPRK-203	ENSG00000152894	PTPRK	chr6:127970113-128520583	0.071813	0	13.8385689041586	1.19876312967169e-05	0.00350004166437248
ENST00000382841	IQSEC3-201	ENSG00000120645	IQSEC3	chr12:77376-171330	0.595426666666667	0	14.352202398658	1.21544058946855e-05	0.00352883967990539
ENST00000527487	PRR5L-209	ENSG00000135362	PRR5L	chr11:36401065-36462439	0.614316666666667	0	13.7468214859813	1.23344823114611e-05	0.0035595962069831
ENST00000423294	KIAA1324L-204	ENSG00000164659	KIAA1324L	chr7:86891724-87059515	0.647041333333333	0	15.3094854933322	1.23400572273883e-05	0.0035595962069831
ENST00000317967	RAP1GAP-202	ENSG00000076864	RAP1GAP	chr1:21617307-21669308	0.787004666666667	0	13.8952375221593	1.2532512782409e-05	0.00359349665842392
ENST00000271417	ILDR2-201	ENSG00000143195	ILDR2	chr1:166908187-166975540	0.596697	0	13.8452362994368	1.27033755594145e-05	0.00363163191756286
ENST00000354192	APP-203	ENSG00000142192	APP	chr21:25880550-26170747	20.9035086666667	0	21.1157141974508	1.31183843050836e-05	0.00371703703001872
ENST00000643970	VPS45-216	ENSG00000136631	VPS45	chr1:150067279-150145163	0.480206666666667	0	13.7465851153059	1.33482214060948e-05	0.0037710199870753
ENST00000454181	LYSMD2-202	ENSG00000140280	LYSMD2	chr15:51723069-51751585	1.274531	0	13.7223778016922	1.34177382926713e-05	0.00378508477645833
ENST00000484212	TFEC-208	ENSG00000105967	TFEC	chr7:115941756-116159896	0.196534333333333	0	13.9219938915386	1.36943973932082e-05	0.00385745635822639
ENST00000617246	LPP-220	ENSG00000145012	LPP	chr3:188225405-188890671	0	1.39234133333333	-19.3823266695233	1.37484420936186e-05	0.00386700132640525
ENST00000328032	KCNH7-201	ENSG00000184611	KCNH7	chr2:162423247-162838730	0.367176333333333	0	15.7372427468998	1.38265292157561e-05	0.00388327081524511
ENST00000337303	PBRM1-202	ENSG00000163939	PBRM1	chr3:52547990-52679714	0.256153333333333	0	13.5977235730121	1.39544619537321e-05	0.00391347173139571
ENST00000323926	FN1-201	ENSG00000115414	FN1	chr2:215360454-215436068	1.554161	0	15.3810834429674	1.41831350937699e-05	0.0039643516407996
ENST00000331351	HS3ST4-201	ENSG00000182601	HS3ST4	chr16:25691959-26137685	0.118491	0	14.2673237650492	1.43899711387899e-05	0.00401214565944531
ENST00000438975	EIF4G3-208	ENSG00000075151	EIF4G3	chr1:20950006-21176884	0.166196333333333	0	13.742921736594	1.46008195016637e-05	0.00404915480464754
ENST00000383131	B4GALT6-203	ENSG00000118276	B4GALT6	chr18:31625485-31684504	0.549904666666667	0	13.5483720770274	1.46401489224666e-05	0.00405244814870442
ENST00000398389	MPP3-201	ENSG00000161647	MPP3	chr17:43801443-43833170	1.052828	0	13.5799818655314	1.47754571702674e-05	0.00407813247724683
ENST00000422248	MED12L-203	ENSG00000144893	MED12L	chr3:151086394-151193745	0.402032	0	13.9439706521519	1.48742528853385e-05	0.00409362060219519
ENST00000375562	SLC44A4-203	ENSG00000204385	SLC44A4	chr6:31863195-31879046	2.13046633333333	0	13.5930865285115	1.48993915632305e-05	0.00409466445074025
ENST00000394294	FBXL20-202	ENSG00000108306	FBXL20	chr17:39260587-39401623	0.231471333333333	0	13.5601979932253	1.52109523961132e-05	0.00416834420483489
ENST00000341423	HMGB1-203	ENSG00000189403	HMGB1	chr13:30456704-30465936	4.26446	0	13.8057006720109	1.52925564716685e-05	0.00417876730082308
ENST00000566397	RNPS1-219	ENSG00000205937	RNPS1	chr16:2253126-2264331	0.0285893333333333	9.17342166666667	-9.32770220371557	1.56694508585145e-05	0.00424503917658648
ENST00000625583	TRPC4-210	ENSG00000133107	TRPC4	chr13:37636843-37783333	0.338997	0	14.1812209443684	1.57121220663438e-05	0.00424503917658648
ENST00000373620	DENND1A-202	ENSG00000119522	DENND1A	chr9:123400099-123930126	0.738634666666667	8.5e-05	11.8054311264728	1.58502609189699e-05	0.0042716754990884
ENST00000542920	NINJ2-205	ENSG00000171840	NINJ2	chr12:564581-643665	0.40663	0	13.5277575486232	1.58775166472046e-05	0.0042716754990884
ENST00000417060	C21orf58-206	ENSG00000160298	C21orf58	chr21:46300511-46318206	2.05004433333333	0	13.7213345492223	1.60495409435511e-05	0.00431190923178809
ENST00000451802	ZNF571-203	ENSG00000180479	ZNF571	chr19:37564264-37594772	1.194917	0	13.7297952723704	1.63304552804812e-05	0.00437512511756746
ENST00000523555	PABPC1-222	ENSG00000070756	PABPC1	chr8:100713142-100721566	0	1.86060766666667	-13.5626510477759	1.64392211203496e-05	0.0043919966454193
ENST00000370935	ENOX2-203	ENSG00000165675	ENOX2	chrX:130623369-130903234	0.132372333333333	0	13.7462310418765	1.68135509996341e-05	0.00446711831094851
ENST00000524023	HDAC9-228	ENSG00000048052	HDAC9	chr7:18509313-18666979	0.204375333333333	0	13.5297113466244	1.68746947439137e-05	0.0044771622672908
ENST00000217957	VSIG1-201	ENSG00000101842	VSIG1	chrX:108045014-108079097	2.83076333333333	0	15.0773955284272	1.7068774158318e-05	0.0045004284315303
ENST00000399617	CACNA1C-211	ENSG00000151067	CACNA1C	chr12:2053563-2692159	0.0568656666666667	0	13.7161641276966	1.70796918970627e-05	0.0045004284315303
ENST00000444676	OGDH-205	ENSG00000105953	OGDH	chr7:44606628-44708138	14.64173	0	19.0843680425481	1.7491703442575e-05	0.004571316093831
ENST00000525778	SOGA3-203	ENSG00000214338	SOGA3	chr6:127472794-127519191	0.769425	0	13.6973310411182	1.80090427640383e-05	0.004693729114418
ENST00000441877	PLXDC1-204	ENSG00000161381	PLXDC1	chr17:39087629-39152612	0.502957333333333	0	13.5686686706965	1.81954017561185e-05	0.00472476530057055
ENST00000379307	TBC1D7-205	ENSG00000145979	TBC1D7	chr6:13304954-13328583	1.44508833333333	0	13.6093067489438	1.82867418298053e-05	0.00474034358311134
ENST00000254235	ADCY7-201	ENSG00000121281	ADCY7	chr16:50287912-50318132	1.032431	0	13.4806219186709	1.84486072596415e-05	0.0047758489710941
ENST00000397426	FBXO7-202	ENSG00000100225	FBXO7	chr22:32475257-32498829	1.752122	0	13.8669206017356	1.84806982590051e-05	0.00477643473796076
ENST00000333850	TPH2-201	ENSG00000139287	TPH2	chr12:71938845-72032440	0.536830333333333	0	14.1957944212313	1.87330935111676e-05	0.004829940406962
ENST00000359726	APP-206	ENSG00000142192	APP	chr21:25880551-26171128	34.161247	0	21.8216454241494	1.88283696339363e-05	0.00484798926849642
ENST00000455427	ZNF568-206	ENSG00000198453	ZNF568	chr19:36916449-36997932	0.424463666666667	0	13.6496594153697	1.89021666875588e-05	0.0048604666552828
ENST00000219454	WFDC1-201	ENSG00000103175	WFDC1	chr16:84294878-84329844	0.852017	0	13.4230740038949	1.90051653665352e-05	0.004873884821438
ENST00000475134	TBC1D23-205	ENSG00000036054	TBC1D23	chr3:100279440-100323691	0.920787666666667	0	13.8706796127001	1.90445806595899e-05	0.0048774722096473
ENST00000321063	PLXNA4-201	ENSG00000221866	PLXNA4	chr7:132123332-132576564	0.0777233333333333	0	13.676308703867	1.91516333813094e-05	0.00489182699516601
ENST00000361794	L3MBTL3-201	ENSG00000198945	L3MBTL3	chr6:130018583-130141451	0.288017	0	13.6689083001219	1.93013735383235e-05	0.0049169800517781
ENST00000376261	GAD2-203	ENSG00000136750	GAD2	chr10:26216774-26304558	14.857158	0	18.8956308595198	1.95035739547774e-05	0.00495443998376016
ENST00000647140	AUTS2-229	ENSG00000158321	AUTS2	chr7:70763284-70791357	1.65948266666667	0	14.0745654912224	1.95259044844138e-05	0.00495443998376016
ENST00000380650	RPAP3-202	ENSG00000005175	RPAP3	chr12:47663293-47705986	0.708554333333333	0	13.4444723758143	2.01946441235312e-05	0.00507046807460257
ENST00000350908	FOXP2-201	ENSG00000128573	FOXP2	chr7:114414815-114693765	0.109355	0	13.4606072511708	2.07761816645768e-05	0.00518256313108901
ENST00000398158	CBS-203	ENSG00000160200	CBS	chr21:43053191-43075831	0	3.68959333333333	-15.9782657134264	2.09287680944788e-05	0.00520708293089935
ENST00000447398	OGDH-206	ENSG00000105953	OGDH	chr7:44606591-44708278	7.947182	0.00313833333333333	10.192224830401	2.1119705321806e-05	0.00523533447683553
ENST00000434208	KCNMA1-214	ENSG00000156113	KCNMA1	chr10:76884116-77637642	0.0387806666666667	0	13.4021588169181	2.11241959341624e-05	0.00523533447683553
ENST00000625320	NRXN1-221	ENSG00000179915	NRXN1	chr2:50236823-50496076	0.417700333333333	0	15.3042590750348	2.15663491634362e-05	0.00531743564045779
ENST00000351660	DHPS-202	ENSG00000095059	DHPS	chr19:12675722-12681771	5.754816	0	13.6497628760273	2.16916643453213e-05	0.00532340941141667
ENST00000402191	EFR3B-203	ENSG00000084710	EFR3B	chr2:25042463-25155374	0.686380666666667	0	14.8214317569698	2.17015830039246e-05	0.00532340941141667
ENST00000256412	ADAMDEC1-201	ENSG00000134028	ADAMDEC1	chr8:24384285-24406013	3.11302566666667	0	14.5660332548089	2.20848514244831e-05	0.00538151663470214
ENST00000308650	ZNF699-201	ENSG00000196110	ZNF699	chr19:9295310-9305119	3.02655033333333	0	13.4270623160369	2.25096585644185e-05	0.00544503815147489
ENST00000551304	SYT1-209	ENSG00000067715	SYT1	chr12:78977785-79285838	0.259274	0	14.8050595461432	2.26577838490185e-05	0.00547396648216369
ENST00000450372	LGALS8-212	ENSG00000116977	LGALS8	chr1:236523439-236552981	0	0.533849333333333	-13.5261809561469	2.27332373242574e-05	0.00548528710657319
TCONS_00371600	TCONS_00371600	XLOC_198650	XLOC_198650	chr4:160245158-160320555	0	0.17945	-13.3380403727339	2.28704914050775e-05	0.00551147237911934
ENST00000619850	FAM83D-202	ENSG00000101447	FAM83D	chr20:38926417-38953106	1.20020433333333	0	13.5094179646178	2.29121128987263e-05	0.00551457472622104
ENST00000423383	CENPI-204	ENSG00000102384	CENPI	chrX:101101048-101162987	0.506354333333333	0	13.4849505325693	2.30887540239952e-05	0.00554317927490974
ENST00000382699	EVA1C-202	ENSG00000166979	EVA1C	chr21:32412702-32515389	0.269025333333333	0	13.3159101031779	2.37664396992991e-05	0.00568453528094519
ENST00000520908	DOCK2-211	ENSG00000134516	DOCK2	chr5:169637275-170083382	2.082196	0	18.368121913248	2.38907434916136e-05	0.00569297126742706
ENST00000226279	CD38-201	ENSG00000004468	CD38	chr4:15778328-15853232	0.563346	0	13.8961925529934	2.40921675726599e-05	0.00572635879611515
ENST00000342295	RBPJ-201	ENSG00000168214	RBPJ	chr4:26319710-26435128	8.24995233333333	0	18.4432778810196	2.42522529915648e-05	0.00574250352260744
ENST00000590757	INO80C-210	ENSG00000153391	INO80C	chr18:35468334-35497904	1.13818866666667	0	13.5973656868389	2.42782241982778e-05	0.00574250352260744
ENST00000531712	CCKBR-204	ENSG00000110148	CCKBR	chr11:6259926-6269817	0	1.38900966666667	-13.3758165806778	2.45475876428016e-05	0.00579380380362591
ENST00000409469	CUL1-202	ENSG00000055130	CUL1	chr7:148697914-148800582	0.442503666666667	0	14.0512841849259	2.45555193136862e-05	0.00579380380362591
ENST00000642232	SEMA3E-204	ENSG00000170381	SEMA3E	chr7:83371496-83648550	0.112377	0	13.4739851454858	2.46050321178469e-05	0.00579835415971252
ENST00000515082	GABRA2-214	ENSG00000151834	GABRA2	chr4:46260772-46390404	0.231949	0	13.448355341888	2.46765674836538e-05	0.00580559173078324
ENST00000453812	HEPACAM2-204	ENSG00000188175	HEPACAM2	chr7:93188879-93226469	1.47943766666667	0	14.3088654266207	2.46962744810068e-05	0.00580559173078324
ENST00000430882	CDH2-205	ENSG00000170558	CDH2	chr18:28009804-28097229	0.381249666666667	0	13.5950125354419	2.47478380476561e-05	0.00580947520069378
ENST00000369950	IMPG1-201	ENSG00000112706	IMPG1	chr6:75921114-76072662	0	0.090321	-13.3441901110218	2.47733648594683e-05	0.00580947520069378
ENST00000549866	ANKS1B-218	ENSG00000185046	ANKS1B	chr12:99246831-99984654	1.41574133333333	0	18.5749628280978	2.4894338277462e-05	0.00583071604404658
ENST00000323055	PPP3CA-201	ENSG00000138814	PPP3CA	chr4:101023431-101347471	3.12496633333333	0	18.4819335153602	2.51022573657653e-05	0.00585524336464032
ENST00000286355	ADCY8-201	ENSG00000155897	ADCY8	chr8:130780301-131040909	3.24935166666667	0	18.2737110984161	2.51028689606373e-05	0.00585524336464032
ENST00000531568	ANO3-204	ENSG00000134343	ANO3	chr11:26473902-26660820	0	0.128720333333333	-14.2054333488629	2.52632944588261e-05	0.005879281672832
ENST00000398093	DYNC2H1-203	ENSG00000187240	DYNC2H1	chr11:103109575-103479253	2.21889133333333	0	18.2273013109561	2.52855851952894e-05	0.005879281672832
ENST00000237247	SGIP1-201	ENSG00000118473	SGIP1	chr1:66533383-66744374	0.190111333333333	0	13.87160012131	2.54945942775128e-05	0.00592070284174805
ENST00000237937	ZFAND5-201	ENSG00000107372	ZFAND5	chr9:72351425-72364592	2.08370633333333	0	13.3099100272165	2.55336282296481e-05	0.00592259762412606
ENST00000405358	ETV1-207	ENSG00000006468	ETV1	chr7:13893268-13988873	4.14415566666667	0	17.1129449276372	2.59739473673973e-05	0.0060029547635554
ENST00000505208	MCTP1-205	ENSG00000175471	MCTP1	chr5:94867143-95081627	0.25532	0	14.265713509403	2.60696963846645e-05	0.00600906626494025
ENST00000549700	TNS2-210	ENSG00000111077	TNS2	chr12:53050186-53064372	1.93692033333333	0	13.3086607063335	2.61294082051307e-05	0.00600992053830838
ENST00000506569	EPHA6-207	ENSG00000080224	EPHA6	chr3:96814791-97010134	0.320246	0	14.4580633620963	2.62337678349312e-05	0.00601948865422927
ENST00000652208	CHN1-236	ENSG00000128656	CHN1	chr2:174824493-175005174	0.165838666666667	0	13.4461287866039	2.63153583661202e-05	0.00603099596007288
ENST00000395810	RASGEF1A-204	ENSG00000198915	RASGEF1A	chr10:43194536-43266919	1.67443933333333	0	15.4673548739302	2.6624794218907e-05	0.00607443690812606
ENST00000424367	WRAP73-204	ENSG00000116213	WRAP73	chr1:3632213-3650026	1.55470933333333	0	13.3090865558176	2.66315727341797e-05	0.00607443690812606
ENST00000366637	DISC1-206	ENSG00000162946	DISC1	chr1:231626815-232041127	1.88496266666667	0	18.1189310760919	2.67872896908489e-05	0.00609545889080319
ENST00000611933	FAM13C-214	ENSG00000148541	FAM13C	chr10:59246179-59362594	1.118882	0	15.5573954617023	2.69211151889303e-05	0.00611152598802055
ENST00000259997	CPEB2-201	ENSG00000137449	CPEB2	chr4:15003936-15070149	0.742181	0	14.1423918769488	2.70288216138301e-05	0.00612860958164651
ENST00000369145	SV2A-201	ENSG00000159164	SV2A	chr1:149905472-149917841	2.19087266666667	0	13.2770771809392	2.75769515860177e-05	0.00621615597883413
ENST00000503271	ANK2-205	ENSG00000145362	ANK2	chr4:112818109-113335871	1.65728966666667	0	18.2439493262786	2.77699464190284e-05	0.00624498238198139
ENST00000409775	GSDME-202	ENSG00000105928	GSDME	chr7:24698995-24757543	0.512287333333333	0	13.4483857389952	2.81626954120126e-05	0.00632588881429664
ENST00000328405	KCNH8-201	ENSG00000183960	KCNH8	chr3:19148510-19535642	1.773702	0	17.9347431448124	2.92605286212647e-05	0.00651148596609524
ENST00000510188	FYB1-207	ENSG00000082074	FYB1	chr5:39202438-39274528	0.375878	0	13.2761367600632	2.94465741826588e-05	0.00654529442941891
ENST00000402815	DGKB-202	ENSG00000136267	DGKB	chr7:14146234-14902690	1.48778633333333	0	18.6820923038202	2.95957754394991e-05	0.00656441430568399
ENST00000395734	MAP4-204	ENSG00000047849	MAP4	chr3:47850696-48088839	3.61670233333333	0	18.2990420962394	2.96010341426647e-05	0.00656441430568399
ENST00000334035	CPEB4-202	ENSG00000113742	CPEB4	chr5:173889340-173960309	0.37666	0	13.2763246527763	2.96836953224798e-05	0.00656869169635434
ENST00000276826	ARHGAP39-201	ENSG00000147799	ARHGAP39	chr8:144529179-144605816	0.620247	0	14.118360860114	2.99271789039115e-05	0.00658935463545433
ENST00000340473	GTF2F2-201	ENSG00000188342	GTF2F2	chr13:45120510-45284893	4.37026133333333	0	17.9918274048345	2.99378461557821e-05	0.00658935463545433
ENST00000366976	NSL1-201	ENSG00000117697	NSL1	chr1:212738483-212791782	0.530156666666667	0	13.3442623429752	3.0007156202837e-05	0.00659141704308752
ENST00000378004	ARHGAP26-202	ENSG00000145819	ARHGAP26	chr5:142770407-143229011	1.44635533333333	0	17.8852592323549	3.01098762301939e-05	0.00660094515183651
ENST00000557284	FPGT-TNNI3K-206	ENSG00000259030	FPGT-TNNI3K	chr1:74198235-74543982	0.110555333333333	0	13.7908171467384	3.01736212010781e-05	0.00660736859234795
ENST00000324052	LARP7-201	ENSG00000174720	LARP7	chr4:112637456-112657592	1.414786	0	13.3504843027729	3.04662050444783e-05	0.006641113389383
ENST00000348761	CNTN1-202	ENSG00000018236	CNTN1	chr12:40908359-41070265	3.89691533333333	0	17.8487529267316	3.0531480319689e-05	0.00664778798220697
ENST00000452583	KCNMB2-207	ENSG00000197584	KCNMB2	chr3:178536436-178844429	2.30419766666667	0	18.0193761639704	3.05682719422062e-05	0.00664825256838289
ENST00000472994	PEX5L-211	ENSG00000114757	PEX5L	chr3:179801657-180036959	0	1.13312366666667	-17.600870469282	3.06456177670543e-05	0.00665118033770995
ENST00000460160	HOXB3-202	ENSG00000120093	HOXB3	chr17:48550267-48590238	1.77053033333333	0	14.630256510532	3.07360536656836e-05	0.00666208304454209
ENST00000406391	SLC8A1-206	ENSG00000183023	SLC8A1	chr2:40115253-40430280	0.873927666666667	0	16.5990555892745	3.09000467382071e-05	0.00668252701866581
ENST00000540632	SEZ6-208	ENSG00000063015	SEZ6	chr17:28954905-28981872	0.997548	0	13.268491897897	3.096684658516e-05	0.00668943169616928
ENST00000406696	HS6ST2-203	ENSG00000171004	HS6ST2	chrX:132628223-132958602	0	0.727901	-17.5274267030597	3.1174139917026e-05	0.00671262467425987
ENST00000548169	ATP2A2-207	ENSG00000174437	ATP2A2	chr12:110292049-110346621	0.533684	0	13.3740660532342	3.11791924137393e-05	0.00671262467425987
ENST00000642315	CTNNB1-217	ENSG00000168036	CTNNB1	chr3:41200143-41239904	0.791671333333333	0	13.4774680824848	3.14766604458188e-05	0.0067463803240438
ENST00000527634	C11orf80-210	ENSG00000173715	C11orf80	chr11:66744771-66843290	0.266243	0	13.2387071459161	3.15594131005965e-05	0.00675656743082805
ENST00000327299	AK4-201	ENSG00000162433	AK4	chr1:65148203-65232145	0.848427666666667	0	14.6969002323731	3.17844525199606e-05	0.00678959087376553
ENST00000392790	CUZD1-205	ENSG00000138161	CUZD1	chr10:122832158-122845857	2.99483666666667	463.985829666667	-8.33329231112879	3.19903674692328e-05	0.00679573891449124
ENST00000359162	ESRRG-201	ENSG00000196482	ESRRG	chr1:216503254-217089605	3.442802	0	19.5226827988754	3.21738896630985e-05	0.00682708233821588
ENST00000630659	BBS1-225	ENSG00000174483	BBS1	chr11:66510655-66532219	1.52270633333333	0	13.574898717029	3.25867717217559e-05	0.00689549056888348
ENST00000533186	RPS2-214	ENSG00000140988	RPS2	chr16:1962061-1964356	0	127.401461333333	-17.8064639741229	3.28784150121564e-05	0.00694592726839967
ENST00000523714	ANXA6-215	ENSG00000197043	ANXA6	chr5:151101109-151141640	14.6535156666667	0	17.7377881998315	3.29381332009786e-05	0.00695088823022852
ENST00000526946	ATRNL1-206	ENSG00000107518	ATRNL1	chr10:115093371-115160169	0.432491666666667	0	13.383680552561	3.30386457676227e-05	0.00696443760920245
ENST00000335183	CDKN3-202	ENSG00000100526	CDKN3	chr14:54397007-54420218	1.331842	0	13.4578956960311	3.30923893762153e-05	0.00696754157131698
ENST00000535697	MAGI2-210	ENSG00000187391	MAGI2	chr7:78017081-78627243	1.20248266666667	0	18.0652033434018	3.31260154465846e-05	0.00696754157131698
ENST00000612493	NCOA6-206	ENSG00000198646	NCOA6	chr20:34714775-34825630	5.196344	0	17.6872744098921	3.31975941334336e-05	0.006974949063139
ENST00000358548	TPD52L2-206	ENSG00000101150	TPD52L2	chr20:63865294-63891545	1.65765566666667	0	13.9551293827092	3.3661353062962e-05	0.00704922385513394
ENST00000449182	PTPRZ1-202	ENSG00000106278	PTPRZ1	chr7:121873361-122061361	5.539293	0	18.5699972677358	3.38849161387513e-05	0.00708830320427041
ENST00000361971	PLXNB3-201	ENSG00000198753	PLXNB3	chrX:153764249-153779341	1.90877566666667	0	13.3887594762515	3.41053225843395e-05	0.00711114511384883
ENST00000379059	POLA1-201	ENSG00000101868	POLA1	chrX:24693947-24996986	1.94662366666667	0	17.7330373549237	3.44707581938045e-05	0.00714077018415394
ENST00000444991	ZNF568-205	ENSG00000198453	ZNF568	chr19:36916364-36997440	0.308778333333333	0	13.1678778458841	3.50840545738241e-05	0.00724824671087798
ENST00000603713	BNC2-212	ENSG00000173068	BNC2	chr9:16437225-16728165	0.122204333333333	0	13.6954673262643	3.51029385867621e-05	0.00724824671087798
ENST00000535387	NOL8-214	ENSG00000198000	NOL8	chr9:92297836-92324161	1.00742366666667	0	13.2410044638456	3.53073554799927e-05	0.00727479426954845
ENST00000552516	TGFBR1-209	ENSG00000106799	TGFBR1	chr9:99105150-99153658	11.7019303333333	0.00325	10.8024691759716	3.54211737004169e-05	0.00728482480157988
ENST00000368259	CCT3-204	ENSG00000163468	CCT3	chr1:156308969-156338245	19.514616	0	17.6626133988981	3.54319903030055e-05	0.00728482480157988
ENST00000381095	NLGN4X-204	ENSG00000146938	NLGN4X	chrX:5890042-6228867	1.967856	0	17.9271467317406	3.56646461156612e-05	0.00730240726861856
ENST00000393801	PPP6R3-204	ENSG00000110075	PPP6R3	chr11:68460770-68615331	3.83593566666667	0	17.758006394688	3.57099646307426e-05	0.00730240726861856
ENST00000358144	CNTNAP3-202	ENSG00000106714	CNTNAP3	chr9:39084977-39239174	0.278508333333333	0	13.9706354833001	3.57123199121397e-05	0.00730240726861856
ENST00000557265	SNX6-209	ENSG00000129515	SNX6	chr14:34586230-34630158	0.565311	0	13.1570841316811	3.62979925631469e-05	0.00737572282612152
ENST00000617257	ESF1-202	ENSG00000089048	ESF1	chr20:13728399-13782597	0.481458	0	13.2160803895011	3.64188049769955e-05	0.00738481740455831
ENST00000264366	ANK2-201	ENSG00000145362	ANK2	chr4:113049729-113381471	1.682134	0	17.6513062130406	3.68440468991773e-05	0.00745528406796909
ENST00000395759	MTHFD2L-203	ENSG00000163738	MTHFD2L	chr4:74158112-74303092	0.198698	0	13.3781972993504	3.69027890506883e-05	0.00745930190690019
ENST00000491148	CPB1-208	ENSG00000153002	CPB1	chr3:148791102-148860187	5.35680666666667	1620.54903133333	-9.27522374410634	3.71314095625397e-05	0.00748844305160123
ENST00000357086	ITPR1-203	ENSG00000150995	ITPR1	chr3:4493345-4847506	1.45033133333333	0	17.5141905595128	3.72811839660064e-05	0.00748844305160123
ENST00000372689	PIGT-203	ENSG00000124155	PIGT	chr20:45416137-45426241	2.46749433333333	0	13.1541300518423	3.74506355419756e-05	0.00751461104899526
ENST00000371025	EDN3-203	ENSG00000124205	EDN3	chr20:59300618-59324746	20.8575733333333	0	17.5230205403609	3.75250424746728e-05	0.00752167322121642
ENST00000374994	TGFBR1-202	ENSG00000106799	TGFBR1	chr9:99105113-99154192	0.500769	0	13.1513731850365	3.82028581078953e-05	0.00763360755890315
ENST00000535731	LRP6-202	ENSG00000070018	LRP6	chr12:12187088-12267012	0.30794	0	13.1473600312285	3.89842513512843e-05	0.00772536571845053
ENST00000565351	KIFC3-220	ENSG00000140859	KIFC3	chr16:57771636-57779540	0	1.570205	-13.1816914117439	3.93620158915533e-05	0.00778414298803837
ENST00000281474	BICD1-201	ENSG00000151746	BICD1	chr12:32107332-32338809	5.17843733333333	0	18.7128569171684	3.94677700547682e-05	0.00779701852806994
ENST00000344100	CACNA1C-203	ENSG00000151067	CACNA1C	chr12:2053563-2691293	0.071345	0	14.0379196089851	3.96518335793536e-05	0.00780925356915761
ENST00000565835	ATP6V0D1-211	ENSG00000159720	ATP6V0D1	chr16:67438321-67481079	10.8085186666667	0	17.3685416257524	3.98547357123989e-05	0.00783312979306447
ENST00000534764	GRAMD1B-210	ENSG00000023171	GRAMD1B	chr11:123560277-123609902	4.10161966666667	0	16.2145720760437	4.00214460608325e-05	0.00784974906166059
ENST00000396446	KIAA1217-208	ENSG00000120549	KIAA1217	chr10:24466531-24545316	0.295728666666667	0	13.0683826196503	4.00620582894081e-05	0.00784974906166059
ENST00000352591	CEACAM1-203	ENSG00000079385	CEACAM1	chr19:42507304-42528446	1.346988	0	13.3338513806178	4.01958309255095e-05	0.00786792374212843
ENST00000341723	HEPACAM2-201	ENSG00000188175	HEPACAM2	chr7:93188586-93219582	1.00630866666667	0	13.4610829621789	4.02507681733355e-05	0.00787064587650366
ENST00000399229	MYO5A-204	ENSG00000197535	MYO5A	chr15:52313696-52351382	1.12436	0	13.9299977621688	4.02989056050862e-05	0.00787203418298946
ENST00000313624	EPSTI1-201	ENSG00000133106	EPSTI1	chr13:42886388-42992249	0.225777666666667	0	13.0966229351304	4.05118322581699e-05	0.00790557703247552
ENST00000644873	CTNNB1-236	ENSG00000168036	CTNNB1	chr3:41199538-41239904	0	4.88258366666667	-17.1573934726067	4.06314686699966e-05	0.00792086532278669
ENST00000422313	FAM13C-201	ENSG00000148541	FAM13C	chr10:59253717-59362460	0.215555666666667	0	13.0864842329714	4.14305731209984e-05	0.00801959605341626
ENST00000642164	SNTG1-210	ENSG00000147481	SNTG1	chr8:49911604-50792862	0.543861	0	17.4530470825456	4.15499972527435e-05	0.00803460506351564
ENST00000441680	FGF1-209	ENSG00000113578	FGF1	chr5:142595243-142698046	0.370237666666667	0	13.7976092461526	4.18177555256965e-05	0.00806200095850928
ENST00000463592	CNTNAP2-203	ENSG00000174469	CNTNAP2	chr7:148339461-148420998	3.58423833333333	0	16.736390598779	4.21233949718166e-05	0.0081026435802421
ENST00000394576	PCDHGA2-201	ENSG00000081853	PCDHGA2	chr5:141338760-141512975	2.539041	0	17.3357720857819	4.21691541090575e-05	0.0081026435802421
ENST00000361355	AMY2B-201	ENSG00000240038	AMY2B	chr1:103554700-103579529	37.2941093333333	3967.68139666667	-7.79765941159795	4.21975286675973e-05	0.0081026435802421
ENST00000325590	AMPH-201	ENSG00000078053	AMPH	chr7:38383704-38631420	2.88603766666667	0	18.0307238584926	4.22545573898408e-05	0.0081054804713062
ENST00000361147	KCNN3-203	ENSG00000143603	KCNN3	chr1:154707426-154859843	0.408146333333333	0	14.4438884953438	4.23637992066735e-05	0.00810635564332613
ENST00000527431	IPO7-202	ENSG00000205339	IPO7	chr11:9384653-9414353	0.772293666666667	0	13.0517273842509	4.24943697076676e-05	0.00811900644339974
ENST00000406337	KAT6A-203	ENSG00000083168	KAT6A	chr8:41929479-42051994	0	0.140445666666667	-13.7098287967782	4.28405896645482e-05	0.00816509836249015
ENST00000643193	SGCE-230	ENSG00000127990	SGCE	chr7:94586585-94656175	0.330833	0	13.0553056746662	4.2863307968344e-05	0.00816509836249015
ENST00000416629	SH3GLB2-205	ENSG00000148341	SH3GLB2	chr9:129008450-129028210	1.14610966666667	0	13.0249216917052	4.29298015324178e-05	0.00816561722408533
ENST00000359247	FHOD3-202	ENSG00000134775	FHOD3	chr18:36297836-36779779	0.951649	0	17.3895681739394	4.30137621509371e-05	0.00816561722408533
ENST00000496900	KIAA1755-206	ENSG00000149633	KIAA1755	chr20:38225549-38260772	0.673528	0	13.0826646379334	4.31583769377393e-05	0.00816694174103629
ENST00000275575	PHTF2-202	ENSG00000006576	PHTF2	chr7:77798901-77957225	3.91648966666667	0	17.8176125448376	4.32782846388889e-05	0.00816694174103629
ENST00000538259	CRIP2-203	ENSG00000182809	CRIP2	chr14:105474818-105480067	4.94532633333333	0	13.227188569244	4.3298734526959e-05	0.00816694174103629
ENST00000388813	ADGRG1-201	ENSG00000205336	ADGRG1	chr16:57628555-57665016	29.676185	0.00603166666666667	11.2175318040627	4.35743173566935e-05	0.0081926588094207
ENST00000494544	CP-213	ENSG00000047457	CP	chr3:149173467-149209340	2.42096733333333	0	14.9878957532644	4.36059149976204e-05	0.0081926588094207
ENST00000471549	PNLIPRP1-203	ENSG00000187021	PNLIPRP1	chr10:116591080-116594794	0.776801333333333	91.6063563333333	-7.95020914019474	4.41841013382375e-05	0.00827696800703848
ENST00000346562	NPAS3-201	ENSG00000151322	NPAS3	chr14:32939243-33804176	0.454967666666667	0	17.1676343110824	4.45703179254352e-05	0.00832492817531316
ENST00000408038	BTRC-204	ENSG00000166167	BTRC	chr10:101354107-101557321	0.475606333333333	0.000208666666666667	9.877537558777	4.49178987973155e-05	0.00837354318444611
ENST00000433762	COL6A3-207	ENSG00000163359	COL6A3	chr2:237377118-237414177	0.598564666666667	0	12.9930590415246	4.49938854216125e-05	0.00837956511747653
ENST00000532434	NELL1-211	ENSG00000165973	NELL1	chr11:20669661-21575067	3.69540233333333	0	20.2532584522145	4.60053172712296e-05	0.008550548917338
ENST00000520428	RUNX1T1-224	ENSG00000079102	RUNX1T1	chr8:92017307-92095228	0.313846	0	13.1403294322528	4.60902780165646e-05	0.008550548917338
ENST00000644186	COL11A1-212	ENSG00000060718	COL11A1	chr1:103001260-103108522	0.269114	0	13.3582300731746	4.67110804460632e-05	0.0086489893885773
ENST00000521356	PIWIL2-204	ENSG00000197181	PIWIL2	chr8:22275337-22356071	0	0.144454666666667	-13.1474834090587	4.67610926230916e-05	0.00864990028199089
ENST00000415943	BTBD11-203	ENSG00000151136	BTBD11	chr12:107320588-107610356	0.111317	0	13.5412520251928	4.70202742839045e-05	0.00868946446484583
ENST00000475616	MYLK-208	ENSG00000065534	MYLK	chr3:123614105-123793841	2.43314766666667	0	17.27041697599	4.70858037713541e-05	0.00869319952689124
ENST00000434257	NAALADL2-202	ENSG00000177694	NAALADL2	chr3:174440987-175097142	0.644491666666667	0	17.2565317423049	4.721199615385e-05	0.00870811650212719
ENST00000589170	ZBTB7C-215	ENSG00000184828	ZBTB7C	chr18:48041063-48375564	0.097213	0	13.5491051854221	4.75291260929286e-05	0.00875818886914123
ENST00000488245	UGP2-221	ENSG00000169764	UGP2	chr2:63841902-63882649	0.558519	0	13.0384984733375	4.7609873689566e-05	0.0087646487720739
ENST00000440526	CRYZL1-215	ENSG00000205758	CRYZL1	chr21:33595131-33622042	0.949808666666667	0	13.2128458577575	4.82244535410163e-05	0.00883539235960405
ENST00000406326	DPP6-204	ENSG00000130226	DPP6	chr7:154052418-154588631	1.02870966666667	0	17.6533334433884	4.86500583062199e-05	0.00889637505680708
ENST00000398587	PCDHGA11-201	ENSG00000253873	PCDHGA11	chr5:141421051-141512975	3.866832	0	17.0209406268519	4.87988437132751e-05	0.00891508399552285
ENST00000561249	FMN1-211	ENSG00000248905	FMN1	chr15:32774151-33155040	1.256332	0	17.3954717373684	4.91512759659146e-05	0.00896042199123999
ENST00000358361	GRIK2-202	ENSG00000164418	GRIK2	chr6:101398793-101745143	0.0737023333333333	0	13.2173051154599	4.93064322134197e-05	0.00896512451122202
ENST00000437805	SAMD9L-204	ENSG00000177409	SAMD9L	chr7:93131033-93148345	1.455953	0	13.1604366302216	4.97578933443679e-05	0.00902155755272531
ENST00000391958	ZNF233-201	ENSG00000159915	ZNF233	chr19:44259923-44275317	1.41657966666667	0	12.9800502978774	4.98871859811267e-05	0.0090311464393889
ENST00000373850	CNTRL-205	ENSG00000119397	CNTRL	chr9:121118469-121177610	0.439528666666667	0	13.241855072318	4.99407826539838e-05	0.0090311464393889
ENST00000373190	PTPRT-204	ENSG00000196090	PTPRT	chr20:42072752-43189842	0.350519666666667	0	17.1445988104256	5.00698527959268e-05	0.00903541816799498
ENST00000408984	WWOX-204	ENSG00000186153	WWOX	chr16:78099694-78780449	0.0324573333333333	0	12.9826706055148	5.0406443805966e-05	0.00908760910063856
ENST00000428908	BANK1-202	ENSG00000153064	BANK1	chr4:101790607-102074810	0.0878606666666667	0	13.1770168632366	5.05834631783585e-05	0.00911096039829918
ENST00000551339	PFKM-222	ENSG00000152556	PFKM	chr12:48119327-48146088	13.242741	0.000110666666666667	14.7055642717566	5.10506946414381e-05	0.00914360364107736
ENST00000359388	DYNC1I1-202	ENSG00000158560	DYNC1I1	chr7:95772598-96098424	1.215269	0	17.1778100095649	5.11949515972775e-05	0.00915838179782373
ENST00000574481	CTRL-205	ENSG00000141086	CTRL	chr16:67929574-67931862	5.52425533333333	517.724080333333	-7.61297854331493	5.12764345151189e-05	0.00915838179782373
ENST00000413605	CDK19-203	ENSG00000155111	CDK19	chr6:110609978-110815209	1.95580766666667	0	17.1467136040724	5.18387467377926e-05	0.00919885993799914
ENST00000381488	ARRB2-203	ENSG00000141480	ARRB2	chr17:4710693-4721061	2.10522033333333	0	12.985038641516	5.25088159557402e-05	0.00929197750987995
ENST00000356433	DLL3-202	ENSG00000090932	DLL3	chr19:39498895-39508468	6.45990566666667	0	14.4349562446163	5.29262847063527e-05	0.00934074054317071
ENST00000529690	SYBU-224	ENSG00000147642	SYBU	chr8:109574653-109608075	0	4.296971	-16.7271666970694	5.29304572940261e-05	0.00934074054317071
ENST00000397412	CRAMP1-202	ENSG00000007545	CRAMP1	chr16:1612325-1677908	0.000429666666666667	0.422871666666667	-10.4408226233954	5.30003721203231e-05	0.00934448196873251
ENST00000265371	NRP1-201	ENSG00000099250	NRP1	chr10:33177492-33336262	1.93856066666667	0.000385666666666667	11.0915289231689	5.36389657138481e-05	0.00941718369282055
ENST00000542162	TMEM241-208	ENSG00000134490	TMEM241	chr18:23298008-23437869	0.215639	0	13.4246879807739	5.3756372441749e-05	0.00941718369282055
ENST00000341772	DNER-201	ENSG00000187957	DNER	chr2:229357629-229714555	57.2962326666667	0.076161	8.55418130250588	5.39022115871587e-05	0.00942540619040501
ENST00000541718	MPDZ-215	ENSG00000107186	MPDZ	chr9:13105710-13279564	0.126509	0	12.9896317331954	5.45171091374211e-05	0.00949840550434677
ENST00000267540	STON2-201	ENSG00000140022	STON2	chr14:81270565-81398382	0.158838666666667	0	12.8721273712101	5.46643509434295e-05	0.00951541662406838
ENST00000439222	RAPH1-209	ENSG00000173166	RAPH1	chr2:203442078-203495353	0.480542666666667	0	13.2158056374943	5.49214527437064e-05	0.00955150287630234
ENST00000618101	NR4A3-204	ENSG00000119508	NR4A3	chr9:99821855-99866891	0	0.599573	-14.3744508011658	5.51873705892172e-05	0.00958037770432271
ENST00000550620	PDE1B-207	ENSG00000123360	PDE1B	chr12:54561457-54578313	1.26661033333333	0	12.950229042738	5.59667132658008e-05	0.00969811632539497
ENST00000356455	UBE2C-204	ENSG00000175063	UBE2C	chr20:45812644-45816952	7.50003433333333	0	13.5075359851517	5.6152694306533e-05	0.009721561900136
ENST00000551016	RACGAP1-221	ENSG00000161800	RACGAP1	chr12:49989979-50016720	0.756641333333333	0	12.8622498072183	5.63790056109604e-05	0.00973552147788644
ENST00000377227	UIMC1-201	ENSG00000087206	UIMC1	chr5:176905005-177006408	0.298697666666667	3.83333333333333e-05	9.75096734779857	5.64462648326461e-05	0.00973552147788644
ENST00000497259	ARHGAP25-217	ENSG00000163219	ARHGAP25	chr2:68807231-68826773	1.14236566666667	0	12.9950676294956	5.66717672514186e-05	0.00973552147788644
ENST00000426821	ZNF185-206	ENSG00000147394	ZNF185	chrX:152920349-152973473	0.398053333333333	0	12.9173887530599	5.66850529471502e-05	0.00973552147788644
ENST00000512648	SPOCK3-221	ENSG00000196104	SPOCK3	chr4:166754086-167234552	0.649901333333333	0	16.8334885766554	5.68310101106659e-05	0.00975099151563371
ENST00000359621	CELA2A-201	ENSG00000142615	CELA2A	chr1:15456732-15472091	141.427241	12529.994466	-7.52403627519534	5.69102823961023e-05	0.00975586677447034
ENST00000510175	ZNF718-201	ENSG00000250312	ZNF718	chr4:124501-164162	0.518492333333333	0	12.8956144800453	5.69740694255451e-05	0.00975808113174571
ENST00000343529	RELN-201	ENSG00000189056	RELN	chr7:103471784-103989516	0.744206	0	17.138628975929	5.70582577667498e-05	0.00976333135519872
ENST00000392061	CEBPZOS-201	ENSG00000218739	CEBPZOS	chr2:37196508-37204739	3.02387266666667	0	13.1689769503004	5.71065178184958e-05	0.00976333135519872
ENST00000426868	TRPC4-207	ENSG00000133107	TRPC4	chr13:37636843-37869723	0.132763666666667	0	13.4976502623813	5.72120957767512e-05	0.00976397711065419
ENST00000417807	DMAC2-203	ENSG00000105341	DMAC2	chr19:41431988-41439539	2.72118833333333	0	12.8899296292348	5.73232340673661e-05	0.00977424833330889
ENST00000548660	GLT8D2-205	ENSG00000120820	GLT8D2	chr12:103989280-104064183	0.512950666666667	3e-05	11.4898752900909	5.78975117935291e-05	0.00985130300927874
ENST00000366918	MARK1-202	ENSG00000116141	MARK1	chr1:220528226-220664461	0.593068	0	14.8742682683069	5.79292052363687e-05	0.00985130300927874
ENST00000374530	PALM2-AKAP2-202	ENSG00000157654	PALM2-AKAP2	chr9:109780309-110172512	0	0.0340926666666667	-13.3282176429608	5.81656602917526e-05	0.00988275268863193
ENST00000240488	MND1-201	ENSG00000121211	MND1	chr4:153344649-153415118	0.305437666666667	0	12.9394244173714	5.82476999754738e-05	0.00988506176294877
ENST00000382519	CD9-204	ENSG00000010278	CD9	chr12:6200385-6238139	8.55113533333333	0	16.8830400701667	5.85448516261613e-05	0.00991206192690944
ENST00000409193	TSN-202	ENSG00000211460	TSN	chr2:121756171-121765661	2.15939166666667	0	12.8759892930514	5.89697106849443e-05	0.00995519990412574
ENST00000508569	MEF2C-213	ENSG00000081189	MEF2C	chr5:88722489-88883181	0.129550333333333	0	12.9126230033331	5.90072320656378e-05	0.00995519990412574
ENST00000359358	KLHL14-202	ENSG00000197705	KLHL14	chr18:32672671-32773062	0.243708333333333	0	13.1148415590294	5.9090538838537e-05	0.00996049438726042
ENST00000370079	AMY1C-201	ENSG00000187733	AMY1C	chr1:103750406-103758690	0.752056333333333	69.435894	-7.5895691625761	6.03351909803397e-05	0.0101081205325796
ENST00000537688	ENO2-207	ENSG00000111674	ENO2	chr12:6913745-6917107	13.911294	0.000987666666666667	11.7436512704564	6.07393620381209e-05	0.0101493953938884
ENST00000647938	ARID1B-236	ENSG00000049618	ARID1B	chr6:156777930-157210777	0.658701	0	16.6714187971776	6.13692204842882e-05	0.0102199570344053
ENST00000423678	AMY2A-202	ENSG00000243480	AMY2A	chr1:103617446-103620668	6.77506433333333	581.794749	-7.48886948051893	6.13756835846993e-05	0.0102199570344053
ENST00000476062	CPA1-203	ENSG00000091704	CPA1	chr7:130380867-130385923	0.122778333333333	60.8260563333333	-9.94053854536335	6.15079912466641e-05	0.0102331053086655
ENST00000478951	TAGLN3-205	ENSG00000144834	TAGLN3	chr3:111998922-112013885	2.83436433333333	0	13.9500351502164	6.18799845457584e-05	0.0102771671302945
ENST00000562212	SCAMP5-203	ENSG00000198794	SCAMP5	chr15:74995564-75021493	4.43100433333333	0.003746	9.02714540631528	6.22305178352799e-05	0.0103264438440766
ENST00000447894	AFDN-211	ENSG00000130396	AFDN	chr6:167827133-167969935	2.69253033333333	0	17.0780640850618	6.26672996052133e-05	0.0103745801903326
ENST00000506749	UNC5C-203	ENSG00000182168	UNC5C	chr4:95216043-95549206	0.82967	0	16.6585627387084	6.26828538542705e-05	0.0103745801903326
ENST00000288207	CCNB2-201	ENSG00000157456	CCNB2	chr15:59105146-59125045	1.37656766666667	0	13.2723743743626	6.27859703064595e-05	0.010382688581066
ENST00000415428	LMBR1-204	ENSG00000105983	LMBR1	chr7:156682211-156892987	4.79194866666667	0.0110676666666667	7.72989706800426	6.34426901844014e-05	0.0104642253178184
ENST00000371357	CACNA1B-204	ENSG00000148408	CACNA1B	chr9:137877934-138124624	1.20510166666667	0	16.7621417654246	6.46096529756566e-05	0.0106384091691462
ENST00000325233	C8orf34-201	ENSG00000165084	C8orf34	chr8:68625459-68792571	0.148193333333333	0	13.1747080413763	6.47164008701293e-05	0.0106468469956368
ENST00000623400	WASHC2C-210	ENSG00000172661	WASHC2C	chr10:45727264-45792936	4.07405366666667	0	16.5773552746871	6.50174265188988e-05	0.0106823196063814
ENST00000487270	RAD51B-210	ENSG00000182185	RAD51B	chr14:67819808-68595996	0.337713666666667	0	16.5817143189589	6.50433952834794e-05	0.0106823196063814
ENST00000518325	PCDHGA7-201	ENSG00000253537	PCDHGA7	chr5:141382742-141512975	2.43742166666667	0	16.8590155559374	6.53877924483985e-05	0.0107022297665649
ENST00000496710	ARHGEF26-205	ENSG00000114790	ARHGEF26	chr3:154121416-154256548	0	0.865607	-16.3990903307264	6.6446055588545e-05	0.0108384478004019
ENST00000423423	PLA2G1B-202	ENSG00000170890	PLA2G1B	chr12:120322115-120327779	2.24391	229.799255333333	-7.75322370520135	6.65733670128932e-05	0.0108499882134649
ENST00000590941	RUNDC3A-206	ENSG00000108309	RUNDC3A	chr17:44308583-44317726	2.69984033333333	0	13.1690439084564	6.66758227262652e-05	0.0108508168101654
ENST00000349238	MADD-203	ENSG00000110514	MADD	chr11:47269674-47330031	0.308952666666667	0	12.7434479156276	6.77117849021235e-05	0.0109592303118201
ENST00000399352	ITSN1-209	ENSG00000205726	ITSN1	chr21:33642496-33838498	1.01857533333333	0.000226666666666667	10.9914576941939	6.7817747082436e-05	0.0109592303118201
ENST00000331450	LRRC28-202	ENSG00000168904	LRRC28	chr15:99251541-99386296	0	0.0672166666666667	-12.7558501201533	6.79539076697229e-05	0.0109592303118201
ENST00000369221	PNLIP-201	ENSG00000175535	PNLIP	chr10:116545931-116567855	423.999857666667	33110.1451823333	-7.34677769513282	6.79633475736312e-05	0.0109592303118201
ENST00000445690	KIFC3-203	ENSG00000140859	KIFC3	chr16:57758217-57802491	6.14831166666667	0.00945133333333333	8.29037462453249	6.81018305084709e-05	0.0109592303118201
ENST00000643502	GSS-210	ENSG00000100983	GSS	chr20:34928600-34942980	1.313272	0	12.7632015359514	6.84272847454465e-05	0.010993353346981
ENST00000459747	MBNL1-207	ENSG00000152601	MBNL1	chr3:152269103-152415109	0	0.799413666666667	-16.4531179970358	6.84977875746958e-05	0.0109954712146578
ENST00000294725	KCNT2-201	ENSG00000162687	KCNT2	chr1:196228139-196609225	0.821161	0	16.8385080866045	6.86898600144016e-05	0.0110170839441995
ENST00000551424	CNTN1-209	ENSG00000018236	CNTN1	chr12:40692462-40918732	1.07372866666667	0	16.4720550071915	6.89958156849687e-05	0.0110476814221779
ENST00000503146	FAM160A1-202	ENSG00000164142	FAM160A1	chr4:151409246-151577464	0	0.693602333333333	-16.4474901104637	6.93243620499501e-05	0.0110910306507353
ENST00000490841	ABI1-212	ENSG00000136754	ABI1	chr10:26746596-26861087	0	0.313341	-14.7177231718257	6.95047466748985e-05	0.0111106233590937
ENST00000366563	RGS7-202	ENSG00000182901	RGS7	chr1:240775515-241356915	0.469738666666667	0	16.6397426002872	6.95842907691955e-05	0.0111140770830982
ENST00000303749	SDR16C5-201	ENSG00000170786	SDR16C5	chr8:56301208-56320682	1.020618	0	12.8264631174521	6.97433371166292e-05	0.0111302126808631
ENST00000493409	CCSER2-206	ENSG00000107771	CCSER2	chr10:84425182-84513661	0.239142	0	12.9349430912231	6.98930872457937e-05	0.0111309232778858
ENST00000434770	MLPH-209	ENSG00000115648	MLPH	chr2:237540865-237553991	1.440299	0	12.7633901637668	6.99038614155146e-05	0.0111309232778858
ENST00000377661	GALNT10-202	ENSG00000164574	GALNT10	chr5:154190774-154419031	1.289815	0	16.6982291823512	7.03416000930111e-05	0.0111826335925084
ENST00000431893	SEC16A-206	ENSG00000148396	SEC16A	chr9:136441755-136477081	7.22281833333333	0	16.5225288645886	7.04142159914937e-05	0.0111826335925084
ENST00000523949	BNIP3L-207	ENSG00000104765	BNIP3L	chr8:26383197-26505636	0.189103	0	13.077360461769	7.05300370683227e-05	0.0111826335925084
ENST00000274901	HMGCLL1-201	ENSG00000146151	HMGCLL1	chr6:55434369-55579214	1.641867	0	16.4412205243663	7.05489588663185e-05	0.0111826335925084
ENST00000264426	GRIA2-201	ENSG00000120251	GRIA2	chr4:157220764-157363945	1.98581533333333	0	16.6976519624522	7.13741707806359e-05	0.0112544777466881
ENST00000635370	ATP6V1C2-204	ENSG00000143882	ATP6V1C2	chr2:10722772-10783449	0.396049666666667	0	13.0958271333102	7.14043717992899e-05	0.0112544777466881
ENST00000290460	SCUBE1-201	ENSG00000159307	SCUBE1	chr22:43237576-43343323	0.418449333333333	0	14.0115607397079	7.14607266803916e-05	0.0112544777466881
ENST00000368999	TACC2-206	ENSG00000138162	TACC2	chr10:122163590-122254483	0	0.101567333333333	-12.7859311996865	7.15978213448265e-05	0.0112668187690495
ENST00000582163	MSMB-202	ENSG00000263639	MSMB	chr10:46033313-46046269	19.6109976666667	0	16.4920157204039	7.16721487668757e-05	0.0112692704403327
ENST00000649826	PALLD-218	ENSG00000129116	PALLD	chr4:168711581-168891057	1.34258766666667	0	16.4382475341666	7.30214304740867e-05	0.0114626316699605
ENST00000610767	KCTD17-209	ENSG00000100379	KCTD17	chr22:37051736-37063389	1.799004	0	12.9324355805486	7.32713709337956e-05	0.0114830724913197
ENST00000319517	ADGRL2-201	ENSG00000117114	ADGRL2	chr1:81800397-81992196	0	0.792877	-16.8506436464675	7.36505088725954e-05	0.0115308507789248
ENST00000530277	SCN3B-206	ENSG00000166257	SCN3B	chr11:123631214-123654607	0.915148	0	12.9628596969847	7.36964579953701e-05	0.0115308507789248
ENST00000396573	GRIN2A-202	ENSG00000183454	GRIN2A	chr16:9753404-10182754	0.550451333333333	0	16.3918823097258	7.40282734070874e-05	0.0115639035393441
ENST00000480820	RSRC1-211	ENSG00000174891	RSRC1	chr3:158105855-158544522	1.19521766666667	0	17.5194560210571	7.44765226999884e-05	0.0116244580691011
ENST00000360521	PFKFB3-202	ENSG00000170525	PFKFB3	chr10:6202900-6235519	2.81188166666667	0.00145166666666667	9.6578097358257	7.45551547443103e-05	0.0116272703730303
ENST00000372487	RBM41-202	ENSG00000089682	RBM41	chrX:107064420-107118800	0.362107666666667	0	12.8263991559737	7.49038048103194e-05	0.011672154636669
ENST00000532833	TRIM29-219	ENSG00000137699	TRIM29	chr11:120137765-120185423	0	0.208470333333333	-12.8919224857363	7.57147289054817e-05	0.0117630201058958
ENST00000440274	NDUFS1-204	ENSG00000023228	NDUFS1	chr2:206123956-206159425	0.516865	0	12.713598842404	7.60886102363387e-05	0.0117841444425547
ENST00000504734	CANX-209	ENSG00000127022	CANX	chr5:179698417-179728907	0.639058	0	12.8107225800172	7.61348413370919e-05	0.0117841444425547
ENST00000398054	FGL1-203	ENSG00000104760	FGL1	chr8:17864393-17895404	0	4.25323233333333	-16.5467685063727	7.70066741621973e-05	0.0118935630202605
ENST00000393151	UNC79-202	ENSG00000133958	UNC79	chr14:93431030-93706904	0.801704333333333	0	16.3359685666749	7.71730378667852e-05	0.0119096685348319
ENST00000525532	SORL1-204	ENSG00000137642	SORL1	chr11:121566725-121629684	1.47522433333333	0	15.0822225341057	7.72616572916709e-05	0.011913759975864
ENST00000394537	ANK2-203	ENSG00000145362	ANK2	chr4:113049676-113382112	0.703057666666667	0	16.3951610742036	7.77406869407219e-05	0.0119587869064988
ENST00000376162	ITGBL1-201	ENSG00000198542	ITGBL1	chr13:101489952-101716443	0.384557666666667	0	14.9279643147421	7.94107025412801e-05	0.012150440892653
ENST00000494586	CCSER2-208	ENSG00000107771	CCSER2	chr10:84424947-84463945	0.520322	0	12.8672746293396	7.95254012714351e-05	0.012150440892653
ENST00000392746	RFX5-203	ENSG00000143390	RFX5	chr1:151342247-151346822	7.77620633333333	9.66666666666667e-05	11.3638406574556	7.97516112832726e-05	0.012150440892653
ENST00000643297	CTNNB1-225	ENSG00000168036	CTNNB1	chr3:41200111-41239960	0.514085333333333	0	12.8618338427542	7.97561285038476e-05	0.012150440892653
ENST00000335290	WDR25-201	ENSG00000176473	WDR25	chr14:100376494-100530303	1.37917933333333	0	16.2439299203216	7.98100118584268e-05	0.012150440892653
ENST00000220244	CEMIP-201	ENSG00000103888	CEMIP	chr15:80779343-80951776	1.32941666666667	0	16.3420627212411	8.02228424054918e-05	0.0121842808744525
ENST00000303155	NETO2-201	ENSG00000171208	NETO2	chr16:47081634-47143709	0.570208666666667	0	13.6775589219465	8.08006893025286e-05	0.0122429638431734
ENST00000522313	MTDH-206	ENSG00000147649	MTDH	chr8:97644793-97691164	0.372412333333333	0	12.6380864735366	8.14181270070558e-05	0.0122890941150368
ENST00000470056	GAPVD1-215	ENSG00000165219	GAPVD1	chr9:125261832-125367207	0.276898333333333	0	13.4096730265685	8.14623360360234e-05	0.0122890941150368
ENST00000486748	MECOM-214	ENSG00000085276	MECOM	chr3:169381259-169663775	0	0.294262	-15.995648808556	8.14653947876798e-05	0.0122890941150368
ENST00000395325	DNAJC6-203	ENSG00000116675	DNAJC6	chr1:65264754-65415869	1.82032266666667	0	16.6496389084581	8.20574179803278e-05	0.0123650150856845
ENST00000545889	CLIP1-219	ENSG00000130779	CLIP1	chr12:122271434-122364017	2.24004266666667	0	16.2442120937538	8.22801485174007e-05	0.0123888457530223
ENST00000426154	SCRN1-206	ENSG00000136193	SCRN1	chr7:29920104-29990118	0.000893333333333333	3.882508	-12.9507310390473	8.24540651708193e-05	0.0124026041660439
ENST00000391814	SHANK1-204	ENSG00000161681	SHANK1	chr19:50661941-50719450	0.933389333333333	0	14.2935531825738	8.25008362615511e-05	0.0124026041660439
ENST00000525253	EHF-203	ENSG00000135373	EHF	chr11:34624276-34651780	8.30251666666667	0	16.3836437962055	8.28534313338766e-05	0.0124413375207812
ENST00000439640	FKBP1A-205	ENSG00000088832	FKBP1A	chr20:1368979-1393172	9.08230166666667	0	16.3261216084466	8.28882020151613e-05	0.0124413375207812
ENST00000588188	PRKAR1A-214	ENSG00000108946	PRKAR1A	chr17:68515400-68551319	9.343828	0.0130536666666667	8.4148885046374	8.31215330944394e-05	0.0124589405798343
ENST00000579112	PIEZO2-206	ENSG00000154864	PIEZO2	chr18:10797497-10855436	0.291677333333333	0	12.6078861972696	8.31353782989074e-05	0.0124589405798343
ENST00000617870	DSCAM-203	ENSG00000171587	DSCAM	chr21:40012414-40369270	0.577126333333333	0	16.2342588346679	8.36810886902675e-05	0.0125097143839816
ENST00000430669	PTCH1-208	ENSG00000185920	PTCH1	chr9:95443412-95517057	0.663162666666667	0	14.0968523806213	8.37350359391757e-05	0.0125097143839816
ENST00000352618	RAD51AP1-202	ENSG00000111247	RAD51AP1	chr12:4538890-4560048	0.976235666666667	0	12.8800566897185	8.40330416600875e-05	0.0125444655380905
ENST00000381000	DNM1L-203	ENSG00000087470	DNM1L	chr12:32679323-32745549	2.98156566666667	0	16.1730001322726	8.43683788758412e-05	0.012584731164742
ENST00000309155	CRTAC1-201	ENSG00000095713	CRTAC1	chr10:97879651-98011337	2.50825433333333	0	16.9133279734635	8.47588526724723e-05	0.0126331522252502
ENST00000535699	CRB1-209	ENSG00000134376	CRB1	chr1:197268204-197478454	0.112067333333333	0	13.0996060227232	8.5263776969951e-05	0.0126886920227004
ENST00000381620	GABRA2-202	ENSG00000151834	GABRA2	chr4:46249343-46389928	0.127665	0	12.704308196992	8.55075210968121e-05	0.0127151009568961
ENST00000649721	LAMA3-215	ENSG00000053747	LAMA3	chr18:23838796-23956222	0.169953	0	12.8306223227695	8.57426370821584e-05	0.0127401869545198
ENST00000375543	ASPN-201	ENSG00000106819	ASPN	chr9:92456209-92482353	0.882534333333333	0	13.0291118402428	8.6069371045346e-05	0.0127667234150225
ENST00000409386	CAMSAP1-203	ENSG00000130559	CAMSAP1	chr9:135810490-135907228	2.002216	0	16.1453306934278	8.61224149784224e-05	0.0127667234150225
ENST00000381381	SOX5-202	ENSG00000134532	SOX5	chr12:23532298-23949703	0.0784086666666667	0	13.5210243830021	8.61516477819901e-05	0.0127667234150225
ENST00000264723	CSPG5-201	ENSG00000114646	CSPG5	chr3:47562238-47578865	1.164555	0	12.8152283551226	8.66719588020575e-05	0.0128285868033987
ENST00000538587	NOL4-203	ENSG00000101746	NOL4	chr18:33852589-34222092	0.521042	0	16.1367066003177	8.73200114262356e-05	0.0129122992038576
ENST00000379980	MYH10-203	ENSG00000133026	MYH10	chr17:8474207-8630761	1.30659	0	16.2246669714149	8.76310172513467e-05	0.0129206916865792
ENST00000523374	ZNF674-207	ENSG00000251192	ZNF674	chrX:46497727-46545441	0.356923	0	12.6209482707877	8.85055212540444e-05	0.0130339926221732
ENST00000519850	DMTN-213	ENSG00000158856	DMTN	chr8:22053570-22069456	1.07361566666667	0	12.6276689998807	8.85353441245495e-05	0.0130339926221732
ENST00000648164	KCNK9-208	ENSG00000169427	KCNK9	chr8:139617121-139704109	0.216454666666667	0	12.7765931359681	8.87220544101116e-05	0.0130514632570703
ENST00000406859	NRXN1-211	ENSG00000179915	NRXN1	chr2:50465443-50623616	1.17523	0	16.085716363839	8.88200319178319e-05	0.0130558640786499
ENST00000591287	CELF4-218	ENSG00000101489	CELF4	chr18:37243047-37565748	0.053455	0	12.6308257525833	8.89591398346531e-05	0.0130566782834003
ENST00000581447	MEP1B-204	ENSG00000141434	MEP1B	chr18:32190025-32220404	14.90005	0	17.3716072268604	8.89617021577176e-05	0.0130566782834003
ENST00000548483	CRADD-205	ENSG00000169372	CRADD	chr12:93677399-93894727	0.882730666666667	0	16.1037246861688	8.93862190082256e-05	0.0131089537165542
ENST00000440756	PSD3-204	ENSG00000156011	PSD3	chr8:18527303-19013686	0	0.219049333333333	-16.339367183349	9.04452373669996e-05	0.0132339112569982
ENST00000379651	MAP7D2-202	ENSG00000184368	MAP7D2	chrX:20006713-20116898	1.97703633333333	0	16.3133281591792	9.08780011372845e-05	0.0132739368207091
ENST00000273854	EPHA5-201	ENSG00000145242	EPHA5	chr4:65319563-65670343	0.564800666666667	0	16.1767806052863	9.08899975201186e-05	0.0132739368207091
ENST00000244769	ATXN1-201	ENSG00000124788	ATXN1	chr6:16299112-16761456	1.085337	0	17.5150610235939	9.16878357331445e-05	0.0133647561470444
ENST00000401500	WDR62-203	ENSG00000075702	WDR62	chr19:36054897-36105108	0.337446	0	12.611067198582	9.18762368771958e-05	0.0133820494601124
ENST00000527767	FLI1-204	ENSG00000151702	FLI1	chr11:128692982-128772813	0.235184666666667	0	12.748518720349	9.25898055203815e-05	0.0134745889130265
ENST00000424685	RELN-202	ENSG00000189056	RELN	chr7:103471784-103989516	0.513000333333333	0	16.5989101104771	9.27278711946883e-05	0.013475396887819
ENST00000525166	FAT3-204	ENSG00000165323	FAT3	chr11:92352541-92896470	1.28321033333333	0	17.9964699053496	9.28620481699443e-05	0.0134846800834213
ENST00000437025	GABRA1-204	ENSG00000022355	GABRA1	chr5:161848444-161899954	6.808196	0	17.0033563828706	9.33057473101652e-05	0.0135388615565601
ENST00000393512	AP1G1-202	ENSG00000166747	AP1G1	chr16:71732385-71809201	5.36376866666667	0.000497333333333333	12.2151656870473	9.36614602722279e-05	0.0135802037919275
ENST00000264689	UFSP2-201	ENSG00000109775	UFSP2	chr4:185399537-185425964	0.010413	1.57393333333333	-8.24469442568326	9.40521855372614e-05	0.0136226100526498
ENST00000371824	ELAVL4-205	ENSG00000162374	ELAVL4	chr1:50108920-50203786	0.246749666666667	0	13.0893876301576	9.40959641327302e-05	0.0136226100526498
ENST00000433993	ZNF568-204	ENSG00000198453	ZNF568	chr19:36973215-36997235	0.692465333333333	0	12.5727625598897	9.42937680648739e-05	0.0136356398463501
ENST00000507039	DOK7-203	ENSG00000175920	DOK7	chr4:3463311-3494483	3.33333333333333e-07	0.425423	-11.7505026879621	9.43281328091053e-05	0.0136356398463501
ENST00000504226	FST-205	ENSG00000134363	FST	chr5:53483611-53486090	19.4730416666667	0	14.078035461065	9.52426268107671e-05	0.0137367796150191
ENST00000484973	FSD1L-207	ENSG00000106701	FSD1L	chr9:105448123-105546602	2.07273733333333	0	16.2195048230891	9.58009368810247e-05	0.0137668866549412
ENST00000398542	ADGRB2-204	ENSG00000121753	ADGRB2	chr1:31727117-31764340	0.661545333333333	0	13.1626202973718	9.58102107876786e-05	0.0137668866549412
ENST00000642746	CD9-213	ENSG00000010278	CD9	chr12:6199841-6238247	0.609604	0	13.0578560688151	9.62943181983077e-05	0.0138157498791252
ENST00000357080	OSBPL6-203	ENSG00000079156	OSBPL6	chr2:178194500-178382779	0.113526333333333	0	12.9581297923272	9.72190714685658e-05	0.0138919944463501
ENST00000359082	SHANK1-202	ENSG00000161681	SHANK1	chr19:50661965-50716919	3.31349233333333	0	16.0550920521058	9.76891137174771e-05	0.0139115438406035
ENST00000514050	RASGEF1B-211	ENSG00000138670	RASGEF1B	chr4:81602732-82044244	0.625633	0	16.5977385578333	9.77199647926683e-05	0.0139115438406035
ENST00000264363	NDST4-201	ENSG00000138653	NDST4	chr4:114827763-115113876	0.603177333333333	0	15.9779295631035	9.80151057724158e-05	0.0139200884576512
ENST00000652432	MTUS2-207	ENSG00000132938	MTUS2	chr13:29024669-29503206	0.351040666666667	0	15.9084422833533	9.88412660212334e-05	0.0140134706980954
ENST00000522855	SKP1-210	ENSG00000113558	SKP1	chr5:134157572-134176950	8.956608	0	15.946181392175	9.91747070756422e-05	0.0140384839643532
ENST00000515280	FAM135A-215	ENSG00000082269	FAM135A	chr6:70413515-70452507	0.470146666666667	0	12.7083330163513	9.92400946489279e-05	0.0140384839643532
ENST00000540393	RAP1GAP2-203	ENSG00000132359	RAP1GAP2	chr17:2777056-3034207	5.256468	0	18.945936794704	9.93104274188831e-05	0.0140384839643532
ENST00000622850	FDFT1-225	ENSG00000079459	FDFT1	chr8:11803089-11839304	0.456726333333333	0	12.5628723281479	9.96962060218077e-05	0.0140826397055473
ENST00000502265	CPLX2-203	ENSG00000145920	CPLX2	chr5:175872810-175879873	3.52755633333333	0	13.185565895318	0.000100006518595625	0.0141160783146474
ENST00000358807	MICAL1-202	ENSG00000135596	MICAL1	chr6:109444062-109455772	1.434485	0	12.5972850495483	0.000101124773249789	0.0142215979682117
ENST00000358537	FLNB-202	ENSG00000136068	FLNB	chr3:58008400-58172251	1.05439666666667	0	15.9362057652512	0.000101338754815821	0.014230824774923
ENST00000514090	GABRA2-211	ENSG00000151834	GABRA2	chr4:46248444-46389381	0.113106666666667	0	12.5287104729559	0.000102056637830103	0.0142744557843281
ENST00000527717	FXYD6-207	ENSG00000137726	FXYD6	chr11:117836981-117877486	1.422261	0	14.337367295681	0.000102076968421906	0.0142744557843281
ENST00000537881	DYNC1I1-211	ENSG00000158560	DYNC1I1	chr7:95772506-96110071	0.943059333333333	0	16.8598646518037	0.000102095938152473	0.0142744557843281
ENST00000370721	ADGRL2-206	ENSG00000117114	ADGRL2	chr1:81306166-81991368	1.07816966666667	0.000261666666666667	11.0269936032804	0.000102625296086603	0.0143380170588585
ENST00000539107	CCDC91-207	ENSG00000123106	CCDC91	chr12:28190427-28550166	0.439872	0	15.8534728158496	0.000103113693475344	0.0143852976370239
ENST00000429383	TBC1D5-209	ENSG00000131374	TBC1D5	chr3:17160372-17742498	0.941218	0	17.5812045489023	0.000103794213416246	0.0144697129277408
ENST00000644894	IFNGR1-207	ENSG00000027697	IFNGR1	chr6:137197497-137219244	5.63471666666667	0.000263333333333333	11.7525540542493	0.000105395582351629	0.0146291661248923
ENST00000522835	ASPH-225	ENSG00000198363	ASPH	chr8:61625910-61689812	0.260582333333333	0	12.590396692046	0.000105490140454907	0.0146317036824025
ENST00000515774	PRIMPOL-211	ENSG00000164306	PRIMPOL	chr4:184649667-184694963	0.532698333333333	0	13.1180284422374	0.000106033567996593	0.0146858405638602
ENST00000507093	RAPGEF6-207	ENSG00000158987	RAPGEF6	chr5:131426236-131635212	0.176083666666667	0	13.7494644080368	0.000106369924092051	0.0147217970338799
ENST00000361831	YY1AP1-208	ENSG00000163374	YY1AP1	chr1:155659446-155688705	0.538083	0	12.4960457967963	0.000106548103563636	0.0147358254982656
ENST00000611973	SLC3A1-210	ENSG00000138079	SLC3A1	chr2:44275458-44318155	0	0.213358333333333	-12.7959608456193	0.00010722401458153	0.0147972997101454
ENST00000651544	TPP2-212	ENSG00000134900	TPP2	chr13:102597051-102679117	2.255402	0	16.0661814720419	0.000109214437569903	0.0149323303541316
ENST00000569545	ALDOA-218	ENSG00000149925	ALDOA	chr16:30064185-30070257	26.6681263333333	0	15.8857241369421	0.000109599064670418	0.014932917583339
ENST00000615958	ENKUR-205	ENSG00000151023	ENKUR	chr10:24981980-25062279	0.694682666666667	0	14.3505102210315	0.000109689264622661	0.014932917583339
ENST00000379405	PRSS3-203	ENSG00000010438	PRSS3	chr9:33795535-33799231	48.1432976666667	4427.53670233333	-7.55904537110801	0.000109740917881445	0.014932917583339
ENST00000382494	ABCC5-203	ENSG00000114770	ABCC5	chr3:183983753-184017889	0.459937666666667	0	12.4913245258764	0.000110428970261533	0.014932917583339
ENST00000553542	CALM1-205	ENSG00000198668	CALM1	chr14:90397056-90405048	22.362348	0	16.0303429476574	0.000110553502834963	0.014932917583339
ENST00000550896	UNC13A-204	ENSG00000130477	UNC13A	chr19:17606051-17688365	3.61789433333333	0	16.7040435688294	0.000110573484667773	0.014932917583339
ENST00000267512	RAB15-201	ENSG00000139998	RAB15	chr14:64945814-64972157	0.000689333333333333	0.591272333333333	-10.3996772077934	0.000110634221326282	0.014932917583339
ENST00000378046	FGF1-204	ENSG00000113578	FGF1	chr5:142593369-142685672	2.225316	0	16.2313377123325	0.000110677332730763	0.014932917583339
ENST00000587516	SPINT2-206	ENSG00000167642	SPINT2	chr19:38264668-38290567	0.665214	0	12.6417393476781	0.000110817970249626	0.014932917583339
ENST00000619961	SPATS2L-227	ENSG00000196141	SPATS2L	chr2:200308950-200482256	0.890760333333333	0	15.7771509001293	0.000110825213142206	0.014932917583339
ENST00000598523	GABRQ-201	ENSG00000268089	GABRQ	chrX:152637895-152657542	2.056514	0	13.8828858707384	0.000110937745539139	0.014932917583339
ENST00000360273	ATP2B2-202	ENSG00000157087	ATP2B2	chr3:10324023-10505586	1.12528033333333	0	16.2205089826624	0.000110945553941697	0.014932917583339
ENST00000647073	SNTG1-224	ENSG00000147481	SNTG1	chr8:49911698-50709171	0.197487666666667	0	15.8474324501428	0.000110967205576327	0.014932917583339
ENST00000318438	SYCN-201	ENSG00000179751	SYCN	chr19:39202831-39204266	77.8356503333333	4991.23958333333	-7.06741214395257	0.000111055713407313	0.014932917583339
ENST00000615066	SNX16-212	ENSG00000104497	SNX16	chr8:81800723-81840213	0.401099333333333	0	12.510871602955	0.000111087050131238	0.014932917583339
ENST00000422465	RPS3-202	ENSG00000149273	RPS3	chr11:75399520-75405884	0	9.99578766666667	-15.5473675117314	0.000112470266997197	0.0150555540591328
ENST00000398224	PDE9A-207	ENSG00000160191	PDE9A	chr21:42653813-42775509	1.68810466666667	0	16.2284356747922	0.000113214157770147	0.0151234720155003
ENST00000438020	CD36-211	ENSG00000135218	CD36	chr7:80624083-80661210	0	0.521959666666667	-13.7854590233027	0.000113311758709609	0.0151259764192559
ENST00000468189	FHIT-204	ENSG00000189283	FHIT	chr3:59751407-61251459	0.128226	0	16.1335059254338	0.000113846001597948	0.0151843273830847
ENST00000451037	CA10-203	ENSG00000154975	CA10	chr17:51630320-52158714	0.269411	0	15.7007497948365	0.000114301528905652	0.0151916892812721
ENST00000286628	KCNMA1-202	ENSG00000156113	KCNMA1	chr10:76884882-77637808	1.910153	0.00626733333333333	7.20186606531017	0.0001143583960493	0.0151916892812721
ENST00000409726	RAMP1-204	ENSG00000132329	RAMP1	chr2:237859623-237911956	0.0153956666666667	4.67689966666667	-9.3000182871092	0.000115148629121417	0.015275508839015
ENST00000551442	PPFIA2-223	ENSG00000139220	PPFIA2	chr12:81445631-81759553	0.0887363333333333	0	13.3415352636536	0.000115554047133269	0.0153134750770737
ENST00000505624	TTC23L-203	ENSG00000205838	TTC23L	chr5:34839164-34899456	0.345247333333333	0	12.9199451662151	0.000115906347237111	0.0153441925871351
ENST00000424320	SGIP1-205	ENSG00000118473	SGIP1	chr1:66533615-66679742	0.261453	0	13.7658695884877	0.000116514523482722	0.0153716633198578
ENST00000355839	MMS19-202	ENSG00000155229	MMS19	chr10:97458326-97498609	3.69822266666667	0	15.7250624112696	0.000116717586879252	0.0153878701739605
ENST00000541068	BAZ2B-215	ENSG00000123636	BAZ2B	chr2:159446836-159616505	0.961295666666667	0	15.8851192899038	0.000117200455165505	0.015422186915346
ENST00000312912	KDM3A-201	ENSG00000115548	KDM3A	chr2:86441371-86492716	0.00131166666666667	0.501264333333333	-9.46405534373338	0.000117392301784349	0.0154238207464265
ENST00000396448	OCIAD1-203	ENSG00000109180	OCIAD1	chr4:48831065-48861248	0.510466333333333	0	12.4607075215746	0.000118203662724673	0.0155083617423668
ENST00000645262	SGCE-264	ENSG00000127990	SGCE	chr7:94585284-94656101	0.204739	0	12.3842876385997	0.000118285076848702	0.0155083617423668
ENST00000521733	RUNX1T1-235	ENSG00000079102	RUNX1T1	chr8:92014661-92063623	0.320167	0	12.4972805781735	0.000118359137707937	0.0155083617423668
ENST00000450045	IP6K2-222	ENSG00000068745	IP6K2	chr3:48693984-48715417	0.689013333333333	0	12.4135567083259	0.000118675353191459	0.0155391806320489
ENST00000565970	SCAPER-216	ENSG00000140386	SCAPER	chr15:76705926-76905279	0.017083	1.32145233333333	-7.32235168402952	0.000119103834608932	0.0155528203361868
ENST00000427482	SH3GL3-202	ENSG00000140600	SH3GL3	chr15:83447341-83618743	0.982992666666667	0	15.9426034058443	0.000119586435825059	0.0155956426125848
ENST00000353437	GABRB2-202	ENSG00000145864	GABRB2	chr5:161293864-161548227	0.540828666666667	0	15.6510766582468	0.000120056936523405	0.0156240989474913
ENST00000382491	SYNJ1-202	ENSG00000159082	SYNJ1	chr21:32628759-32728040	1.385909	0	15.6513039518759	0.000120756812756945	0.0156726492605554
ENST00000588591	CELF4-211	ENSG00000101489	CELF4	chr18:37243047-37273043	0.480008666666667	0	12.3758335145974	0.0001210643647892	0.0156944256525181
ENST00000401399	NFASC-204	ENSG00000163531	NFASC	chr1:204920632-205022822	1.466212	0	15.7558514121822	0.000121131016740431	0.0156944256525181
ENST00000458043	OTOGL-202	ENSG00000165899	OTOGL	chr12:80209453-80379090	1.86618233333333	0	16.8518849312787	0.000122107819983875	0.015783916825072
ENST00000632998	PRSS2-205	ENSG00000275896	PRSS2	chr7:142760398-142774564	14.4391056666667	1667.207072	-7.92499812521904	0.000122705786210986	0.0158185735483349
ENST00000382150	KCNIP4-204	ENSG00000185774	KCNIP4	chr4:20729210-21303989	0.785491333333333	0	17.3639470250219	0.000122995226649092	0.0158346035919208
ENST00000535359	AP3B2-203	ENSG00000103723	AP3B2	chr15:82659537-82709779	0.300307333333333	0	12.4429661060444	0.000123506577685745	0.0158684857766698
ENST00000429564	AQP12A-202	ENSG00000184945	AQP12A	chr2:240691851-240698479	0.00122833333333333	9.28977166666666	-12.7987753923432	0.000124183757405184	0.0159260242323579
ENST00000439822	PLEKHB2-208	ENSG00000115762	PLEKHB2	chr2:131104847-131149851	0.314145333333333	0	12.3459517133745	0.000124234263434006	0.0159260242323579
ENST00000547225	MGAT4C-201	ENSG00000182050	MGAT4C	chr12:85979533-86256316	0.489002	0	15.6026714844056	0.000124741292169333	0.0159591304601767
ENST00000513939	GCLC-208	ENSG00000001084	GCLC	chr6:53498756-53544645	0.328417333333333	0	12.4305781839562	0.000124749968817149	0.0159591304601767
ENST00000597748	ZNF415-214	ENSG00000170954	ZNF415	chr19:53107898-53123649	1.30805233333333	0	12.9063189364877	0.000124794451663053	0.0159591304601767
ENST00000645028	DOCK10-214	ENSG00000135905	DOCK10	chr2:224765104-224982427	0.773569333333333	0	15.8860370112993	0.000125039327693871	0.0159597495845597
ENST00000378520	PREPL-203	ENSG00000138078	PREPL	chr2:44321068-44359749	0.490955666666667	0	12.765566290583	0.000125525544860436	0.0160099319433864
ENST00000394909	ZNF16-202	ENSG00000170631	ZNF16	chr8:144930358-144950880	0.00133733333333333	0.720998333333333	-9.49824092958451	0.000125610409346409	0.0160101108125414
ENST00000352966	PKIA-201	ENSG00000171033	PKIA	chr8:78516355-78603185	1.751252	0	15.7947573405813	0.000126669626445502	0.0160385485761772
ENST00000367967	FCGR3A-201	ENSG00000203747	FCGR3A	chr1:161541796-161550591	1.909768	0	12.5758809297517	0.000126915058027658	0.0160583032887755
ENST00000267811	TCF12-201	ENSG00000140262	TCF12	chr15:56918625-57289853	0	0.151306666666667	-15.3706469270847	0.000127458371800365	0.0160959197963166
ENST00000413379	SAE1-203	ENSG00000142230	SAE1	chr19:47130829-47210636	1.36488766666667	2.06666666666667e-05	12.919954481773	0.000127634196921417	0.0161075196213493
ENST00000471108	GUCA1C-203	ENSG00000138472	GUCA1C	chr3:108915940-108953766	0	0.190328333333333	-12.4473717680007	0.000127787020795806	0.0161162033294908
ENST00000396634	HLA-A-204	ENSG00000206503	HLA-A	chr6:29941260-29945884	6.25221233333333	0	13.3953967157759	0.000128643656800389	0.0161604908092565
ENST00000423049	NRXN2-207	ENSG00000110076	NRXN2	chr11:64622753-64642686	0.703558666666667	0	12.3320791640923	0.000128909239081565	0.0161726715414135
ENST00000397890	CRMP1-202	ENSG00000072832	CRMP1	chr4:5820783-5888481	9.843369	0.028397	7.359950510262	0.000129155820251075	0.0161824397254491
ENST00000342947	GSDME-201	ENSG00000105928	GSDME	chr7:24698355-24757939	0	0.131868666666667	-12.5156157789259	0.000129986691060262	0.0162335267009341
ENST00000446090	DCTN4-202	ENSG00000132912	DCTN4	chr5:150710858-150759035	0.29356	0	12.35402033151	0.000130262108402211	0.0162362111398662
ENST00000639615	DLGAP1-222	ENSG00000170579	DLGAP1	chr18:3708464-4151290	0.307482	0	15.6172398398553	0.000130741113024502	0.0162853337700812
ENST00000461846	SERPINI2-202	ENSG00000114204	SERPINI2	chr3:167441914-167473827	1.444157	131.083892666667	-7.58336047628828	0.000131216021267723	0.0163074070152064
ENST00000504233	TENT2-207	ENSG00000164329	TENT2	chr5:79612435-79686266	1.71910466666667	0	15.5103652254775	0.000131219777953973	0.0163074070152064
ENST00000640799	C1orf43-210	ENSG00000143612	C1orf43	chr1:154207098-154220636	1.01765466666667	0	12.3113023323891	0.000131424745685403	0.0163175019972262
ENST00000566809	PKM-217	ENSG00000067225	PKM	chr15:72217409-72231624	1.101292	0	12.4907711137025	0.000131705446099354	0.0163206700245533
ENST00000283269	CADPS-201	ENSG00000163618	CADPS	chr3:62398972-62875241	13.4013476666667	0.00499933333333333	10.3658025199867	0.000132530495863211	0.0163889834009508
ENST00000392867	GTDC1-203	ENSG00000121964	GTDC1	chr2:143946014-144237341	0.0488033333333333	0	12.3520917127351	0.000132617451296071	0.0163889834009508
ENST00000426837	MAP4-207	ENSG00000047849	MAP4	chr3:47851094-48088841	2.77892233333333	0.00102166666666667	10.2855703047726	0.000133044560153167	0.0164018462412477
ENST00000416711	SLC38A5-202	ENSG00000017483	SLC38A5	chrX:48462898-48469017	0	1.11394566666667	-12.3598782503085	0.000133326339031115	0.0164260276073498
ENST00000414097	NDRG1-202	ENSG00000104419	NDRG1	chr8:133237176-133297586	67.2148083333333	0.130939666666667	8.01253538752	0.000133792373087262	0.016441746978387
ENST00000395834	CDKL1-203	ENSG00000100490	CDKL1	chr14:50329404-50395899	0.221549333333333	0	12.4177350178966	0.00013388249070893	0.016441746978387
ENST00000262444	ARHGAP44-201	ENSG00000006740	ARHGAP44	chr17:12789760-12990584	0.600957666666667	0	15.4628447998768	0.000134436259901859	0.0164781057863732
ENST00000418791	KANSL1L-203	ENSG00000144445	KANSL1L	chr2:210022433-210171327	0	0.360845333333333	-15.3172228949456	0.000134627912090631	0.0164805355691035
ENST00000452531	PFKFB4-208	ENSG00000114268	PFKFB4	chr3:48535512-48561172	0.595778333333333	0	12.4609999200984	0.00013495802659825	0.0165104103649294
ENST00000586267	GJC1-203	ENSG00000182963	GJC1	chr17:44805608-44829694	0.709612666666667	0	12.6187135637163	0.00013527024120212	0.0165380586479265
ENST00000556824	FAM174B-209	ENSG00000185442	FAM174B	chr15:92619238-92656631	0.364040666666667	0	12.2985414838825	0.000135695661366408	0.0165482758535568
ENST00000431010	HRH1-203	ENSG00000196639	HRH1	chr3:11154528-11263253	1.588384	0	15.9710815513691	0.000135698881363977	0.0165482758535568
ENST00000381287	IL6ST-203	ENSG00000134352	IL6ST	chr5:55935125-55976314	4.96398566666667	0	16.2209872670263	0.000135858275934726	0.0165571879168861
ENST00000375949	CTRC-202	ENSG00000162438	CTRC	chr1:15438439-15446654	146.923792333333	8917.34049466667	-6.99280094742365	0.000136093070617515	0.0165752719182253
ENST00000584279	DDX5-228	ENSG00000108654	DDX5	chr17:64504064-64506686	6.22658033333333	0	12.53389108932	0.00013677924893367	0.0166374420945184
ENST00000599743	ZNF91-212	ENSG00000167232	ZNF91	chr19:23338749-23395457	0.241718	0	12.2988668927766	0.000137526720802	0.0166837976138433
ENST00000508780	GLRX-206	ENSG00000173221	GLRX	chr5:95751319-95822726	0	0.095172	-12.3565417521436	0.00013767605878052	0.0166837976138433
ENST00000479191	RIIAD1-206	ENSG00000178796	RIIAD1	chr1:151721537-151729600	2.124016	0	12.6403118611582	0.000137740268202467	0.0166837976138433
ENST00000643273	CEP78-215	ENSG00000148019	CEP78	chr9:78236110-78271214	0.686199333333333	0	13.1374341304303	0.000138189585147232	0.0167138822010516
ENST00000419165	TMSB15B-201	ENSG00000158427	TMSB15B	chrX:103918896-103965987	0.460402666666667	0	12.9855495776006	0.000139850831173828	0.0168404806590833
ENST00000426905	ELAC2-203	ENSG00000006744	ELAC2	chr17:12992560-13017999	4.67736433333333	0	15.4033363787054	0.000140902645100059	0.0169246398849836
ENST00000591778	LGALS3BP-218	ENSG00000108679	LGALS3BP	chr17:78971238-78979918	68.8496796666667	0.00905233333333333	11.7124015659248	0.000141061217939793	0.0169330839369842
ENST00000591083	ZNF532-222	ENSG00000074657	ZNF532	chr18:58862948-58985538	0.976799666666667	0	15.4118191571083	0.00014138533014097	0.0169532268873544
ENST00000445065	PIGK-203	ENSG00000142892	PIGK	chr1:77088990-77219430	2.38489666666667	0	16.8295399905784	0.000141494154811179	0.0169532268873544
ENST00000381083	IGFBP3-202	ENSG00000146674	IGFBP3	chr7:45912245-45921272	82.2800043333333	0.193861666666667	7.66366905862558	0.000141844285413104	0.016981378701141
ENST00000620189	DISC1-221	ENSG00000162946	DISC1	chr1:231626815-232041268	0.0414693333333333	0	12.6214607893853	0.000141906164774816	0.016981378701141
ENST00000562109	GRIN2A-206	ENSG00000183454	GRIN2A	chr16:9762892-10181887	0.290758	0	15.4316628592947	0.000143244724830399	0.017063003692037
ENST00000420868	PLTP-204	ENSG00000100979	PLTP	chr20:45898806-45912155	0	3.52563533333333	-15.174162533487	0.000143308978308538	0.017063003692037
ENST00000519932	LAMA4-213	ENSG00000112769	LAMA4	chr6:112207123-112254722	0.291125	0	12.3272355020343	0.000144637263765434	0.0171795932642751
ENST00000524756	ARHGAP20-202	ENSG00000137727	ARHGAP20	chr11:110577054-110712050	0.200629333333333	0	13.3032767969692	0.00014478756311335	0.0171868033998876
ENST00000280969	MAT2B-201	ENSG00000038274	MAT2B	chr5:163503114-163519336	2.00021366666667	0.000549	10.3877118844854	0.00014573261566531	0.0172767250511385
ENST00000596733	FAM156A-201	ENSG00000268350	FAM156A	chrX:52947258-52958414	1.61907733333333	0	12.7210375919588	0.000146046672507967	0.0172827902244546
ENST00000651296	DSCAML1-205	ENSG00000177103	DSCAML1	chr11:117427773-117797193	0.650154666666667	0	16.4514291229239	0.000146776847337298	0.0173449340288926
ENST00000355717	TCF7L2-205	ENSG00000148737	TCF7L2	chr10:112950586-113165972	0.0751053333333333	0	12.5192700244363	0.000147014759748791	0.0173545269469612
ENST00000419022	PAX6-209	ENSG00000007372	PAX6	chr11:31784792-31811331	5.56676233333333	0	15.7528558768797	0.000147137131973708	0.0173582904925317
ENST00000544381	MDH1-216	ENSG00000014641	MDH1	chr2:63589151-63607194	6.067336	0	15.3219006590045	0.000147556225288767	0.0173970331383022
ENST00000407373	OSBP2-204	ENSG00000184792	OSBP2	chr22:30694076-30907632	0.512327	0	15.3210117384621	0.000147748231345186	0.0174089708094536
ENST00000274532	TIMD4-201	ENSG00000145850	TIMD4	chr5:156919292-156963226	0.573310333333333	0	13.1921414108834	0.000147884286374834	0.0174143052387063
ENST00000274150	NKD2-201	ENSG00000145506	NKD2	chr5:1008962-1038682	11.541981	0	16.9709591024554	0.000147997107973988	0.0174168989184725
ENST00000538167	EFHC1-205	ENSG00000096093	EFHC1	chr6:52423809-52495783	1.54888066666667	0	15.3220967537033	0.000149081711521437	0.0174908864297246
ENST00000537002	PTPRD-213	ENSG00000153707	PTPRD	chr9:8314247-8733949	0.256322	0	15.2967737050293	0.000150024790552777	0.0175478691754796
ENST00000648216	AC008403.1-201	ENSG00000142235	AC008403.1	chr19:48485271-48498405	1.51587366666667	0	12.8521769795329	0.000150491910253864	0.0175810661902847
ENST00000621089	POLR1D-207	ENSG00000186184	POLR1D	chr13:27620947-27667022	2.32331866666667	0	15.289754327871	0.000151172585520487	0.0176227417435401
ENST00000589412	ZNF846-207	ENSG00000196605	ZNF846	chr19:9758547-9785996	0.517251	0	12.3679371454758	0.000151210164109179	0.0176227417435401
ENST00000521857	MTMR7-208	ENSG00000003987	MTMR7	chr8:17301651-17413327	1.17127666666667	0	15.5774188105127	0.000151259451354378	0.0176227417435401
ENST00000361719	GRM1-203	ENSG00000152822	GRM1	chr6:146027782-146437598	0.260883666666667	0	15.2879720352127	0.000151393739720312	0.0176227417435401
ENST00000549570	OSBPL8-210	ENSG00000091039	OSBPL8	chr12:76402699-76559712	0	0.333113666666667	-15.2308864174218	0.00015153793676326	0.0176227417435401
ENST00000561276	LRRC28-221	ENSG00000168904	LRRC28	chr15:99251520-99386035	0	0.35953	-15.1381780496564	0.000152051250481418	0.0176559805045835
ENST00000382148	KCNIP4-202	ENSG00000185774	KCNIP4	chr4:20728616-21697774	0.122821	0	15.4438155864385	0.000152307484593652	0.0176650131508211
ENST00000367512	EDEM3-202	ENSG00000116406	EDEM3	chr1:184690493-184754907	2.64112433333333	0.00350333333333333	8.50047624212909	0.000152315557156044	0.0176650131508211
ENST00000292823	PCYT1A-201	ENSG00000161217	PCYT1A	chr3:196234368-196287713	2.70397233333333	0.000101333333333333	12.5213732862789	0.00015252750666978	0.0176789057201997
ENST00000610318	UNC5C-205	ENSG00000182168	UNC5C	chr4:95162504-95335632	0.637235	0	15.333739479803	0.000153001090521024	0.0177017094024098
ENST00000222481	CPA2-201	ENSG00000158516	CPA2	chr7:130266863-130289798	84.5917766666667	4829.67651366667	-6.90683784632415	0.0001534094470202	0.0177275705871385
ENST00000530939	CHID1-217	ENSG00000177830	CHID1	chr11:902245-910821	1.57523633333333	0	12.2910969779309	0.000153962628661578	0.0177700849837589
ENST00000580652	KCNH6-203	ENSG00000173826	KCNH6	chr17:63523357-63536213	1.00703866666667	0	12.2186049298035	0.000154215000369528	0.0177784343616064
ENST00000648300	MGLL-215	ENSG00000074416	MGLL	chr3:127692132-128052190	0.0352986666666667	0	12.1992550816646	0.000155652990070334	0.0179082691017677
ENST00000437579	NEURL1-202	ENSG00000107954	NEURL1	chr10:103555232-103571822	11.025137	0.031209	7.39104115248084	0.000156581063799873	0.0179965024346379
ENST00000511294	EPHA5-204	ENSG00000145242	EPHA5	chr4:65330561-65670495	0.322903	0	15.3249641082869	0.000156826975194786	0.0180139727645149
ENST00000419984	PSPH-205	ENSG00000146733	PSPH	chr7:56021073-56051288	0.417522666666667	0	12.1873401568789	0.000156943935564863	0.01801637364556
ENST00000450969	CTNNB1-209	ENSG00000168036	CTNNB1	chr3:41200112-41239906	0.327793666666667	0	12.2398830338098	0.000158758364210083	0.018159703765414
ENST00000435829	OXNAD1-202	ENSG00000154814	OXNAD1	chr3:16265210-16337315	0.199598	0	12.3547193175611	0.000160015347160654	0.0182707999816027
ENST00000594419	AC008554.1-203	ENSG00000237440	AC008554.1	chr19:20545310-20565746	0.795595666666667	0	12.564973589696	0.00016157324013119	0.0183939387466858
ENST00000644813	CDC14A-208	ENSG00000079335	CDC14A	chr1:100352949-100518293	0.117369	0	12.8197697144379	0.000163087938777814	0.0185004990278262
ENST00000373941	EPB41L1-203	ENSG00000088367	EPB41L1	chr20:36173769-36229340	0.440198	0	13.1608888609435	0.000163335830152909	0.0185176688056039
ENST00000302555	GP2-201	ENSG00000169347	GP2	chr16:20309572-20327580	33.562124	2247.98246266667	-7.13085161141587	0.000164195659771312	0.0185623906581796
ENST00000533227	LUZP2-207	ENSG00000187398	LUZP2	chr11:24497211-25082604	0.618341666666667	0	17.0451532584373	0.000164313861231481	0.0185627246352938
ENST00000446175	LRRC63-202	ENSG00000173988	LRRC63	chr13:46211943-46276803	0.222671	0	12.3640444733831	0.000165521572422353	0.0186411759699186
ENST00000648839	RPL26-214	ENSG00000161970	RPL26	chr17:8377516-8383193	0.135194333333333	29.0048886666667	-8.76345912468022	0.000165591366363828	0.0186411759699186
ENST00000439274	APP-208	ENSG00000142192	APP	chr21:25881332-26170654	0.337602333333333	0	15.1576503886849	0.000167595570652314	0.0188446778079602
ENST00000378099	TPK1-203	ENSG00000196511	TPK1	chr7:144451950-144836053	0.265663333333333	0	15.1963708257717	0.000167924893663846	0.0188706460029686
ENST00000649631	FOXP1-263	ENSG00000114861	FOXP1	chr3:70959231-71583683	0.158859666666667	0	15.1457247276217	0.000168452572939219	0.0189077909912613
ENST00000433979	PIK3C2G-202	ENSG00000139144	PIK3C2G	chr12:18261540-18648414	0	0.133208	-15.3019883437807	0.000168754649425183	0.0189306202491144
ENST00000438237	OSBPL10-204	ENSG00000144645	OSBPL10	chr3:31661672-31981300	0.306185333333333	0	15.1307036212027	0.000170462634361646	0.0190490794985588
ENST00000321287	ZNF610-201	ENSG00000167554	ZNF610	chr19:52336245-52367122	0.448580666666667	0	12.332659131249	0.000170707692688868	0.0190539876606443
ENST00000636488	CELF2-215	ENSG00000048740	CELF2	chr10:10798624-11331257	0.187336666666667	0	15.1492986898934	0.000170942654032823	0.0190539876606443
ENST00000522997	IMPA1-211	ENSG00000133731	IMPA1	chr8:81673841-81686051	1.02908033333333	0	12.1679176244625	0.000170980078830042	0.0190539876606443
ENST00000510741	SPOCK3-215	ENSG00000196104	SPOCK3	chr4:166734185-167234494	0.191173	0	15.1273694338532	0.000171086925089274	0.0190539876606443
ENST00000529923	UBQLN1-205	ENSG00000135018	UBQLN1	chr9:83677752-83707601	0.459209666666667	0	12.2907766503897	0.000171375805101866	0.0190539876606443
ENST00000354839	EPHA5-202	ENSG00000145242	EPHA5	chr4:65323928-65669935	0.285588333333333	0	15.174817519379	0.000171543003727005	0.0190539876606443
ENST00000404103	DTNB-206	ENSG00000138101	DTNB	chr2:25377243-25673634	0.32782	0	15.1185022206393	0.000171871218996156	0.0190568046388195
ENST00000369313	POLR3GL-201	ENSG00000121851	POLR3GL	chr1:145964703-145978570	0.909544666666667	0	12.1890439643985	0.000171947291371926	0.0190568046388195
ENST00000447411	SLC38A4-202	ENSG00000139209	SLC38A4	chr12:46764761-46825997	1.61814966666667	0	15.1558215509124	0.000172258140017417	0.0190720903164003
ENST00000421544	GRIK2-207	ENSG00000164418	GRIK2	chr6:101181257-102070083	0.0137016666666667	0	12.1376670441026	0.000172601497814761	0.0190720903164003
ENST00000644155	PPFIA1-226	ENSG00000131626	PPFIA1	chr11:70272228-70385312	0.846967333333333	0	15.1294969094739	0.000172860712189141	0.0190720903164003
ENST00000230588	MEP1A-201	ENSG00000112818	MEP1A	chr6:46793389-46839778	0	0.866105	-14.9450402560973	0.000172931391596017	0.0190720903164003
ENST00000375910	CELA2B-201	ENSG00000215704	CELA2B	chr1:15476101-15491400	28.0634763333333	1637.31953933333	-6.94035496843112	0.000173095283477358	0.0190720903164003
ENST00000550208	BRF1-216	ENSG00000185024	BRF1	chr14:105228861-105248911	0.595258	0	12.1059329529806	0.000173166319273503	0.0190720903164003
ENST00000368276	PMF1-BGLAP-202	ENSG00000260238	PMF1-BGLAP	chr1:156213007-156243263	0.547929666666667	0	12.5637299485752	0.000173226264598175	0.0190720903164003
ENST00000424143	C9orf3-204	ENSG00000148120	C9orf3	chr9:94760315-95080894	0.316163	0	15.1927890528586	0.00017328260720321	0.0190720903164003
ENST00000579649	RPL36-205	ENSG00000130255	RPL36	chr19:5674947-5691667	0	2.64098933333333	-15.0397625207796	0.000173622417821637	0.0190860288244329
ENST00000557134	MNAT1-209	ENSG00000020426	MNAT1	chr14:60811987-60968680	0.615406	0	15.1395118594564	0.000173759309013653	0.0190901371429232
ENST00000614410	ALMS1-207	ENSG00000116127	ALMS1	chr2:73385869-73573577	0.577263333333333	0	15.3059148014736	0.000173901463822206	0.0190921717560334
ENST00000266397	ERP27-201	ENSG00000139055	ERP27	chr12:14914039-14938537	4.44128866666667	271.624496666667	-7.01160446720096	0.000174696404686861	0.0191382854534878
ENST00000375479	PCID2-206	ENSG00000126226	PCID2	chr13:113177611-113208715	0	0.207623666666667	-12.2781923626542	0.000175025026852875	0.0191633423379297
ENST00000399353	ITSN1-210	ENSG00000205726	ITSN1	chr21:33642400-33837018	0.573	0.00025	10.0603585859303	0.000175381964904972	0.0191796065432614
ENST00000541536	SOX5-217	ENSG00000134532	SOX5	chr12:23533787-23896027	0.0399163333333333	0	12.3612078294149	0.000175720394356261	0.0191796065432614
ENST00000397312	ELAVL2-204	ENSG00000107105	ELAVL2	chr9:23690104-23826240	0.867225	0	15.4294120565043	0.000176372709860528	0.0191988913236479
ENST00000409675	EXD2-205	ENSG00000081177	EXD2	chr14:69191555-69242358	0.234566666666667	0	12.100387128096	0.000176435714985308	0.0191988913236479
ENST00000337107	CELA3B-201	ENSG00000219073	CELA3B	chr1:21977021-21989344	195.280382666667	12334.3554686667	-7.03398408611442	0.000177520986585538	0.0192827837180319
ENST00000371877	STIL-203	ENSG00000123473	STIL	chr1:47250142-47314140	0.554169666666667	0	13.633363172075	0.000177541251912395	0.0192827837180319
ENST00000627784	TCF4-260	ENSG00000196628	TCF4	chr18:55350902-55588150	0.452113333333333	0	15.2912772891326	0.000178085323937272	0.0193001227481735
ENST00000340694	PPP1R9A-202	ENSG00000158528	PPP1R9A	chr7:94907637-95296413	0.235221	0	15.0623511154454	0.000179172650121805	0.0193505649209876
ENST00000352482	TPD52L2-205	ENSG00000101150	TPD52L2	chr20:63865290-63891545	0.615215	0	12.5155168593927	0.000179267295614011	0.0193505649209876
ENST00000432116	SHISA6-203	ENSG00000188803	SHISA6	chr17:11241263-11564063	0.354561	0	15.3846210844457	0.000179482718036021	0.0193505649209876
ENST00000535384	NOL4-202	ENSG00000101746	NOL4	chr18:33852290-34048594	0.0660153333333333	0	12.2325464228585	0.000179645703282108	0.0193505649209876
ENST00000296589	SLC45A2-201	ENSG00000164175	SLC45A2	chr5:33944623-33984693	0.350056666666667	0	12.315852808985	0.000179660399448867	0.0193505649209876
ENST00000484758	SUSD4-207	ENSG00000143502	SUSD4	chr1:223220831-223364130	0.634818	0	15.0549323619412	0.000180209325729332	0.0193987956835181
ENST00000483530	RAB3IP-207	ENSG00000127328	RAB3IP	chr12:69738862-69815723	0.152346666666667	0	12.0758323097047	0.00018074088096303	0.0194148361117292
ENST00000611646	RNF38-210	ENSG00000137075	RNF38	chr9:36336404-36400299	0	0.104821333333333	-12.3489834565199	0.000181081480387312	0.0194272678832753
ENST00000303531	PRKCB-201	ENSG00000166501	PRKCB	chr16:23836024-24220611	0.281752666666667	0	15.2543997224047	0.000182673316301596	0.0195652199327491
ENST00000479731	FAM107B-218	ENSG00000065809	FAM107B	chr10:14521158-14572314	0.247418666666667	0	12.1960574069961	0.000183472008510029	0.0196182071813911
ENST00000566897	AC093512.2-204	ENSG00000285043	AC093512.2	chr16:30053127-30070413	0	0.712761	-13.2409345332489	0.000183534882695424	0.0196182071813911
ENST00000418239	NRCAM-208	ENSG00000091129	NRCAM	chr7:108234630-108456717	0.402347666666667	0	15.0291169276041	0.000183781667170389	0.0196182071813911
ENST00000407950	DGKB-206	ENSG00000136267	DGKB	chr7:14148309-14902842	0.195682	0	15.7516859481249	0.000184666089391926	0.0196927520635434
ENST00000575801	NXN-210	ENSG00000167693	NXN	chr17:799313-864111	1.56927533333333	0	15.2142549814908	0.00018551654331922	0.0197484522320807
ENST00000643305	SLC1A2-221	ENSG00000110436	SLC1A2	chr11:35264969-35419553	0.0860493333333333	0	12.2484117790678	0.000186579436168471	0.019784743141524
ENST00000434505	CKMT1A-204	ENSG00000223572	CKMT1A	chr15:43692886-43699222	2.20376666666667	0	12.3384918984759	0.000187164019498527	0.0198201437046179
ENST00000441322	CKMT1B-207	ENSG00000237289	CKMT1B	chr15:43593859-43599406	2.628192	0	12.3936831418662	0.000187216504003827	0.0198201437046179
ENST00000476044	PLS1-207	ENSG00000120756	PLS1	chr3:142596438-142689672	1.058039	0	15.1544716588722	0.00018722325240593	0.0198201437046179
ENST00000347476	NOVA1-202	ENSG00000139910	NOVA1	chr14:26448718-26595499	0.116277333333333	0	12.6397980392886	0.000187770209573137	0.0198511805564292
ENST00000508842	ADGRV1-207	ENSG00000164199	ADGRV1	chr5:90529344-90622671	0.131761333333333	0	12.1566174838211	0.000188019952791169	0.0198511805564292
ENST00000525458	MS4A8-203	ENSG00000166959	MS4A8	chr11:60700916-60712027	1.39861366666667	0	12.4575311663837	0.000188181427314604	0.0198511805564292
ENST00000491767	MLF1-212	ENSG00000178053	MLF1	chr3:158571163-158605397	0.350728	0	12.1060031689429	0.000188359586955581	0.0198511805564292
ENST00000412306	TENT5A-204	ENSG00000112773	TENT5A	chr6:81491439-81751812	0	0.18103	-15.0694538840739	0.000188968409147492	0.019879913649929
ENST00000616014	CLPS-202	ENSG00000137392	CLPS	chr6:35794982-35797344	13.8282976666667	890.714945333333	-7.08615944647228	0.000189131340097624	0.019879913649929
ENST00000620854	NEDD9-216	ENSG00000111859	NEDD9	chr6:11183301-11232682	5.995619	0	16.7551939164606	0.000190165141801114	0.0199335673912561
ENST00000549671	SYT1-208	ENSG00000067715	SYT1	chr12:78977522-79285837	0.331803666666667	0	15.1724149836718	0.000190358025323679	0.0199428881527661
ENST00000418610	FGF12-201	ENSG00000114279	FGF12	chr3:192170564-192727525	0.255053333333333	0	15.6960026652923	0.000190564396912345	0.0199448732489292
ENST00000317516	TPM1-203	ENSG00000140416	TPM1	chr15:63048489-63070278	0.547233666666667	0	12.1101276089742	0.000190868235274098	0.0199636309877065
ENST00000253462	GINS2-201	ENSG00000131153	GINS2	chr16:85676198-85688954	2.86207433333333	0	13.6750182761779	0.000191482601429111	0.0200028851488402
ENST00000475087	COCH-205	ENSG00000100473	COCH	chr14:30874572-30895065	0	0.631789666666667	-13.2371843727007	0.000191556366575886	0.0200028851488402
ENST00000361511	PPEF1-202	ENSG00000086717	PPEF1	chrX:18690913-18827921	0.106851	0	12.3848966465667	0.000192140061455664	0.0200311235264852
ENST00000650797	HRASLS-203	ENSG00000127252	HRASLS	chr3:193241128-193270854	0.454164	0	12.2970381464029	0.000192487048803239	0.020054336632444
ENST00000485254	DNM3-204	ENSG00000197959	DNM3	chr1:172379018-172418466	0.976846	0	13.8140485439114	0.000192571813251463	0.020054336632444
ENST00000402297	CEBPZOS-204	ENSG00000218739	CEBPZOS	chr2:37196496-37204743	1.47113366666667	0	12.1372148340559	0.000192913179653585	0.0200789857227612
ENST00000419534	ARL8B-202	ENSG00000134108	ARL8B	chr3:5122296-5179805	1.48029666666667	0	14.9590828663422	0.00019371235376856	0.0201293999250564
ENST00000614910	PTGS1-206	ENSG00000095303	PTGS1	chr9:122371024-122395703	0.551718	0	12.3103440317454	0.000194531233449446	0.0201707858683459
ENST00000344120	SPRY4-201	ENSG00000187678	SPRY4	chr5:142310427-142325001	1.10395766666667	0	12.5276885808002	0.000194639714594042	0.0201711308762842
ENST00000424564	ASTN1-204	ENSG00000152092	ASTN1	chr1:176868813-177164683	0.296581666666667	0	15.0036120683938	0.000194835849994986	0.020180554495296
ENST00000437457	ARHGEF9-205	ENSG00000131089	ARHGEF9	chrX:63636331-63785524	0.123079666666667	0	12.7421690871109	0.00019563792193868	0.0201984064768426
ENST00000287272	UNC5D-201	ENSG00000156687	UNC5D	chr8:35235765-35796550	0.323418	0	16.0483012896237	0.000195930564635857	0.0201984064768426
ENST00000391960	ZNF222-202	ENSG00000159885	ZNF222	chr19:44025379-44033110	1.515998	0	12.0815177718336	0.000197495222165253	0.0202807928221894
ENST00000290122	CELA3A-201	ENSG00000142789	CELA3A	chr1:22001656-22012522	485.224314333333	25174.8919273333	-6.7625138658761	0.000197812199413272	0.0203024746669079
ENST00000652587	CHD1L-233	ENSG00000131778	CHD1L	chr1:147242654-147295730	0.356266666666667	0	12.7865785211244	0.000199058904174952	0.0204041986519341
ENST00000570475	USP43-202	ENSG00000154914	USP43	chr17:9645537-9729037	1.01820733333333	0	14.9299700215091	0.000199496787000044	0.0204073069244607
ENST00000622827	CDH23-214	ENSG00000107736	CDH23	chr10:71396934-71815945	0.00209966666666667	0.685716	-9.37792820183924	0.00020001320741163	0.0204196399558808
ENST00000333244	AHNAK2-201	ENSG00000185567	AHNAK2	chr14:104937253-104978374	1.002042	0.000519333333333333	9.50891852011833	0.000200051787922739	0.0204196399558808
ENST00000526145	ETS1-204	ENSG00000134954	ETS1	chr11:128460244-128522201	1.43874933333333	0	14.9816525147793	0.000200124713238921	0.0204196399558808
ENST00000281172	EPS8-201	ENSG00000151491	EPS8	chr12:15620134-15789388	0.806737	0.00219633333333333	7.42957315675256	0.000200578841018331	0.020455096320224
ENST00000259460	RABEPK-201	ENSG00000136933	RABEPK	chr9:125200542-125234158	0.344037	0	12.0569503187289	0.000200723855986721	0.0204590083287209
ENST00000635877	NFIB-215	ENSG00000147862	NFIB	chr9:14087629-14321948	0.139576	0	13.5165709784977	0.000202087402407838	0.020506939110513
ENST00000529410	L3MBTL3-207	ENSG00000198945	L3MBTL3	chr6:130013699-130141449	0	0.285480666666667	-14.7429928262558	0.000202363451229165	0.020506939110513
ENST00000397012	PPARG-206	ENSG00000132170	PPARG	chr3:12288838-12434356	0.654955333333333	0	15.1207822791666	0.000202459788475113	0.020506939110513
ENST00000457600	NHEJ1-206	ENSG00000187736	NHEJ1	chr2:219078107-219160555	0.30819	0	13.1709676291508	0.000202503983493571	0.020506939110513
ENST00000559082	PSMA4-209	ENSG00000041357	PSMA4	chr15:78540421-78549186	9.33680766666667	0	14.9020614653915	0.000202583863492361	0.020506939110513
ENST00000547544	OSBPL8-206	ENSG00000091039	OSBPL8	chr12:76450901-76559504	0.142352333333333	0	12.4616456833162	0.000203311238345367	0.0205406157278686
ENST00000345517	ACTG2-201	ENSG00000163017	ACTG2	chr2:73892979-73919865	3.16203166666667	0	14.9178662039679	0.000203313488669681	0.0205406157278686
ENST00000644219	CASK-222	ENSG00000147044	CASK	chrX:41517308-41923161	0.200298	0	14.8926416068422	0.00020336726089058	0.0205406157278686
ENST00000524308	MATN2-218	ENSG00000132561	MATN2	chr8:97869111-98036210	0.493453333333333	0	14.8835972416035	0.000204427568547737	0.0205957554289232
ENST00000637336	CFAP54-209	ENSG00000188596	CFAP54	chr12:96592561-96875533	1.48919933333333	0	17.2684147089391	0.000205126530675801	0.0206444893740218
ENST00000329992	ATAT1-203	ENSG00000137343	ATAT1	chr6:30626886-30644679	0.810847333333333	0	12.393523536222	0.000206437627307763	0.0207220815585095
ENST00000367342	INAVA-201	ENSG00000163362	INAVA	chr1:200891341-200915735	0.877563	0	12.9096420379525	0.000206890519658911	0.0207349916058363
ENST00000538841	MPDZ-212	ENSG00000107186	MPDZ	chr9:13106742-13165469	0.278976666666667	0	12.5801026369633	0.000208130721186887	0.0208483945648432
ENST00000415369	CAMK2B-210	ENSG00000058404	CAMK2B	chr7:44243470-44323962	0.189228	0	12.4741308645771	0.000208770806263713	0.0208586802485163
ENST00000313860	LIMCH1-201	ENSG00000064042	LIMCH1	chr4:41360787-41700044	7.867444	8.7e-05	15.0949423484107	0.000208989680939815	0.0208586802485163
ENST00000392491	PKIB-207	ENSG00000135549	PKIB	chr6:122471931-122725890	0.326556333333333	0	14.8996373238727	0.000209069907268595	0.0208586802485163
ENST00000615289	HSD11B1-204	ENSG00000117594	HSD11B1	chr1:209686178-209732465	0.239093333333333	0	11.9895368166508	0.000209103308316939	0.0208586802485163
ENST00000371239	SORBS1-207	ENSG00000095637	SORBS1	chr10:95315059-95441135	0.793374	0	15.193258177136	0.000209725240394472	0.0208956716729225
ENST00000571244	MMP12-201	ENSG00000262406	MMP12	chr11:102862736-102875034	2.35381733333333	0	13.3423303664004	0.000210032871624148	0.0208956716729225
ENST00000492541	STXBP5L-206	ENSG00000145087	STXBP5L	chr3:120908314-121407668	0.161221333333333	0	14.8458016008735	0.000210127724004001	0.0208956716729225
ENST00000523885	ZFHX4-211	ENSG00000091656	ZFHX4	chr8:76683781-76851917	0.106802333333333	0	12.7113847992884	0.000210351147178283	0.0208962241364444
ENST00000543729	TRIM46-209	ENSG00000163462	TRIM46	chr1:155173891-155179935	1.99888733333333	0	12.1047870343466	0.000210622316986715	0.0209070311842034
ENST00000541337	NRG2-209	ENSG00000158458	NRG2	chr5:139846779-140043299	0.145054666666667	0	13.3657606373187	0.000210786906348231	0.0209070311842034
ENST00000638262	EPM2A-209	ENSG00000112425	EPM2A	chr6:145625491-145735498	0.741751	0	14.8570553158855	0.000212065347522846	0.0210121050044266
ENST00000505871	SH3D21-205	ENSG00000214193	SH3D21	chr1:36307110-36321230	0.869923666666667	0	12.1591142890987	0.000212480224118174	0.0210423433099993
ENST00000442986	ZNF438-206	ENSG00000183621	ZNF438	chr10:30844638-31031937	0.455472666666667	0	14.9428340318409	0.000212829685039121	0.0210513868586422
ENST00000377184	MPP2-202	ENSG00000108852	MPP2	chr17:43875357-43900598	1.45972166666667	0.000182333333333333	11.4268280064647	0.000213534099164946	0.0210540452857561
ENST00000375077	CORO2A-202	ENSG00000106789	CORO2A	chr9:98120975-98192637	1.24785366666667	0.00107966666666667	9.06169222472639	0.000213625220709348	0.0210540452857561
ENST00000424712	PIK3C2B-204	ENSG00000133056	PIK3C2B	chr1:204422630-204490346	1.19712366666667	0	14.864169833175	0.000213650229923453	0.0210540452857561
ENST00000447382	IL1RAP-213	ENSG00000196083	IL1RAP	chr3:190514085-190651514	0.231669333333333	0	11.2221258542078	0.000214467812329377	0.0210795912651162
ENST00000325214	PCTP-202	ENSG00000141179	PCTP	chr17:55751400-55777374	0.422262	0	11.9738351873715	0.000214504689949208	0.0210795912651162
ENST00000376140	ABI1-206	ENSG00000136754	ABI1	chr10:26748570-26860863	0.700972333333333	0	14.8113097481368	0.00021505540473017	0.0211012803132301
ENST00000359843	FOXM1-202	ENSG00000111206	FOXM1	chr12:2857684-2876941	0.579651666666667	0	11.9998058047825	0.000215743525128798	0.0211471648992497
ENST00000395499	AGPAT1-206	ENSG00000204310	AGPAT1	chr6:32168212-32177080	2.22007033333333	0	12.7952357845998	0.000215951496892465	0.0211567394746666
ENST00000441972	PIK3IP1-203	ENSG00000100100	PIK3IP1	chr22:31281613-31292534	1.05233133333333	0	12.0410215170405	0.000216229474470761	0.0211623566022213
ENST00000621565	RPGRIP1L-211	ENSG00000103494	RPGRIP1L	chr16:53599912-53703859	0.852542666666667	0	15.0183800909302	0.000216918065465116	0.0211973040793917
ENST00000647136	RIPOR2-217	ENSG00000111913	RIPOR2	chr6:24839994-24910885	0.263319	0	12.7402477269017	0.000217206142616406	0.0212102163768875
ENST00000379721	SPINK4-201	ENSG00000122711	SPINK4	chr9:33240167-33248567	19.3443043333333	0	15.888041517416	0.000217398466994323	0.0212102163768875
ENST00000627198	NRXN1-227	ENSG00000179915	NRXN1	chr2:50757980-51027703	0.282573666666667	0	14.7995093461606	0.000217603053980005	0.0212102163768875
ENST00000367019	SYT14-202	ENSG00000143469	SYT14	chr1:209938174-210162223	0.447938333333333	0	15.1950536207822	0.000217835874478066	0.021222126268032
ENST00000372990	RHBDL2-202	ENSG00000158315	RHBDL2	chr1:38885807-38941830	0.300699333333333	0	12.5734573901398	0.0002189465766303	0.0213086895292274
ENST00000650932	UHRF1-208	ENSG00000276043	UHRF1	chr19:4909501-4962154	1.60683266666667	0	14.9030282556496	0.000219390876991964	0.0213194807391
ENST00000471301	BNC2-207	ENSG00000173068	BNC2	chr9:16579837-16705082	0.08731	0	11.9865774550196	0.000219908222841142	0.0213252161051507
ENST00000527651	STIM1-209	ENSG00000167323	STIM1	chr11:3856182-4091798	1.991667	0	17.4195951952531	0.000220175661353862	0.0213262010168103
ENST00000613740	EPHA5-205	ENSG00000145242	EPHA5	chr4:65319563-65670495	0.250265666666667	0	15.0028935113121	0.000220696010453088	0.0213597437967526
ENST00000426879	PHF11-203	ENSG00000136147	PHF11	chr13:49496016-49528708	0.328799	0	11.9576296130832	0.000221069615762288	0.0213851129821487
ENST00000642959	MIGA1-204	ENSG00000180488	MIGA1	chr1:77779636-77878378	0.826359	0	14.8784457725762	0.000221396939135832	0.0213956539352216
ENST00000471218	PTPRE-207	ENSG00000132334	PTPRE	chr10:127987344-128056170	0.261096666666667	0	12.6658165314379	0.000221401658081141	0.0213956539352216
ENST00000646120	CASK-229	ENSG00000147044	CASK	chrX:41519221-41923048	0.0263683333333333	0	11.9349621839547	0.000222591869029049	0.0214890212765462
ENST00000425687	TBXAS1-206	ENSG00000059377	TBXAS1	chr7:139778248-140020289	0.484141666666667	0	15.3599326023332	0.000222823937694105	0.0215006045513942
ENST00000509207	KCNIP4-207	ENSG00000185774	KCNIP4	chr4:20729638-21544656	0.0947893333333333	0	14.8183856485693	0.000222964407899538	0.0215033421545143
ENST00000643662	ATP2B2-211	ENSG00000157087	ATP2B2	chr3:10326275-10505531	3.72855633333333	0	17.9298707240278	0.000223755999861062	0.0215291928190031
ENST00000334218	CDC42BPA-201	ENSG00000143776	CDC42BPA	chr1:226989865-227317714	2.23762866666667	0.00156133333333333	9.43409883139452	0.000224503222636416	0.0215628010360066
ENST00000360666	ATG5-202	ENSG00000057663	ATG5	chr6:106184476-106325657	0.536372666666667	0	14.7584880663596	0.000224531773442169	0.0215628010360066
ENST00000533654	ANP32E-205	ENSG00000143401	ANP32E	chr1:150220538-150235955	0.722757666666667	0	11.9930930400958	0.000224705013793703	0.0215628010360066
ENST00000564231	CACNA1H-204	ENSG00000196557	CACNA1H	chr16:1210067-1221084	1.04330033333333	0	12.0614744207643	0.000224859364831771	0.0215668238294272
ENST00000441133	SOX5-205	ENSG00000134532	SOX5	chr12:23762475-23951020	0.121299	0	13.016486439544	0.000225315772811731	0.021599799160225
ENST00000437998	DGKB-207	ENSG00000136267	DGKB	chr7:14736138-14974777	0.442323333333333	0	15.271072362861	0.000225769965819167	0.0216109399666974
ENST00000374037	SPDEF-201	ENSG00000124664	SPDEF	chr6:34537802-34556329	1.28262333333333	0	13.0581836763803	0.000226432881898757	0.0216258768766731
ENST00000371868	SARDH-203	ENSG00000123453	SARDH	chr9:133663564-133703701	0	0.148020666666667	-12.1755337460437	0.000226602437232441	0.0216258768766731
ENST00000412568	PTPRF-204	ENSG00000142949	PTPRF	chr1:43591021-43622283	2.849875	0	15.0233923733178	0.000226757304911165	0.0216287280930965
ENST00000369687	RIPPLY2-201	ENSG00000203877	RIPPLY2	chr6:83853592-83857515	2.84206566666667	0	12.0117451403898	0.000226935306026996	0.0216287280930965
ENST00000456197	TRRAP-206	ENSG00000196367	TRRAP	chr7:98900680-99013243	6.41965433333333	0.0135056666666667	7.79030980268729	0.000226976245773615	0.0216287280930965
ENST00000242872	CENPK-201	ENSG00000123219	CENPK	chr5:65517767-65554965	0.330118666666667	0	12.1280569957199	0.000227196075107986	0.0216287280930965
ENST00000335922	FGFR1-202	ENSG00000077782	FGFR1	chr8:38412731-38468621	0.0344403333333333	10.0637016666667	-9.2572300100968	0.000227535254755357	0.0216395390398842
ENST00000285273	CA10-201	ENSG00000154975	CA10	chr17:51630769-52159801	0.241397333333333	0	15.5423284980384	0.000229259979661586	0.0217174299252265
ENST00000426726	RUNDC3A-202	ENSG00000108309	RUNDC3A	chr17:44308601-44318670	9.833379	0.00407433333333333	9.98728331183756	0.000229769332693291	0.0217388920341343
ENST00000521743	SNAP91-215	ENSG00000065609	SNAP91	chr6:83552891-83709147	0.475844666666667	0	14.7632303043507	0.000230172284397379	0.0217394379392059
ENST00000650714	CHD1L-212	ENSG00000131778	CHD1L	chr1:147242698-147295585	1.462217	0	14.7994375653459	0.000230628794922314	0.0217589434881148
ENST00000627145	SCTR-204	ENSG00000080293	SCTR	chr2:119461983-119525301	0.000731333333333333	0.368529333333333	-9.86103826214784	0.000231059392077622	0.0217589434881148
ENST00000307719	NAT1-201	ENSG00000171428	NAT1	chr8:18210109-18223689	0.901577333333333	0	12.127189698147	0.000232678187414069	0.0218791633826979
ENST00000545805	SLC25A14-214	ENSG00000102078	SLC25A14	chrX:130339919-130373357	0.340175333333333	0	12.0461303838555	0.000233609302613729	0.0219102235624844
ENST00000608645	APBB1-217	ENSG00000166313	APBB1	chr11:6395304-6405415	7.36907866666667	0	14.7661810777843	0.000233844512942214	0.0219136412775478
ENST00000533431	PRDM10-209	ENSG00000170325	PRDM10	chr11:129902340-129942590	0.320863	0	12.2356579476801	0.000234591212802007	0.0219728805643286
ENST00000304546	ECEL1-201	ENSG00000171551	ECEL1	chr2:232479827-232487834	9.063666	0	14.72673916239	0.000236480582770563	0.0220959024792807
ENST00000519479	PCDHGB4-201	ENSG00000253953	PCDHGB4	chr5:141387885-141512979	0.567166	0	14.6966848401242	0.000236717704515793	0.0221072900042561
ENST00000639213	GABRG2-215	ENSG00000113327	GABRG2	chr5:162067465-162161389	0.748106333333333	0	14.6822962546134	0.000236851035290463	0.022108978026566
ENST00000399914	GRIK1-207	ENSG00000171189	GRIK1	chr21:29536933-29940022	0.0265876666666667	0	11.9526128314248	0.000237511128427408	0.0221598113864725
ENST00000442677	CDH23-207	ENSG00000107736	CDH23	chr10:71439832-71717907	0.037225	0	11.9056536801485	0.000238110579974264	0.0221910446426185
ENST00000618940	AP2B1-217	ENSG00000006125	AP2B1	chr17:35587515-35724086	7.193441	0	18.4229017804323	0.000238718170736546	0.0222291811172514
ENST00000313936	TRDMT1-201	ENSG00000107614	TRDMT1	chr10:17157444-17174660	0.656361666666667	0	12.039142209504	0.000239160106531927	0.0222487329949015
ENST00000370566	ODF2L-204	ENSG00000122417	ODF2L	chr1:86348738-86396340	0.244566	0	12.0779110934733	0.000239715300318653	0.0222781738307283
ENST00000536837	ANAPC5-211	ENSG00000089053	ANAPC5	chr12:121345999-121399896	0.199176333333333	0	11.9403857939895	0.000240022413920041	0.0222781738307283
ENST00000333010	JAKMIP2-202	ENSG00000176049	JAKMIP2	chr5:147591362-147782768	0.368226666666667	0	14.6871009062839	0.000240057267343232	0.0222781738307283
ENST00000580650	AKAIN1-202	ENSG00000231824	AKAIN1	chr18:5145285-5197503	2.00685766666667	0	15.2571615257848	0.000240203708252297	0.0222809846883447
ENST00000546190	ADGRB3-203	ENSG00000135298	ADGRB3	chr6:68638676-69388891	0.095196	0	14.7050478257612	0.000240466743435162	0.0222838323958695
ENST00000377016	GABBR1-204	ENSG00000204681	GABBR1	chr6:29602230-29633135	3.46601033333333	0	15.28878455946	0.000241372067870042	0.0223444195414576
ENST00000267219	SLAIN1-201	ENSG00000139737	SLAIN1	chr13:77719598-77764229	0	0.369639333333333	-13.6619716850195	0.000241452191074054	0.0223444195414576
ENST00000567348	ARHGAP11A-208	ENSG00000198826	ARHGAP11A	chr15:32615539-32636181	0.514777666666667	0	11.9459585368954	0.00024146999457548	0.0223444195414576
ENST00000378011	PGAP3-203	ENSG00000161395	PGAP3	chr17:39671123-39688057	4.07734333333333	0	14.6569719598059	0.000242021979255356	0.0223739114075464
ENST00000358866	DZANK1-204	ENSG00000089091	DZANK1	chr20:18383371-18465381	1.12870933333333	0	15.0814698397221	0.000242680962013763	0.0224166407017221
ENST00000398356	SLC2A11-204	ENSG00000133460	SLC2A11	chr22:23856872-23885536	0.365894666666667	0	11.9143339432061	0.000244488798803087	0.0225481319588911
ENST00000616566	PGM3-215	ENSG00000013375	PGM3	chr6:83168267-83193234	0	0.195701	-11.8673269736913	0.000244494275899875	0.0225481319588911
ENST00000011292	CPA1-201	ENSG00000091704	CPA1	chr7:130380494-130388108	410.85848	18983.9941406667	-6.58469840864845	0.000246380003239923	0.0226937220730353
ENST00000552706	ACAD10-223	ENSG00000111271	ACAD10	chr12:111712498-111734047	0.464577	0	11.8512149255248	0.000246435445309348	0.0226937220730353
ENST00000417237	TCAIM-205	ENSG00000179152	TCAIM	chr3:44338119-44407790	0.149575	0	11.9052509850389	0.000246706925830221	0.0226937220730353
ENST00000407112	AMZ1-202	ENSG00000174945	AMZ1	chr7:2688202-2713100	0.513432333333333	0	12.2186723051221	0.000246938532626304	0.0226937220730353
ENST00000371897	SLC2A6-201	ENSG00000160326	SLC2A6	chr9:133471095-133479096	1.29933666666667	0	11.9006012386078	0.00024699852598862	0.0226937220730353
ENST00000529054	MS4A6A-210	ENSG00000110077	MS4A6A	chr11:60172047-60184633	5.53288166666667	0	14.6330527234121	0.000247019375412474	0.0226937220730353
ENST00000413539	DYSF-210	ENSG00000135636	DYSF	chr2:71453722-71686648	0.29679	0	14.6272073252054	0.000247630636129926	0.0227281085050828
ENST00000587574	DHX8-204	ENSG00000067596	DHX8	chr17:43522152-43526803	2.23396133333333	0	11.9122470887124	0.000248027980603147	0.0227536907600185
ENST00000540999	TCF4-207	ENSG00000196628	TCF4	chr18:55227690-55586105	0.0298116666666667	0	11.9512579065253	0.000248509274346794	0.0227694685343143
ENST00000330330	AMY1B-201	ENSG00000174876	AMY1B	chr1:103687418-103696290	0.380633333333333	105.159633666667	-9.18231311655992	0.000249857884217408	0.0228668838931318
ENST00000495583	CTRB1-202	ENSG00000168925	CTRB1	chr16:75222610-75223607	9.85866533333333	635.323761	-7.09984072333103	0.00025034303034117	0.0229003585098688
ENST00000428084	DOCK4-204	ENSG00000128512	DOCK4	chr7:111726478-112206411	0.790516	0.000303333333333333	10.1923845299723	0.00025106956852303	0.0229246941665136
ENST00000555456	GPHN-207	ENSG00000171723	GPHN	chr14:66824474-67058726	0.311659333333333	0	14.7364997475429	0.000251145004999406	0.0229246941665136
ENST00000373109	SPOCK2-202	ENSG00000107742	SPOCK2	chr10:72059034-72088551	2.39227566666667	0	14.6468129442616	0.000251402775952164	0.0229246941665136
ENST00000639939	NHSL2-208	ENSG00000204131	NHSL2	chrX:72132075-72143574	0.922854333333333	0	11.9456193207104	0.000252258484444767	0.0229614468303747
ENST00000492394	ZNF148-207	ENSG00000163848	ZNF148	chr3:125232079-125375251	0.476492666666667	0	14.6109974923611	0.000252321899921632	0.0229614468303747
ENST00000642466	AGPS-205	ENSG00000018510	AGPS	chr2:177434327-177559299	0.0803286666666667	0	11.8609311072737	0.000252327537695451	0.0229614468303747
ENST00000395090	RTN1-203	ENSG00000139970	RTN1	chr14:59595977-59630609	0.559836333333333	0	12.8240501756604	0.000252751043830539	0.0229651933131225
ENST00000604011	RNF103-CHMP3-202	ENSG00000249884	RNF103-CHMP3	chr2:86505668-86721122	0.046333	0	11.8479388545513	0.0002527886160355	0.0229651933131225
ENST00000561243	ACAN-208	ENSG00000157766	ACAN	chr15:88836207-88874481	1.768038	0	14.5941920385593	0.00025320674498764	0.0229651933131225
ENST00000316296	ANO1-201	ENSG00000131620	ANO1	chr11:70085414-70163577	0.230709666666667	0	12.7134894098915	0.000253691725969419	0.0229770112633475
ENST00000330494	CHD3-201	ENSG00000170004	CHD3	chr17:7888851-7912760	4.56837966666667	0	15.3132967939276	0.000254505574458932	0.0230035575164367
ENST00000649046	LRP2-206	ENSG00000081479	LRP2	chr2:169127109-169362534	0.0486263333333333	0	12.0482331665911	0.000255940217279668	0.0230604660308465
ENST00000646932	SUCLA2-219	ENSG00000136143	SUCLA2	chr13:47942656-48001273	0.00467466666666667	1.90863266666667	-9.69436202610897	0.000258280148503502	0.0232058967150746
ENST00000578524	EPB41L3-213	ENSG00000082397	EPB41L3	chr18:5396201-5419813	0.595231666666667	0	12.3102537562451	0.000259373430844621	0.0232714258053178
ENST00000374748	CUL2-202	ENSG00000108094	CUL2	chr10:35008551-35090364	0.792942666666667	0	14.567474133088	0.000260358988184739	0.0233288563162009
ENST00000601836	ESM1-204	ENSG00000164283	ESM1	chr5:54985249-55022671	0.372823333333333	0	12.3001093678805	0.000261486497078165	0.0233707464358724
ENST00000597611	FKBP8-208	ENSG00000105701	FKBP8	chr19:18538216-18544077	1.772879	0	11.8912862262573	0.000261820586944819	0.0233707464358724
ENST00000544856	MARCH10-203	ENSG00000173838	MARCH10	chr17:62704948-62808290	0.222915333333333	0	13.0725792354917	0.000261970399799381	0.0233732427634959
ENST00000483909	PALM2-204	ENSG00000243444	PALM2	chr9:109780403-109943623	0.0590106666666667	0	11.7950939785718	0.000263189108805193	0.0234492572208807
ENST00000540306	DHX8-202	ENSG00000067596	DHX8	chr17:43483963-43526786	1.686251	0	14.6574654274964	0.0002637145230016	0.0234677978522422
ENST00000615421	NBPF9-207	ENSG00000269713	NBPF9	chr1:149054027-149103539	0.223863333333333	0	12.0131149323435	0.000263936311908973	0.0234722220824937
ENST00000519748	MAGI2-204	ENSG00000187391	MAGI2	chr7:78078383-78490020	0.154665	0	14.5397205096472	0.000265646014982699	0.0235465176373884
ENST00000637173	STXBP1-218	ENSG00000136854	STXBP1	chr9:127612265-127692936	1.73269633333333	0.00505733333333333	7.32176874626671	0.000265661006497704	0.0235465176373884
ENST00000573659	BAIAP2-213	ENSG00000175866	BAIAP2	chr17:81057336-81099955	0.241419	0	11.8990753308736	0.000266203232977259	0.0235485528042591
ENST00000526781	CFAP300-202	ENSG00000137691	CFAP300	chr11:102047455-102081435	0.345645	0	12.0902074165255	0.000266225951148758	0.0235485528042591
ENST00000432749	C1QB-202	ENSG00000173369	C1QB	chr1:22653189-22661316	3.836539	0.00101533333333333	10.3239550973018	0.000266267749419721	0.0235485528042591
ENST00000455596	HMGB3-205	ENSG00000029993	HMGB3	chrX:150983385-150987892	2.13902966666667	0	11.7968275440179	0.000266680167440369	0.0235741581194695
ENST00000650117	PDE10A-223	ENSG00000112541	PDE10A	chr6:165333025-165576448	0.263183	0	14.5495568603304	0.000266978093991286	0.0235896236203954
ENST00000279168	GPHA2-201	ENSG00000149735	GPHA2	chr11:64934471-64935893	0.324075	26.423392	-7.395871963432	0.000267714924294343	0.0236099903541891
ENST00000537485	SEZ6L2-204	ENSG00000174938	SEZ6L2	chr16:29871161-29899264	2.51677033333333	0	14.6755901221615	0.000269091709968949	0.0236723777262598
ENST00000523448	SNAP91-219	ENSG00000065609	SNAP91	chr6:83554051-83592982	1.740558	0	14.6309978276032	0.000269148733590369	0.0236723777262598
ENST00000310847	ANKRD10-202	ENSG00000088448	ANKRD10	chr13:110892692-110915006	2.91554933333333	0	14.5319791689621	0.000270196644552789	0.0237210395154869
ENST00000345739	ATF2-202	ENSG00000115966	ATF2	chr2:175072250-175168206	0.008329	0.628867333333333	-7.27719191665306	0.000271653316932958	0.0237970736961979
ENST00000433139	NSG1-203	ENSG00000168824	NSG1	chr4:4386538-4418999	2.962859	0	15.1290088191504	0.000272277957142706	0.0237970736961979
ENST00000494088	SLMAP-219	ENSG00000163681	SLMAP	chr3:57896310-57927486	0.305195	0	11.7819754087064	0.00027267938013529	0.0237970736961979
ENST00000649770	KDM5B-233	ENSG00000117139	KDM5B	chr1:202727675-202808421	0.949858333333333	0	14.7972523645723	0.000272786269084116	0.0237970736961979
ENST00000359526	DNMT1-202	ENSG00000130816	DNMT1	chr19:10133346-10194953	2.09023366666667	0.001093	9.8728373030651	0.000272815667301506	0.0237970736961979
ENST00000457381	NTM-208	ENSG00000182667	NTM	chr11:132310196-132335451	0.379403666666667	0	11.792595817588	0.000273716595871676	0.0238135327307175
ENST00000555030	ATP5MPL-210	ENSG00000156411	ATP5MPL	chr14:103912300-103921520	1.84191633333333	0	12.6331396926598	0.000273733710282172	0.0238135327307175
ENST00000445815	AFF3-213	ENSG00000144218	AFF3	chr2:99554393-99578370	0.415015	0	11.8505033827074	0.000273812520518264	0.0238135327307175
ENST00000609122	MAU2-216	ENSG00000129933	MAU2	chr19:19320986-19342560	0.521934	0	12.0218566268244	0.000273875987277998	0.0238135327307175
ENST00000431891	BGN-202	ENSG00000182492	BGN	chrX:153494993-153506626	5.359081	0.00271133333333333	9.6633911357838	0.000274158494870011	0.0238156695877865
ENST00000253807	PCDHAC1-201	ENSG00000248383	PCDHAC1	chr5:140926893-141012344	0.79517	0	14.6193868671545	0.000274903837837924	0.0238289329838499
ENST00000289292	SHROOM4-201	ENSG00000158352	SHROOM4	chrX:50591647-50814302	0.127355666666667	0	13.3710473219865	0.000275993566053772	0.02385328991147
ENST00000424778	SDK2-203	ENSG00000069188	SDK2	chr17:73337939-73414655	0.131252333333333	0	11.8487743781314	0.000276058063874303	0.02385328991147
ENST00000259938	CLPS-201	ENSG00000137392	CLPS	chr6:35794982-35797311	480.675740666667	26767.751953	-6.87025641663473	0.00027611361716126	0.02385328991147
ENST00000380664	AL121768.1-204	ENSG00000165521	AL121768.1	chr14:88615818-88792503	0.419244666666667	0	14.7462258668673	0.00027712803498252	0.0239029160568893
ENST00000534635	C11orf74-210	ENSG00000166352	C11orf74	chr11:36594516-36659274	0.161122666666667	0	11.895197244715	0.000277893427180011	0.023942324281295
ENST00000262041	MEOX2-201	ENSG00000106511	MEOX2	chr7:15611212-15686683	0.975060666666667	0	14.6953222646718	0.000278745146166258	0.0239734002894031
ENST00000525740	ILDR2-204	ENSG00000143195	ILDR2	chr1:166918866-166975482	0.172218	0	11.8169821495248	0.000278820049762327	0.0239734002894031
ENST00000505428	FYB1-204	ENSG00000082074	FYB1	chr5:39107302-39219573	0.627896333333333	0	14.6356473265539	0.000279820831506981	0.0240379001360621
ENST00000400405	SIAH3-201	ENSG00000215475	SIAH3	chr13:45777242-45851753	0.214291666666667	0	12.5444851122481	0.000280136344924874	0.0240542320345631
ENST00000420775	DLG2-210	ENSG00000150672	DLG2	chr11:83469287-83682298	0.349516666666667	0	14.7643398141335	0.000280427274450985	0.0240684393385056
ENST00000409315	AGFG1-204	ENSG00000173744	AGFG1	chr2:227472369-227555728	0	0.368525	-14.4582962298041	0.000280798625758697	0.0240787645892544
ENST00000615172	POFUT2-214	ENSG00000186866	POFUT2	chr21:45263979-45277410	4.98455466666667	0	14.5988065298274	0.000282336611049869	0.024156654957467
ENST00000620295	KIF1B-211	ENSG00000054523	KIF1B	chr1:10232329-10381596	0.0645056666666667	0	11.8044323137775	0.000282599937738902	0.024168405286119
ENST00000556826	SLC35F4-206	ENSG00000151812	SLC35F4	chr14:57563922-57866062	0.233880333333333	0	14.6891528675211	0.000283292691474909	0.0241973893163435
ENST00000538135	RIMKLB-207	ENSG00000166532	RIMKLB	chr12:8699846-8777190	0	0.362299	-14.3726673411325	0.00028331727566536	0.0241973893163435
ENST00000637441	MAGI2-235	ENSG00000187391	MAGI2	chr7:78017092-79453487	0.0497016666666667	0	14.6530988101181	0.000284230072862599	0.0242321927674969
ENST00000487331	KIAA0408-205	ENSG00000189367	KIAA0408	chr6:127447598-127459365	1.026532	0	12.1364377046347	0.00028466524605577	0.024258512138893
ENST00000406247	DGKB-205	ENSG00000136267	DGKB	chr7:14175973-14841347	0.105566	0	14.6804176685176	0.000286917682970319	0.0243757716338536
ENST00000368248	THEMIS-201	ENSG00000172673	THEMIS	chr6:127708194-127901081	0.330700666666667	0	14.4970103674775	0.000287536435641739	0.0244056091889277
ENST00000453085	PNPLA8-207	ENSG00000135241	PNPLA8	chr7:108472531-108528161	0.191212	0	11.9526015421825	0.00028806660783272	0.0244161055918497
ENST00000307377	GLB1-202	ENSG00000170266	GLB1	chr3:32996729-33097146	1.83602566666667	0	16.0096816090054	0.000288169232685769	0.0244161055918497
ENST00000495744	PLS1-210	ENSG00000120756	PLS1	chr3:142596432-142669494	1.077353	0	14.7889224457709	0.000289080214566196	0.0244716735036013
ENST00000437941	SSX2IP-203	ENSG00000117155	SSX2IP	chr1:84643707-84690468	4.58915933333333	0.014437	7.2205201376993	0.00029005668386599	0.0245435039182151
ENST00000358939	DPP8-204	ENSG00000074603	DPP8	chr15:65446617-65517680	0.129493	0	11.7331422517825	0.000290453379572688	0.0245662343635498
ENST00000639409	PAX6-257	ENSG00000007372	PAX6	chr11:31789202-31812183	2.66076166666667	0	14.4826886458899	0.000291461506186061	0.0246189358979045
ENST00000313116	ZNF41-201	ENSG00000147124	ZNF41	chrX:47445879-47482585	1.64629133333333	0	14.4420040185474	0.000291605664995597	0.0246202714294808
ENST00000361317	TCEA2-203	ENSG00000171703	TCEA2	chr20:64057293-64072346	0.626359666666667	0	11.7741838094074	0.000292839430518766	0.0247026929460257
ENST00000453254	IQCG-204	ENSG00000114473	IQCG	chr3:197913722-197949885	0.637487666666667	0	13.075862181216	0.000293736805174635	0.0247675000670876
ENST00000525810	EDA-209	ENSG00000158813	EDA	chrX:69616067-69861061	0	0.106567	-14.3233681477095	0.000294127873759793	0.0247678136013926
ENST00000262623	ATP4A-201	ENSG00000105675	ATP4A	chr19:35550043-35563658	0.010179	1.966423	-8.59183954587509	0.000294337439569411	0.024774585057219
ENST00000540510	GPR19-203	ENSG00000183150	GPR19	chr12:12660891-12684521	0.456623	0	11.9748025874466	0.000294655325505892	0.0247795957102884
ENST00000509337	DAB2-209	ENSG00000153071	DAB2	chr5:39373021-39394400	0.454877666666667	0	11.820300370074	0.000294902803797345	0.0247895400256029
ENST00000598381	ZNF43-210	ENSG00000198521	ZNF43	chr19:21807353-21851968	0.253896333333333	0	12.0450205045043	0.000296059533187995	0.0248649824666319
ENST00000269141	CDH2-201	ENSG00000170558	CDH2	chr18:27950966-28177130	13.7448993333333	0.0438846666666667	7.23503545865459	0.000296581935784212	0.0248870646683318
ENST00000294664	WDR63-201	ENSG00000162643	WDR63	chr1:85062327-85133138	1.74717	0	15.5004117570653	0.000296918069658226	0.0248959124591573
ENST00000400271	CELA3A-203	ENSG00000142789	CELA3A	chr1:22007450-22012539	2.53556033333333	145.619446	-6.92753298730479	0.000297907118681365	0.024929007631816
ENST00000603656	ZNF559-ZNF177-206	ENSG00000270011	ZNF559-ZNF177	chr19:9324291-9381190	0.217516333333333	0	12.1589902117905	0.000298180267908668	0.024929007631816
ENST00000592204	RTBDN-213	ENSG00000132026	RTBDN	chr19:12825478-12834576	1.13178933333333	0	11.8999886920523	0.000299023553871548	0.0249569576100552
ENST00000352433	PTTG1-201	ENSG00000164611	PTTG1	chr5:160421855-160428739	1.84802	0	12.1686276085976	0.000299315855765453	0.0249635930574817
ENST00000413170	PCCA-204	ENSG00000175198	PCCA	chr13:100368499-100491817	0	0.220727	-14.3821989790089	0.000300565439801811	0.0250407076002147
ENST00000474594	AHCYL2-208	ENSG00000158467	AHCYL2	chr7:129368141-129427211	1.729277	0	15.159887001179	0.000300718764568075	0.0250407076002147
ENST00000308366	PLA2G1B-201	ENSG00000170890	PLA2G1B	chr12:120322115-120327779	28.978562	1644.13448066667	-6.89385404318863	0.000300765876679905	0.0250407076002147
ENST00000381360	GP2-203	ENSG00000169347	GP2	chr16:20310489-20327808	1.20311333333333	74.216437	-6.99004696830642	0.000300894015263766	0.0250407076002147
ENST00000395038	SOS1-201	ENSG00000115904	SOS1	chr2:38985686-39120450	0.529807666666667	0	14.6508703096939	0.000301318025039649	0.0250468666108153
ENST00000342443	TSHR-202	ENSG00000165409	TSHR	chr14:80955431-81108950	0.065399	0	11.8686422641934	0.00030216839409467	0.0250875929876004
ENST00000521253	TRIM35-203	ENSG00000104228	TRIM35	chr8:27287701-27311238	0.383609666666667	0	11.6986411527097	0.000302241247983029	0.0250875929876004
ENST00000342560	GDAP1L1-201	ENSG00000124194	GDAP1L1	chr20:44247247-44280373	1.839737	0	14.476071868015	0.000302856725134684	0.0251169439251884
ENST00000646253	KIAA1211-209	ENSG00000109265	KIAA1211	chr4:56049847-56314663	0.042364	0	12.0178399690891	0.0003035561154406	0.0251388893776162
ENST00000287713	NMNAT2-201	ENSG00000157064	NMNAT2	chr1:183248237-183418380	11.5574526666667	0.00159466666666667	11.726976126103	0.000303645545095461	0.0251388893776162
ENST00000648929	NHS-206	ENSG00000188158	NHS	chrX:17656139-17687894	0.294458333333333	0	11.7592389406948	0.000306466562977865	0.0253218453711715
ENST00000504376	CDH12-202	ENSG00000154162	CDH12	chr5:21750673-22853341	0.0517073333333333	0	14.381175793389	0.00030783939362737	0.0253636922407888
ENST00000587107	ZBTB7C-207	ENSG00000184828	ZBTB7C	chr18:48041033-48409292	0.185377333333333	0	14.587044446415	0.000307947552346134	0.0253636922407888
ENST00000648608	CD53-206	ENSG00000143119	CD53	chr1:110871188-110899922	2.147614	0	14.446626185783	0.000308289242300226	0.0253809372979574
ENST00000405863	NXPH1-201	ENSG00000122584	NXPH1	chr7:8433609-8752961	0.337085333333333	0	15.2995813448944	0.00030843107767801	0.0253809977124954
ENST00000652005	SP3-212	ENSG00000172845	SP3	chr2:173908558-173964069	1.12348533333333	0	14.4608227136928	0.000308657517471321	0.0253809977124954
ENST00000456470	KCTD17-205	ENSG00000100379	KCTD17	chr22:37051876-37063374	0.930407	0	11.9476474698524	0.000309300172650394	0.0254096383805832
ENST00000464295	GPR156-203	ENSG00000175697	GPR156	chr3:120165481-120285094	0.141939333333333	0	12.6334370732663	0.000309794960130612	0.0254393913643213
ENST00000504907	RBPJ-208	ENSG00000168214	RBPJ	chr4:26362436-26431156	0.289984	0	12.8243072002567	0.000312565547081932	0.0256011469124644
ENST00000436087	ZNF438-205	ENSG00000183621	ZNF438	chr10:30844638-31031937	0.311058666666667	0	14.3742447357854	0.000312735278370642	0.0256041164205925
ENST00000636071	SCN2A-209	ENSG00000136531	SCN2A	chr2:165239434-165392310	0.124501	0	12.7965902704877	0.000313123276897855	0.0256249456445952
ENST00000632716	RIMS2-214	ENSG00000176406	RIMS2	chr8:103500751-104014615	0.0312903333333333	0	12.5554820600881	0.000314166793217247	0.0256884250251058
ENST00000508660	ATP2C1-215	ENSG00000017260	ATP2C1	chr3:130967388-130997752	0.296591	0	11.6913591273048	0.000314804702596421	0.025707710547279
ENST00000409680	ACVR1C-204	ENSG00000123612	ACVR1C	chr2:157533742-157597560	0.178190333333333	0	12.051316686876	0.000314991418575216	0.0257109962472878
ENST00000562079	CACNA1H-203	ENSG00000196557	CACNA1H	chr16:1210067-1221084	0.890849333333333	0	11.834488804984	0.000315113004964804	0.0257109962472878
ENST00000555307	NUMB-214	ENSG00000133961	NUMB	chr14:73284254-73458283	0	0.213488	-14.8294178274298	0.000315919432274013	0.0257658354999841
ENST00000638705	GNAO1-214	ENSG00000087258	GNAO1	chr16:56191734-56357015	0.361358666666667	0	14.4467101700307	0.000316103050792068	0.0257698545338667
ENST00000437395	DONSON-205	ENSG00000159147	DONSON	chr21:33578201-33588634	0.932141	0	11.7940084559373	0.000316618026387141	0.0258008720950354
ENST00000284776	SORBS2-201	ENSG00000154556	SORBS2	chr4:185585444-185956368	0	0.119935333333333	-15.0928558184083	0.000317590141590731	0.0258471484559363
ENST00000367767	KIFAP3-203	ENSG00000075945	KIFAP3	chr1:169921326-170074588	1.140782	0.000152666666666667	11.5197446460141	0.000318128619768929	0.0258799925730173
ENST00000492145	CEP170-217	ENSG00000143702	CEP170	chr1:243139984-243163310	0.403287333333333	0	11.7712024339854	0.000319283450002285	0.0259480966786684
ENST00000600537	SPHK2-211	ENSG00000063176	SPHK2	chr19:48619452-48629916	0.850824333333333	0	11.6860657436352	0.000320245412549949	0.0259970699375345
ENST00000540124	P2RY6-208	ENSG00000171631	P2RY6	chr11:73271522-73297804	0.410034	0	11.9341797662456	0.000320818230071764	0.0260325537155313
ENST00000588411	CIRBP-219	ENSG00000099622	CIRBP	chr19:1261156-1271433	0.883589	0	11.7174670509297	0.000321215042899412	0.0260537317565242
ENST00000374415	ADAM23-202	ENSG00000114948	ADAM23	chr2:206443867-206617842	0.766733333333333	0	15.6050688151216	0.000322559142251543	0.0261296061918928
ENST00000645081	ADNP-208	ENSG00000101126	ADNP	chr20:50890372-50931364	1.417532	0	14.3649684667206	0.000323347750380481	0.0261603467805718
ENST00000636251	ATP6AP2-213	ENSG00000182220	ATP6AP2	chrX:40580970-40606617	0.430726	0	12.010738414681	0.000324091202497492	0.0262006788734921
ENST00000558134	SEC11A-203	ENSG00000140612	SEC11A	chr15:84669544-84716089	0	0.556956333333333	-14.253866145245	0.000324721550396359	0.026205179387792
ENST00000611941	ZMYND8-219	ENSG00000101040	ZMYND8	chr20:47209214-47356889	0.640428	0	15.1128212903414	0.000325766208728107	0.0262784285068415
ENST00000650450	DCLRE1B-204	ENSG00000118655	DCLRE1B	chr1:113905326-113914086	1.15755833333333	0	11.8518359072885	0.000329426204999827	0.0264746373470397
ENST00000382297	KANK1-205	ENSG00000107104	KANK1	chr9:504716-746105	0.00161266666666667	1.79168033333333	-11.1136014140882	0.000330050439869726	0.0264869716015481
ENST00000305409	SCG2-201	ENSG00000171951	SCG2	chr2:223596940-223602361	215.555183666667	1.11492366666667	6.56513526722178	0.000332416278289275	0.026613419274975
ENST00000551173	CD63-211	ENSG00000135404	CD63	chr12:55725819-55728647	0	3.176924	-12.6658974870503	0.000333280533378228	0.0266301511586871
ENST00000381160	NPC1L1-202	ENSG00000015520	NPC1L1	chr7:44513361-44541315	2.61748433333333	0	14.7371228486758	0.000333290265066208	0.0266301511586871
ENST00000392644	ARMC2-203	ENSG00000118690	ARMC2	chr6:108848422-108974476	0.438199	0	14.3357563708469	0.000333991589105171	0.026659437128572
ENST00000562208	BAIAP3-207	ENSG00000007516	BAIAP3	chr16:1333645-1348640	4.189597	0	14.5222043972503	0.000334074037909241	0.026659437128572
ENST00000428195	SEC14L2-205	ENSG00000100003	SEC14L2	chr22:30396941-30415865	0.463733	0	11.6535491990662	0.000334104127061428	0.026659437128572
ENST00000580640	PIEZO2-210	ENSG00000154864	PIEZO2	chr18:10671527-11148588	0.178334333333333	0	14.9563976808458	0.000334579244744158	0.0266632738936839
ENST00000448525	CLCN7-203	ENSG00000103249	CLCN7	chr16:1444936-1475084	1.85241133333333	0	14.3232328285725	0.000334819469877539	0.0266632738936839
ENST00000309395	MOB1B-201	ENSG00000173542	MOB1B	chr4:70902336-70988168	0.00159166666666667	0.894157	-10.0589033793299	0.000334845962777972	0.0266632738936839
ENST00000263991	EHBP1-201	ENSG00000115504	EHBP1	chr2:62705866-63046487	4.33513966666667	0.001014	10.971557049005	0.000335551120313675	0.0266906512834385
ENST00000413380	HDAC9-206	ENSG00000048052	HDAC9	chr7:18495710-18591544	0.258376333333333	0	13.1755376578173	0.000335675608179647	0.0266906512834385
ENST00000219660	AQP8-201	ENSG00000103375	AQP8	chr16:25216947-25228932	3.01858666666667	138.133728333333	-6.59089412631936	0.000335805788256947	0.0266906512834385
ENST00000436581	RUNX1T1-205	ENSG00000079102	RUNX1T1	chr8:91954967-92095654	0.0983876666666667	0	12.2950766164802	0.00033588547998551	0.0266906512834385
ENST00000396103	PHF21B-202	ENSG00000056487	PHF21B	chr22:44881162-45008993	0.683004666666667	0	14.9974355009155	0.000338044297872299	0.0268177615547369
ENST00000355797	MXRA7-201	ENSG00000182534	MXRA7	chr17:76672551-76710955	1.76756566666667	0	14.6237037605413	0.000338386934876675	0.0268338461276222
ENST00000401647	SUGCT-202	ENSG00000175600	SUGCT	chr7:40134977-40860631	0.079666	0	14.3536581743905	0.000339621927428617	0.0268984212341017
ENST00000551806	AL021546.1-201	ENSG00000111780	AL021546.1	chr12:120438198-120460006	0.406392333333333	0	11.6724957360324	0.000341672579483868	0.0269944616863775
ENST00000521156	MTO1-216	ENSG00000135297	MTO1	chr6:73482115-73501038	0.460729333333333	0	11.6569507502167	0.000342241787156366	0.0269944616863775
ENST00000401917	NLGN1-202	ENSG00000169760	NLGN1	chr3:174275314-174281303	1.51011033333333	0	11.713380741331	0.000343665269938479	0.027062229230685
ENST00000530472	PDE4DIP-230	ENSG00000178104	PDE4DIP	chr1:148808181-148932725	0.753592666666667	0	12.7902978804806	0.000344138357165968	0.0270696284852389
ENST00000376208	NTRK2-205	ENSG00000148053	NTRK2	chr9:84669778-84877898	0.365630333333333	0	14.7991399781261	0.00034429434209596	0.0270696284852389
ENST00000422901	CELA2B-202	ENSG00000215704	CELA2B	chr1:15476465-15482357	1.14542333333333	56.8612873333333	-6.70930828311457	0.000346779478641372	0.0271958190884632
ENST00000373093	GRIK3-202	ENSG00000163873	GRIK3	chr1:36804618-37034129	0.384470666666667	0	15.0090602127456	0.000347769800145356	0.0272408354316996
ENST00000429860	OGA-204	ENSG00000198408	OGA	chr10:101803747-101817866	0.636793666666667	0	11.7056863808895	0.000348483308809567	0.0272627535341202
ENST00000310252	TTLL3-201	ENSG00000214021	TTLL3	chr3:9813294-9834821	0.401134333333333	0	11.6427400379212	0.000348564047384367	0.0272627535341202
ENST00000652513	IFNAR1-205	ENSG00000142166	IFNAR1	chr21:33324975-33349077	0.000313	0.381085333333333	-10.3782891735811	0.000349181848289773	0.0272949503048842
ENST00000300093	PLK1-201	ENSG00000166851	PLK1	chr16:23678889-23690367	1.132998	0	12.1968563457972	0.000349494914751629	0.0273082941027419
ENST00000403444	CEACAM1-207	ENSG00000079385	CEACAM1	chr19:42507314-42528478	0.541730666666667	0	12.0594083847287	0.000349893931890435	0.0273283401811412
ENST00000611745	SRRM3-204	ENSG00000177679	SRRM3	chr7:76201896-76287287	2.08336766666667	0.00115	9.6932589555982	0.000350888529264667	0.0273678953274892
ENST00000511368	ADAMTS16-203	ENSG00000145536	ADAMTS16	chr5:5140330-5223727	0	0.0622963333333333	-11.9925907198435	0.000351326335549747	0.0273678953274892
ENST00000397638	PRMT2-206	ENSG00000160310	PRMT2	chr21:46635615-46664951	0.009262	1.37220266666667	-8.15095199999355	0.000351416712611729	0.0273678953274892
ENST00000538839	ALDH4A1-206	ENSG00000159423	ALDH4A1	chr1:18871432-18902528	2.31102	0	14.6556477245827	0.000351541739016986	0.0273678953274892
ENST00000262963	PTPRS-201	ENSG00000105426	PTPRS	chr19:5206537-5286163	0.000196666666666667	1.13407433333333	-13.3018885524437	0.000354869500023138	0.0275264220954058
ENST00000556504	WARS-230	ENSG00000140105	WARS	chr14:100346778-100376287	0.352409333333333	0	11.8811401596563	0.00035532063982555	0.0275409635955501
ENST00000359624	CBS-202	ENSG00000160200	CBS	chr21:43053191-43076362	0.00334066666666667	1.23407066666667	-9.47239487952999	0.000357468796943052	0.0276206020788378
ENST00000447608	COL11A1-205	ENSG00000060718	COL11A1	chr1:103030901-103082859	0.187243333333333	0	11.8058950452022	0.00036056718518175	0.0278243607595171
ENST00000554034	CDH24-205	ENSG00000139880	CDH24	chr14:23047660-23055826	1.149019	0	11.7432638934294	0.000360596172804169	0.0278243607595171
ENST00000445203	ZGRF1-203	ENSG00000138658	ZGRF1	chr4:112539333-112633176	0.558211666666667	0	14.2582975104142	0.000362052119544261	0.0278806293984656
ENST00000510676	PTCD2-208	ENSG00000049883	PTCD2	chr5:72320388-72358384	0.216956333333333	0	11.5785106170355	0.000363982565891011	0.0279843509827829
ENST00000622051	TSC22D1-213	ENSG00000102804	TSC22D1	chr13:44432143-44437254	5.30728066666667	0	13.3107988263155	0.000364616257383271	0.0280106181708234
ENST00000536878	ZIK1-202	ENSG00000171649	ZIK1	chr19:57584140-57593777	1.640796	0	12.5310511120912	0.000365277728474889	0.0280234945339789
ENST00000616972	SEPT2-245	ENSG00000168385	SEPT2	chr2:241315861-241354024	0	0.240780666666667	-12.8141449810374	0.000365368225358954	0.0280234945339789
ENST00000372080	CEL-201	ENSG00000170835	CEL	chr9:133061978-133071861	287.323827333333	12191.0963543333	-6.47158018886579	0.000365666511967664	0.0280302599726294
ENST00000400577	RBM11-201	ENSG00000185272	RBM11	chr21:14216157-14228372	0.847951333333333	0	11.9115298020184	0.000365748680888786	0.0280302599726294
ENST00000498104	IQCB1-207	ENSG00000173226	IQCB1	chr3:121797188-121835016	0.223468666666667	0	11.5979693850069	0.000366822620115371	0.0280901194026471
ENST00000346786	MYL9-202	ENSG00000101335	MYL9	chr20:36541497-36549825	1.17166933333333	0	11.8205300990082	0.000367337388081366	0.0281108467927604
ENST00000251287	HCN2-201	ENSG00000099822	HCN2	chr19:589881-617159	11.4438066666667	0.037107	7.23713320332205	0.000367621202943196	0.0281175985863551
ENST00000357991	ADGRG2-205	ENSG00000173698	ADGRG2	chrX:18989314-19122461	1.01800266666667	0	15.6321356411374	0.000368559163895175	0.0281781034731733
ENST00000377868	BFSP1-201	ENSG00000125864	BFSP1	chr20:17493905-17558960	0.168448	0	11.9711223083766	0.000370889384847987	0.0283163501950622
ENST00000540677	SYT7-206	ENSG00000011347	SYT7	chr11:61518057-61580826	0.849872333333333	0	14.2613403380812	0.000370957841992395	0.0283163501950622
ENST00000541179	POSTN-209	ENSG00000133110	POSTN	chr13:37562583-37598844	1.50086833333333	0	14.2985675896259	0.000372362504729769	0.0283671316401064
ENST00000361017	CTRB1-201	ENSG00000168925	CTRB1	chr16:75219000-75224924	532.526825	22389.356771	-6.45338467867385	0.000374157741867189	0.0284699757372763
ENST00000291526	TFF2-201	ENSG00000160181	TFF2	chr21:42346357-42350994	26.6319786666667	0	15.4317238361722	0.000375233004514443	0.0285178570091058
ENST00000428609	ITGB6-205	ENSG00000115221	ITGB6	chr2:160101636-160200252	0	0.242856	-14.1441790624629	0.000375814614756379	0.0285493176760848
ENST00000629843	PHF21B-212	ENSG00000056487	PHF21B	chr22:44881165-45009649	0.399963666666667	0	14.230615412095	0.000376135700049858	0.0285493176760848
ENST00000262293	PRR11-201	ENSG00000068489	PRR11	chr17:59155499-59202568	0.182343333333333	0	11.6147681578097	0.000380173018997538	0.0287725319948272
ENST00000614646	STON2-209	ENSG00000140022	STON2	chr14:81261782-81398583	0.069258	0	11.7510689720877	0.000380233903854486	0.0287725319948272
ENST00000383056	TPGS2-202	ENSG00000134779	TPGS2	chr18:36796072-36828986	1.64152566666667	0	14.2579609673178	0.000380415395821026	0.0287749145518014
ENST00000642171	SLC1A2-209	ENSG00000110436	SLC1A2	chr11:35256952-35419213	0.061348	0	11.8560774444332	0.000381024129917264	0.0287869057587157
ENST00000460047	TNIK-206	ENSG00000154310	TNIK	chr3:171063881-171460063	0.127733666666667	0	14.2085910560121	0.000383029433231125	0.0288928906919231
ENST00000620035	TK2-221	ENSG00000166548	TK2	chr16:66508003-66550412	0.219153666666667	0	11.7569282788225	0.000384701211586964	0.0289848035792103
ENST00000545860	ANO2-210	ENSG00000047617	ANO2	chr12:5615184-5739968	0.068241	0	11.6240302214286	0.000386546810879373	0.029112423241828
ENST00000611519	DACH1-201	ENSG00000276644	DACH1	chr13:71437966-71867192	0.725280666666667	0	16.8275983877596	0.000387811449377398	0.029184751383609
ENST00000401886	TANGO2-205	ENSG00000183597	TANGO2	chr22:20017014-20065358	0	0.458157333333333	-14.0868986001575	0.000388112358000419	0.0291959423817374
ENST00000362025	RAB3IP-202	ENSG00000127328	RAB3IP	chr12:69739400-69815723	0.117008	0	11.6784325315434	0.000389059560442368	0.0292328046149069
ENST00000398090	SLC7A2-202	ENSG00000003989	SLC7A2	chr8:17538777-17570561	0	10.1890913333333	-17.9525482563488	0.000389355499308569	0.0292333773553414
ENST00000322315	GIPC3-201	ENSG00000179855	GIPC3	chr19:3585553-3593541	0.96366	0	11.4732735022149	0.000390357045924389	0.0292958686754483
ENST00000642920	MYO3A-208	ENSG00000095777	MYO3A	chr10:25934229-26212532	0.511608	0	15.7031203152982	0.000392141184868886	0.0293952648641947
ENST00000536860	MELK-207	ENSG00000165304	MELK	chr9:36572862-36677683	0.588249666666667	0	14.4357501826141	0.000394149032354327	0.0294841971331645
ENST00000249330	VGF-201	ENSG00000128564	VGF	chr7:101162509-101165569	170.38679	0.910735333333333	6.4852458130862	0.000394249788330858	0.0294841971331645
ENST00000620169	DNAH11-212	ENSG00000105877	DNAH11	chr7:21543215-21901321	0.589709333333333	0	16.2718230858333	0.000394700053723564	0.0294902924003916
ENST00000367380	PCMT1-202	ENSG00000120265	PCMT1	chr6:149749695-149811420	0.918691666666667	0	14.3745722473656	0.000394932670567081	0.0294902924003916
ENST00000275517	CDCA5-201	ENSG00000146670	CDCA5	chr11:65077453-65084040	1.68737633333333	0	11.9736246960978	0.000395000183504049	0.0294902924003916
ENST00000375943	CTRC-201	ENSG00000162438	CTRC	chr1:15438442-15449242	0.730260333333333	33.9342846666667	-6.61723008996003	0.000395099968559919	0.0294902924003916
ENST00000620033	CHL1-216	ENSG00000134121	CHL1	chr3:319683-409412	0.589772	0	14.2556551114223	0.000395698483885487	0.0295226306615015
ENST00000610648	AMY2B-208	ENSG00000240038	AMY2B	chr1:103571100-103579530	0	0.581607333333333	-11.9066332006443	0.000395841032510787	0.0295226306615015
ENST00000407930	LBH-205	ENSG00000213626	LBH	chr2:30232180-30257670	0.326995333333333	0	11.5959869112112	0.000396171364927037	0.0295357839398091
ENST00000488470	TNIK-214	ENSG00000154310	TNIK	chr3:171063881-171460063	0.125290333333333	0	14.1808226208914	0.000397981713820042	0.0296361965269913
ENST00000367274	UBE2T-201	ENSG00000077152	UBE2T	chr1:202331657-202341966	0.75666	0	11.4975592298678	0.000398764216341245	0.029671964727169
ENST00000637717	GABBR2-211	ENSG00000136928	GABBR2	chr9:98541887-98707461	0.0472976666666667	0	11.5014991850999	0.000398771406577045	0.029671964727169
ENST00000481342	CPA1-206	ENSG00000091704	CPA1	chr7:130380339-130383482	4.17165	527.485168666667	-8.02786212526579	0.000399886779853761	0.0296946189498704
ENST00000533560	L3MBTL3-209	ENSG00000198945	L3MBTL3	chr6:130018589-130140480	1.10848866666667	0.000617666666666667	9.60447957360005	0.000401348991073322	0.0297368753235381
ENST00000361362	ZFP2-201	ENSG00000198939	ZFP2	chr5:178895913-178933212	0.245463666666667	0	11.7311167361669	0.000404705173117627	0.0299162118818069
ENST00000404885	DUSP18-205	ENSG00000167065	DUSP18	chr22:30652051-30667843	0.592747666666667	0	11.7340756797288	0.00040577488081382	0.0299485726897127
ENST00000419900	HELLS-207	ENSG00000119969	HELLS	chr10:94545790-94574106	0.414844333333333	0	12.1018887010615	0.000406443428448979	0.0299753981784796
ENST00000535111	NUMA1-209	ENSG00000137497	NUMA1	chr11:72024299-72080463	0.154451666666667	0	11.6263584672629	0.000407332128699744	0.0300070524231405
ENST00000652472	COL8A1-209	ENSG00000144810	COL8A1	chr3:99638594-99799217	1.30520533333333	0.000687	9.72876708833762	0.000408466390098756	0.0300763476312837
ENST00000521077	DGLUCY-219	ENSG00000133943	DGLUCY	chr14:91114085-91225355	0.454537666666667	0	14.1848383421676	0.000409016368313996	0.0300841889769295
ENST00000389794	LYST-202	ENSG00000143669	LYST	chr1:235661050-235866924	0.723343	0.000153666666666667	10.8704218650247	0.000409843588426707	0.0301103969168721
ENST00000343694	RBPJL-201	ENSG00000124232	RBPJL	chr20:45306840-45317824	2.263386	93.7838923333333	-6.43623639015883	0.000410998264929947	0.0301490409828631
ENST00000534510	CTSB-232	ENSG00000164733	CTSB	chr8:11844370-11868106	70.2249806666667	0.0633476666666667	9.03559137448221	0.000411904193285736	0.0301846856743466
ENST00000572914	CRYM-207	ENSG00000103316	CRYM	chr16:21269857-21278525	0.878296666666667	0	11.4515208388338	0.000412428313058582	0.0301846856743466
ENST00000320389	KIF1A-201	ENSG00000130294	KIF1A	chr2:240713834-240820219	11.1390606666667	0.000800666666666667	12.6321191206604	0.000413224025024072	0.0302313877193908
ENST00000373671	AGFG1-202	ENSG00000173744	AGFG1	chr2:227472372-227554545	0.593034333333333	0	14.1541593173819	0.000413437044746028	0.0302354407580659
ENST00000432638	EPHA5-203	ENSG00000145242	EPHA5	chr4:65323395-65670060	0.141448333333333	0	14.1627779729739	0.000415842950903009	0.0303650833867414
ENST00000393347	FLT4-202	ENSG00000037280	FLT4	chr5:180607965-180649624	0.186834333333333	0	11.4970864921275	0.000416058970771511	0.0303689752592743
ENST00000548025	MARF1-205	ENSG00000166783	MARF1	chr16:15596171-15643108	1.10101066666667	0	14.1928627024293	0.000417200819336136	0.0304179198666493
ENST00000445105	FGF12-204	ENSG00000114279	FGF12	chr3:192139395-192727599	0.241840333333333	0	15.6977166193678	0.000417399157259675	0.0304208181388059
ENST00000412541	ARHGDIG-202	ENSG00000242173	ARHGDIG	chr16:268727-282084	0	0.325456333333333	-11.6633643824631	0.000418523322695776	0.0304495114966043
ENST00000643374	HDAC6-237	ENSG00000094631	HDAC6	chrX:48802159-48824956	2.39695633333333	0	14.3210960548513	0.00041856286304856	0.0304495114966043
ENST00000429800	CBWD5-208	ENSG00000147996	CBWD5	chr9:65675928-65733673	0.217845666666667	0	12.1917446812428	0.00041941042017086	0.0304978786388458
ENST00000377908	DIAPH3-202	ENSG00000139734	DIAPH3	chr13:59666584-60163766	0.107927666666667	0	14.2417798959949	0.000420039308059855	0.0305320349634641
ENST00000366837	EPHX1-202	ENSG00000143819	EPHX1	chr1:225825354-225845563	0.472458	32.9314673333333	-7.21059672991095	0.000420911655326593	0.0305631506202083
ENST00000367805	CCDC181-201	ENSG00000117477	CCDC181	chr1:169394870-169427474	0.226314333333333	0	11.4129658024527	0.000421056821884942	0.0305631506202083
ENST00000270879	FCN3-201	ENSG00000142748	FCN3	chr1:27369112-27374824	1.32621766666667	0	11.4441163576111	0.000421104689634878	0.0305631506202083
ENST00000585418	BRSK1-203	ENSG00000160469	BRSK1	chr19:55284421-55302921	0.465753666666667	0	11.6439289044526	0.000423847976208938	0.0307389935864951
ENST00000340699	PBX1-201	ENSG00000185630	PBX1	chr1:164559407-164792738	0.0117996666666667	1.08071266666667	-7.49783496303305	0.000425476028200089	0.0307988449469744
ENST00000339737	NUDT1-201	ENSG00000106268	NUDT1	chr7:2242905-2251145	0.906209666666667	0	11.4343332833246	0.000426804873746997	0.030860099851684
ENST00000530414	DDX25-205	ENSG00000109832	DDX25	chr11:125904509-125922256	0.608852666666667	0	11.9796550901059	0.000427388021543225	0.0308811555962988
ENST00000450656	POLR2B-206	ENSG00000047315	POLR2B	chr4:56977722-56990847	0.591101666666667	0	11.493436200382	0.000427418053476728	0.0308811555962988
ENST00000583528	SPECC1-222	ENSG00000128487	SPECC1	chr17:20009366-20110513	0.083932	0	11.6268774214074	0.000427624266172724	0.0308844220100086
ENST00000443315	TBL1XR1-212	ENSG00000177565	TBL1XR1	chr3:177051687-177196435	0.384745333333333	0	14.2912602052276	0.00042786271511054	0.0308900132954759
ENST00000618166	SCAMP1-206	ENSG00000085365	SCAMP1	chr5:78360611-78476026	0.434257333333333	0	14.1939893155752	0.000428330276228653	0.0309005096794139
ENST00000392589	WASF1-207	ENSG00000112290	WASF1	chr6:110099819-110179670	0.628537333333333	0	14.1775652094979	0.000428779982104714	0.0309100354682272
ENST00000414277	HMCN1-202	ENSG00000143341	HMCN1	chr1:186171387-186189665	0.422455	0	11.4781205962951	0.000429269311043616	0.0309217369849575
ENST00000366558	KMO-203	ENSG00000117009	KMO	chr1:241532134-241592288	0.136138333333333	0	11.5476006127429	0.000429908869892044	0.0309561820446852
ENST00000222271	COMP-201	ENSG00000105664	COMP	chr19:18782773-18791305	9.06654733333333	0.0135936666666667	8.27011886424014	0.000430677869850525	0.0309999183429932
ENST00000539240	KLRG1-204	ENSG00000139187	KLRG1	chr12:8950044-9009448	0.1829	0	11.9868339058634	0.000431628192300807	0.0310155601099372
ENST00000314672	KCNH6-201	ENSG00000173826	KCNH6	chr17:63523361-63546034	0.475747	0	11.9776529179806	0.000431930593869252	0.0310155601099372
ENST00000420125	ADGRB2-207	ENSG00000121753	ADGRB2	chr1:31738245-31756815	0.823788333333333	0	12.4277865142381	0.000433446195353167	0.0310766658713663
ENST00000596867	SYT4-208	ENSG00000132872	SYT4	chr18:43270500-43277490	1.12218033333333	0	11.5112511395573	0.00043383892007276	0.0310766658713663
ENST00000379743	POSTN-202	ENSG00000133110	POSTN	chr13:37562591-37598750	0.202208666666667	0	11.3936519904029	0.000434669590652266	0.031123738046611
ENST00000309536	SLC26A7-202	ENSG00000147606	SLC26A7	chr8:91249307-91394718	0	0.0326606666666667	-11.8489857996054	0.00043497026806649	0.0311336461462144
ENST00000532156	TMEM218-214	ENSG00000150433	TMEM218	chr11:125097243-125111579	0.697496333333333	0	11.8469011133728	0.000435315599072919	0.0311467418098332
ENST00000554410	AKAP6-203	ENSG00000151320	AKAP6	chr14:32494271-32545455	0.194355	0	11.8611405264309	0.000436051857299719	0.0311504454021769
ENST00000437725	TFPI-209	ENSG00000003436	TFPI	chr2:187496881-187554351	0	0.0636556666666667	-11.4457255394214	0.000436066371294616	0.0311504454021769
ENST00000652298	PTPRZ1-220	ENSG00000106278	PTPRZ1	chr7:121873357-122062016	0.249056666666667	0	14.1022378842837	0.000437143465133154	0.0312076833640369
ENST00000527670	JAK3-204	ENSG00000105639	JAK3	chr19:17826152-17844447	0.400867	0	11.4037362593348	0.000440131304002255	0.0313742799666416
ENST00000629385	ABCC4-207	ENSG00000125257	ABCC4	chr13:95095944-95301446	0.231815666666667	0	14.0889731035176	0.000441206789839988	0.0314319136170295
ENST00000432645	HDAC9-212	ENSG00000048052	HDAC9	chr7:18496303-18954316	0.108064	0	14.1309140338703	0.000443205865795141	0.0315068542320032
ENST00000650569	KDM5B-240	ENSG00000117139	KDM5B	chr1:202727445-202808416	0.097601	0	11.4952973894894	0.000443592968621417	0.0315068542320032
ENST00000394421	TCERG1-202	ENSG00000113649	TCERG1	chr5:146447332-146511023	0.133767333333333	0	11.5995978616368	0.000444833735640064	0.0315434833316293
ENST00000547044	LRMP-204	ENSG00000118308	LRMP	chr12:25052740-25108248	0	0.393169666666667	-13.9917309534845	0.000446411712590757	0.0315988659659491
ENST00000523772	INTS10-216	ENSG00000104613	INTS10	chr8:19842899-19852061	1.01235366666667	0	11.7559577214673	0.00044697409481093	0.0316224525487158
ENST00000441825	FGF13-205	ENSG00000129682	FGF13	chrX:138632271-139204275	0	0.0361966666666667	-13.9908903510227	0.000447815693171461	0.0316548048360029
ENST00000456296	DPF1-209	ENSG00000011332	DPF1	chr19:38211755-38229677	0.399712	0	11.3639688365933	0.000447924067555471	0.0316548048360029
ENST00000380656	TTC8-206	ENSG00000165533	TTC8	chr14:88824662-88877987	0.521025333333333	0	13.3391853919401	0.000449141538081438	0.031675211596497
ENST00000357134	NELL1-203	ENSG00000165973	NELL1	chr11:20669572-21575459	23.8751753333333	0	22.9459800078028	0.000449411902542715	0.0316826307259302
ENST00000599543	PNKP-213	ENSG00000039650	PNKP	chr19:49863966-49867909	1.822764	0	11.3806732203433	0.000450170314671661	0.0317225803002823
ENST00000628729	PDCD6-213	ENSG00000249915	PDCD6	chr5:271621-314974	1.05849366666667	0	14.0678498438111	0.000452464955679493	0.0318007270999609
ENST00000394310	CACNB1-203	ENSG00000067191	CACNB1	chr17:39177136-39197702	0.360879	0	11.4117482438773	0.000452550119908984	0.0318007270999609
ENST00000615884	UHRF1-203	ENSG00000276043	UHRF1	chr19:4910146-4960961	1.11944466666667	0	14.3196668336955	0.000452867924165149	0.0318093700303844
TCONS_00258997	TCONS_00258997	XLOC_132424	XLOC_132424	chr2:94496023-94575549	0	0.275405	-13.987939375816	0.000453724052258483	0.0318461823360716
ENST00000444614	CCDC122-201	ENSG00000151773	CCDC122	chr13:43836352-43879740	0.169289	0	11.4111548169798	0.000454490636938457	0.0318748709579663
ENST00000264218	NMU-201	ENSG00000109255	NMU	chr4:55595231-55636298	0.286348333333333	0	12.1038942515896	0.00045453069441076	0.0318748709579663
ENST00000519678	ASPH-216	ENSG00000198363	ASPH	chr8:61626141-61646872	0.364221666666667	0	11.4341330958955	0.000454682104897704	0.0318748709579663
ENST00000415753	MLPH-205	ENSG00000115648	MLPH	chr2:237527435-237553724	0.26839	0	11.3505702486422	0.000454967849785966	0.0318748709579663
ENST00000341686	ACSM6-202	ENSG00000173124	ACSM6	chr10:95194200-95228928	0	0.159244666666667	-12.0851272978832	0.000455821984168479	0.0319000554954828
ENST00000409857	GCFC2-202	ENSG00000005436	GCFC2	chr2:75664419-75710892	0	0.473115	-14.0376779871465	0.000456511576231729	0.0319250211850716
ENST00000414630	DMTF1-205	ENSG00000135164	DMTF1	chr7:87152440-87166520	0.580109	0	11.5620567571223	0.000456924630398334	0.0319394142843786
ENST00000324300	EDNRA-201	ENSG00000151617	EDNRA	chr4:147480917-147544954	0.000828333333333333	0.170583333333333	-8.52687611403318	0.000457682820351801	0.0319603229027973
ENST00000649917	L3MBTL1-229	ENSG00000185513	L3MBTL1	chr20:43507714-43550910	0	0.0826826666666667	-11.3944635593801	0.000458233465460587	0.0319754945478273
ENST00000442034	RAB3GAP1-203	ENSG00000115839	RAB3GAP1	chr2:135052298-135169989	2.131318	0.00161633333333333	9.35179378811936	0.000458453801314544	0.0319792365226045
ENST00000420342	CELF3-204	ENSG00000159409	CELF3	chr1:151702415-151716798	5.36410166666667	0.003811	9.33784980362028	0.00045943655656498	0.0320244976246647
ENST00000511181	HEXB-207	ENSG00000049860	HEXB	chr5:74640023-74721288	0	0.251343333333333	-13.9713162523996	0.000460297417798476	0.0320345632275344
ENST00000437801	NELL2-204	ENSG00000184613	NELL2	chr12:44508628-44877097	0.257304	0	15.1118390337768	0.000460379044050288	0.0320345632275344
ENST00000544538	ELAVL2-208	ENSG00000107105	ELAVL2	chr9:23690107-23821848	1.005129	0	15.5943920215955	0.000460415956305551	0.0320345632275344
ENST00000392908	SLC25A29-202	ENSG00000197119	SLC25A29	chr14:100291118-100306441	3.17043233333333	0	14.1028542316642	0.000460857403245291	0.0320450957932269
ENST00000509923	PRR16-205	ENSG00000184838	PRR16	chr5:120465631-120686431	0.0396676666666667	0	11.6754183843605	0.000460901442948068	0.0320450957932269
ENST00000510688	NEK11-209	ENSG00000114670	NEK11	chr3:131026879-131350465	0.175127	0	14.3739445640757	0.000461128465943276	0.0320492637607134
ENST00000270617	ZNF473-201	ENSG00000142528	ZNF473	chr19:50026005-50048776	0.000820333333333333	0.260813333333333	-8.70788093175732	0.000461356445071086	0.0320534951379069
ENST00000512348	FCHO2-207	ENSG00000157107	FCHO2	chr5:72956069-73088428	0.351886333333333	0	14.0544397587861	0.000461646593433254	0.0320550586160582
ENST00000376143	FGF14-202	ENSG00000102466	FGF14	chr13:101722831-101916645	0.039115	0	11.4580505416535	0.00046184259618573	0.0320550586160582
ENST00000515571	PPP2R2C-209	ENSG00000074211	PPP2R2C	chr4:6323046-6421118	0.0740886666666667	0	11.3972016651965	0.000461880265944401	0.0320550586160582
ENST00000267383	CDH24-201	ENSG00000139880	CDH24	chr14:23047660-23055826	0.897004	0	11.3894602643961	0.00046378429863132	0.0321658859860407
ENST00000515007	LHFPL2-207	ENSG00000145685	LHFPL2	chr5:78485215-78549151	4.601658	0.00551	8.63111304344313	0.00046455890878312	0.0321943687418071
ENST00000550407	TARBP2-215	ENSG00000139546	TARBP2	chr12:53502051-53506396	1.80229866666667	0	11.4904597701956	0.000465477689460392	0.032199876588799
ENST00000520380	FAM135B-209	ENSG00000147724	FAM135B	chr8:138308984-138459565	0.302582666666667	0	14.0569999466973	0.000466964516205475	0.0322678200004017
ENST00000492918	RBP1-205	ENSG00000114115	RBP1	chr3:139526405-139539829	0.141149	7.45014533333333	-6.74977280181786	0.000467463540317853	0.0322790473799396
ENST00000649909	TSPAN9-209	ENSG00000011105	TSPAN9	chr12:3077385-3281756	0.230495	0	14.087742939005	0.000468015926112655	0.0323055613625621
ENST00000440844	COL14A1-206	ENSG00000187955	COL14A1	chr8:120345446-120371081	0.276890333333333	0	11.3593799549767	0.000468198582205907	0.0323065442559885
ENST00000455781	MAPK9-208	ENSG00000050748	MAPK9	chr5:180233594-180292071	1.28613566666667	0	14.7769826063832	0.000469141380047717	0.0323483268251809
ENST00000567606	PML-218	ENSG00000140464	PML	chr15:74022981-74036394	0.63003	0	11.620096868878	0.000469527479031796	0.0323633160852584
ENST00000266679	CPSF6-201	ENSG00000111605	CPSF6	chr12:69239616-69269939	0	0.722794666666667	-14.0378967058328	0.000470374119403158	0.0323983897502732
ENST00000620652	AP3B2-215	ENSG00000103723	AP3B2	chr15:82659282-82709908	0.159617333333333	0	11.5434410153564	0.00047102224901645	0.0324273101521123
ENST00000541713	PTPN1-202	ENSG00000196396	PTPN1	chr20:50510321-50584760	0.79426	0	14.4316734829008	0.000471685881568576	0.0324537820057002
ENST00000436342	EYA3-204	ENSG00000158161	EYA3	chr1:27970347-28088637	1.31333833333333	0.000865333333333333	9.42178436340001	0.000471868686456985	0.0324547188166408
ENST00000215980	CENPM-201	ENSG00000100162	CENPM	chr22:41938737-41947152	1.18306166666667	0	11.8136172404936	0.00047216379505718	0.0324633763393704
ENST00000436410	MX2-206	ENSG00000183486	MX2	chr21:41361999-41377927	0.536132333333333	0	11.6237798861134	0.00047286757111626	0.0324884748672552
ENST00000524254	WDYHV1-209	ENSG00000156795	WDYHV1	chr8:123416755-123448091	0.237700333333333	0	11.421795514879	0.000473422039516556	0.0325032865892138
ENST00000373820	ANK3-204	ENSG00000151150	ANK3	chr10:60028868-60082686	0.8509	0	14.0639750973733	0.000473975072216716	0.0325135446550522
ENST00000617897	CCL15-204	ENSG00000275718	CCL15	chr17:35997582-36001553	4.057014	0	12.5553925894718	0.000474413299590079	0.0325247788398381
ENST00000583382	CDH8-209	ENSG00000150394	CDH8	chr16:61817479-62035134	0.205292333333333	0	14.0293707142901	0.000475244041294614	0.0325468362089751
ENST00000361684	TMEM184B-201	ENSG00000198792	TMEM184B	chr22:38219324-38272664	5.419379	0.0183396666666667	7.18710789630569	0.000478276785275522	0.0327078232925052
ENST00000379549	ELF2-202	ENSG00000109381	ELF2	chr4:139057717-139084414	0.266995333333333	0	11.3680195947749	0.000478463839492674	0.0327089543872709
ENST00000272198	PPFIA4-201	ENSG00000143847	PPFIA4	chr1:203051183-203078736	1.825762	0	14.2018422646868	0.000478902597654181	0.0327272856412587
ENST00000645710	PAX6-284	ENSG00000007372	PAX6	chr11:31789026-31817961	1.82215333333333	0	14.2662597956876	0.000481178045850303	0.0328447049484465
ENST00000646379	ATP2B2-215	ENSG00000157087	ATP2B2	chr3:10328008-10708007	0.187209	0	14.6981307061453	0.000481794836103574	0.0328463476683376
ENST00000444449	AP1M1-203	ENSG00000072958	AP1M1	chr19:16197934-16235345	2.73572066666667	0.00279766666666667	8.84769737634621	0.000482014694051194	0.0328463476683376
ENST00000476138	PEX5L-213	ENSG00000114757	PEX5L	chr3:179801523-179974211	0.604615666666667	0	15.1893588281907	0.000482234616802341	0.03284873879794
ENST00000276708	GSDMC-201	ENSG00000147697	GSDMC	chr8:129748196-129786624	0.183943666666667	0	11.3589849575943	0.000482750688822085	0.0328614800863366
ENST00000486160	DNM1-208	ENSG00000106976	DNM1	chr9:128203415-128255244	0.874374333333333	0	14.0211842911769	0.0004832753010951	0.0328738597987828
ENST00000586570	RAB27B-202	ENSG00000041353	RAB27B	chr18:54717860-54884355	0.272068	0	14.0215015690134	0.000484852929223997	0.0329694835690866
ENST00000539978	APPL2-202	ENSG00000136044	APPL2	chr12:105173935-105233450	0.782874333333333	0	14.0443244088288	0.000486397572788206	0.0330276865133089
ENST00000534366	MROH1-209	ENSG00000179832	MROH1	chr8:144148645-144261809	1.57210566666667	0	15.9577809917748	0.000490188700784844	0.0331851140671759
ENST00000647148	ST3GAL3-281	ENSG00000126091	ST3GAL3	chr1:43707555-43931151	0.197603666666667	0	14.0125694889421	0.0004928583032219	0.0332960655752048
ENST00000409599	IL18R1-203	ENSG00000115604	IL18R1	chr2:102355929-102398758	0.161057666666667	0	11.3218978221005	0.000493266092620731	0.0333054446381456
ENST00000302586	KYAT1-201	ENSG00000171097	KYAT1	chr9:128832942-128881950	0.242859666666667	0	12.1194401795116	0.000494189627134219	0.033320887601062
ENST00000497880	FRMD4B-218	ENSG00000114541	FRMD4B	chr3:69310438-69541340	0.0294233333333333	0	11.2922758588446	0.000495026691006631	0.0333421681890263
ENST00000529850	TTC12-220	ENSG00000149292	TTC12	chr11:113314583-113338800	0.298356	0	11.3905111273298	0.000495295726081873	0.0333485793807144
ENST00000399349	ITSN1-208	ENSG00000205726	ITSN1	chr21:33642498-33838496	3.93245466666667	0.020398	6.50895941455146	0.000496512735223726	0.033418791380453
ENST00000626172	CUL2-210	ENSG00000108094	CUL2	chr10:35008552-35090642	0	0.248149666666667	-13.8940440047259	0.000498267209424449	0.0335016149484209
ENST00000282957	CPB1-201	ENSG00000153002	CPB1	chr3:148827811-148860187	489.654541	17065.3229166667	-6.18562554187324	0.000499750007377219	0.0335660172146832
ENST00000649838	MCM4-221	ENSG00000104738	MCM4	chr8:47960898-47977089	2.98467	0	14.0903510556938	0.000500297213799684	0.0335910091134492
ENST00000323144	TPM3-204	ENSG00000143549	TPM3	chr1:154158612-154183203	0.285126	0	11.3326936789938	0.000502446721736121	0.0336999448940669
ENST00000470241	SMC1A-206	ENSG00000072501	SMC1A	chrX:53380620-53396378	3.04096533333333	0	14.0783664506055	0.000503986210950121	0.0337559898447999
ENST00000308161	HMGCLL1-202	ENSG00000146151	HMGCLL1	chr6:55435400-55579180	0.299796	0	13.9773378521541	0.000504440346519978	0.0337628295433338
ENST00000575907	CEP131-208	ENSG00000141577	CEP131	chr17:81189648-81222930	1.290735	0	13.9727418237624	0.000506251059831524	0.0338549611348614
ENST00000396429	OSBPL3-202	ENSG00000070882	OSBPL3	chr7:24800135-24892575	0.074184	0	11.2956091231729	0.00050699978969973	0.0338549611348614
ENST00000530885	APBB1-210	ENSG00000166313	APBB1	chr11:6395468-6404898	5.02489933333333	0	14.1153207531351	0.000507732066360898	0.0338885538029503
ENST00000520472	CNOT8-213	ENSG00000155508	CNOT8	chr5:154858262-154870747	0.818206666666667	0	11.853402913141	0.000508017176494683	0.0338957895238583
ENST00000641228	MFSD8-219	ENSG00000164073	MFSD8	chr4:127920057-127965180	0.170897333333333	0	11.4564531850979	0.000509480431454683	0.0339441442164566
ENST00000252519	ACE2-201	ENSG00000130234	ACE2	chrX:15561033-15601014	1.103789	0	13.9862597706683	0.000509637934933134	0.0339441442164566
ENST00000374811	LAS1L-203	ENSG00000001497	LAS1L	chrX:65512582-65534756	0.295914	0	11.2446477353846	0.000510735063604534	0.0339943627952602
ENST00000564389	C16orf45-206	ENSG00000166780	C16orf45	chr16:15515305-15587964	0.604318333333333	0	14.0033468236106	0.000515291120049871	0.0341779141122249
ENST00000537541	TRIQK-223	ENSG00000205133	TRIQK	chr8:92883532-92966144	0.0953093333333333	0	11.520259971512	0.000515595436085464	0.0341779141122249
ENST00000367742	PRRC2C-202	ENSG00000117523	PRRC2C	chr1:171485551-171593511	7.62556866666667	0.0236323333333333	7.22982585987555	0.000516168763635409	0.0342017523607469
ENST00000565636	CDH13-207	ENSG00000140945	CDH13	chr16:82626970-83181025	0.090304	0	14.1909263507004	0.000517388965552653	0.0342375095856581
ENST00000396218	RUNX1T1-203	ENSG00000079102	RUNX1T1	chr8:91958924-92062963	0.421585	0	13.9780821530941	0.00051742233957421	0.0342375095856581
ENST00000526115	NAP1L4-212	ENSG00000205531	NAP1L4	chr11:2945112-2992377	0.170639333333333	0	11.5434003678219	0.000517959820693086	0.0342475458494764
ENST00000381470	DMTN-203	ENSG00000158856	DMTN	chr8:22053570-22082524	5.45688733333333	0.00765433333333333	8.43534452666482	0.000518109621035739	0.0342475458494764
ENST00000356606	ADGRG2-203	ENSG00000173698	ADGRG2	chrX:18989315-19122464	0.766479666666667	0	15.2227826829856	0.000518620907533698	0.0342695334439034
ENST00000536340	ZMYND8-217	ENSG00000101040	ZMYND8	chr20:47209214-47356414	1.34194733333333	0.00209833333333333	8.19601535934098	0.000519391321400857	0.0343069357675312
ENST00000545028	KLHL1-202	ENSG00000150361	KLHL1	chr13:69700594-70108493	0.172495666666667	0	14.6823911159238	0.000519544628722419	0.0343069357675312
ENST00000358794	STIP1-203	ENSG00000168439	STIP1	chr11:64185272-64204543	0.365103	0	11.3416773233173	0.00052014300335364	0.0343346289120138
ENST00000396302	GSG1-203	ENSG00000111305	GSG1	chr12:13084577-13095806	0	0.347427666666667	-11.5733243981122	0.000520470162974244	0.0343351852471324
ENST00000403525	CAD-202	ENSG00000084774	CAD	chr2:27217408-27243785	1.66717	0	13.9654194167244	0.000521070159297217	0.0343351852471324
ENST00000440085	SLC38A5-204	ENSG00000017483	SLC38A5	chrX:48461731-48468311	0.0331903333333333	4.107198	-7.94261513058341	0.000521266677474057	0.0343351852471324
ENST00000469826	CEP41-204	ENSG00000106477	CEP41	chr7:130411165-130440848	0.243837666666667	0	11.3977330074099	0.000521404377035822	0.0343351852471324
ENST00000443584	RGS9-202	ENSG00000108370	RGS9	chr17:65137448-65225588	0.932631	0	14.9106699135559	0.000522239322974294	0.034362017405332
ENST00000321448	XRRA1-201	ENSG00000166435	XRRA1	chr11:74840910-74949149	0	0.0566973333333333	-12.2360065542958	0.000522278631998081	0.034362017405332
ENST00000395889	TEX11-204	ENSG00000120498	TEX11	chrX:70528941-70908711	0.115763666666667	4.315532	-6.29572187437438	0.000522861614093241	0.034362017405332
ENST00000632815	GRAMD1B-211	ENSG00000023171	GRAMD1B	chr11:123509918-123594838	0.880678333333333	0	14.7694177487623	0.000529069920269651	0.0346733301864454
ENST00000636473	CACNA1A-226	ENSG00000141837	CACNA1A	chr19:13208046-13253011	0.148476666666667	0	11.275593634149	0.000530004786155957	0.0346990334827189
ENST00000567934	CDH11-213	ENSG00000140937	CDH11	chr16:64991913-65072260	0.079657	0	11.2056748539872	0.000531685902671037	0.0347562488540567
ENST00000647980	HDAC8-227	ENSG00000147099	HDAC8	chrX:72329568-72572847	0.180092	0	13.9804583647647	0.000532122749996804	0.0347562488540567
ENST00000618266	NCAM1-225	ENSG00000149294	NCAM1	chr11:112961247-113278411	0.173972	0	14.3320642592427	0.000532278510801231	0.0347562488540567
ENST00000449428	MXRA7-203	ENSG00000182534	MXRA7	chr17:76679569-76711016	1.37647966666667	0	13.9425638854125	0.000532328211303107	0.0347562488540567
ENST00000587760	NFIX-209	ENSG00000008441	NFIX	chr19:13023991-13094758	0.605037	0	13.9447383406377	0.000532681066448374	0.0347674534098194
ENST00000519445	KCNQ3-202	ENSG00000184156	KCNQ3	chr8:132129090-132480578	0.121883666666667	0	13.942717989062	0.000533921733698433	0.0348140015095217
ENST00000376156	ALG8-202	ENSG00000159063	ALG8	chr11:78100947-78139592	1.63627933333333	7.8e-05	12.2222859214378	0.000534120195191045	0.0348140015095217
ENST00000645775	EPS8-222	ENSG00000151491	EPS8	chr12:15620191-15789388	7.97302233333333	0.0115256666666667	8.40615766074812	0.000534615674022887	0.0348344604855436
ENST00000423430	SLC23A2-203	ENSG00000089057	SLC23A2	chr20:4859367-4899647	0.164472666666667	0	11.2654303600473	0.000536679594945657	0.0349319492981871
ENST00000614739	CYSLTR2-202	ENSG00000152207	CYSLTR2	chr13:48653711-48708176	0.187661333333333	0	11.8878026986371	0.000537076557818788	0.0349319492981871
ENST00000649474	PDZRN4-205	ENSG00000165966	PDZRN4	chr12:41437680-41574724	0	0.0261256666666667	-11.4177046702511	0.000537264187221251	0.0349319492981871
ENST00000375626	MAGED4-201	ENSG00000154545	MAGED4	chrX:52184912-52192268	0.964867333333333	0	11.3673549063937	0.000537932430949955	0.0349555855579184
ENST00000308941	PHYHD1-201	ENSG00000175287	PHYHD1	chr9:128921408-128942038	0	0.896114	-13.8253013873153	0.000538529220686437	0.0349825153261686
ENST00000334116	ZNF529-201	ENSG00000186020	ZNF529	chr19:36543616-36573288	1.49649033333333	0	14.0214650567307	0.000541898467235678	0.035141067090838
ENST00000512698	MFAP3L-210	ENSG00000198948	MFAP3L	chr4:169991829-170026316	0.208645333333333	0	11.3582368685484	0.000542131914346157	0.035141067090838
ENST00000423516	TKT-202	ENSG00000163931	TKT	chr3:53225657-53256022	0.000334333333333333	1.03943166666667	-12.1580164722564	0.000542188727214161	0.035141067090838
ENST00000561650	ARPP19-202	ENSG00000128989	ARPP19	chr15:52549527-52568832	0.327792666666667	0	11.1861612432235	0.000542703401347222	0.035141067090838
ENST00000360962	C11orf80-201	ENSG00000173715	C11orf80	chr11:66744743-66843234	0.428255	0	13.9153384634928	0.000542809543850164	0.035141067090838
ENST00000642376	SNX27-207	ENSG00000143376	SNX27	chr1:151612006-151693618	0.086367	0	11.3577527221805	0.000543042604129756	0.035141067090838
ENST00000369611	MAGI3-202	ENSG00000081026	MAGI3	chr1:113390989-113682434	0.147784	0	13.9550653025744	0.000543935725684512	0.0351602806127645
ENST00000550839	AMHR2-205	ENSG00000135409	AMHR2	chr12:53425116-53430283	0	0.667688	-11.3755136970747	0.000546334161330279	0.0352389208127709
ENST00000524234	ATP6V1H-219	ENSG00000047249	ATP6V1H	chr8:53829446-53842899	0.469956666666667	0	11.1847214003304	0.000548505523131695	0.0352958980123238
ENST00000380110	ELAVL2-202	ENSG00000107105	ELAVL2	chr9:23690104-23821275	0.619735	0	14.8905507493649	0.000551887784265092	0.035396043127765
ENST00000282499	GRIA4-201	ENSG00000152578	GRIA4	chr11:105610073-105982090	0.191258333333333	0	14.6973998281986	0.000551907024606517	0.035396043127765
ENST00000564494	TMEM62-203	ENSG00000137842	TMEM62	chr15:43134282-43184989	0.821094	0	13.8970654870159	0.000552474099312198	0.035420569552327
ENST00000371790	SLC16A12-201	ENSG00000152779	SLC16A12	chr10:89430299-89535594	0	0.303758666666667	-14.6208594177774	0.000555165145097245	0.0355337183711308
ENST00000490131	CASR-201	ENSG00000036828	CASR	chr3:122253948-122285958	1.33290333333333	0	13.9616403452522	0.000556186095383737	0.0355410417032433
ENST00000625106	NXF2-202	ENSG00000269405	NXF2	chrX:102247161-102326717	0.587539666666667	0	14.0959123802571	0.000556205954349727	0.0355410417032433
ENST00000379164	FSTL5-202	ENSG00000168843	FSTL5	chr4:161383899-162163966	10.146986	0	21.4957876766261	0.000556686104101612	0.0355582078818691
ENST00000370068	NTNG1-205	ENSG00000162631	NTNG1	chr1:107140820-107482408	0.122383333333333	0	13.9082873849978	0.00055821057907307	0.0355903334078767
ENST00000457488	DAPK2-202	ENSG00000035664	DAPK2	chr15:63907923-64046322	0.29538	0	13.9006699878791	0.000558349279234285	0.0355903334078767
ENST00000529619	PCDHA5-201	ENSG00000204965	PCDHA5	chr5:140821637-141011581	0.219082333333333	0	13.9274564127462	0.000558572600350548	0.0355903334078767
ENST00000488176	DPH5-211	ENSG00000117543	DPH5	chr1:100990358-101025767	0	0.535509666666667	-13.7956034431001	0.000558647172637127	0.0355903334078767
ENST00000262460	GINS1-201	ENSG00000101003	GINS1	chr20:25407673-25448563	1.16093933333333	0	14.0614190834605	0.000560933845152468	0.0356928464858252
ENST00000548804	DTX3-204	ENSG00000178498	DTX3	chr12:57604622-57609800	1.28478633333333	0	11.2738016726769	0.000561591519598868	0.0357185985567152
ENST00000496684	CCT3-215	ENSG00000163468	CCT3	chr1:156318921-156338229	2.88243633333333	0	14.2844621466533	0.000563103370710538	0.0358010585372733
ENST00000529382	SIRT3-210	ENSG00000142082	SIRT3	chr11:216611-236834	0.439658	0	11.693889596676	0.000565213574218013	0.0358972113772754
ENST00000439203	DST-208	ENSG00000151914	DST	chr6:56603837-56642788	1.06175766666667	0	13.8807998602105	0.000565335464985007	0.0358972113772754
ENST00000370591	CRTAC1-202	ENSG00000095713	CRTAC1	chr10:97879629-98030828	0.690705	0	15.2519013871289	0.000567155060635394	0.0359770236462911
ENST00000587924	CELF4-210	ENSG00000101489	CELF4	chr18:37274865-37486034	0.0293783333333333	0	11.1611022005932	0.000567549722373343	0.0359901571881873
ENST00000428307	HDAC9-210	ENSG00000048052	HDAC9	chr7:18495756-18667105	0.241118333333333	0	13.8920547324322	0.000569098675121095	0.0360645369524625
ENST00000371699	EGFL7-203	ENSG00000172889	EGFL7	chr9:136658856-136672678	3.661077	0	14.2021303801013	0.000569559036035224	0.0360817906497546
ENST00000554875	GNG2-208	ENSG00000186469	GNG2	chr14:51913112-51952018	0.193813666666667	0	11.4601172487879	0.000572392725410461	0.0362015280421569
ENST00000367136	PM20D1-201	ENSG00000162877	PM20D1	chr1:205828025-205850132	0.434371333333333	15.935645	-6.2504410624518	0.000573447506352511	0.0362456632262737
ENST00000534016	MS4A7-211	ENSG00000166927	MS4A7	chr11:60378501-60394522	0.478359333333333	0	11.4432386749942	0.000575226896641742	0.0363448285402839
ENST00000231021	CDH9-201	ENSG00000113100	CDH9	chr5:26880597-27038586	0.054569	0	11.6540317927414	0.000576138521718447	0.0363904418599411
ENST00000430418	ABI2-215	ENSG00000138443	ABI2	chr2:203328392-203427528	0.0740936666666667	0	11.3822436024462	0.000577003370816529	0.0364210831217113
ENST00000646012	SLC12A1-212	ENSG00000074803	SLC12A1	chr15:48191648-48303718	0.102255333333333	0	12.0218147750885	0.000577947979493092	0.0364447308238864
ENST00000422466	ADAL-202	ENSG00000168803	ADAL	chr15:43334938-43354555	0.339886333333333	0	11.2772900550321	0.000579205676526103	0.0365120371014196
ENST00000542670	SYT7-208	ENSG00000011347	SYT7	chr11:61518627-61580871	0.733945	0	14.0597978586948	0.000579695674843268	0.0365309207709625
ENST00000589160	ZNF226-214	ENSG00000167380	ZNF226	chr19:44165084-44173191	1.06396233333333	0	11.6558935291055	0.000580526173202051	0.0365608270868919
ENST00000263863	GNLY-201	ENSG00000115523	GNLY	chr2:85694291-85698854	1.448877	0	11.2394948027915	0.00058078435050954	0.0365608270868919
ENST00000587152	EML2-209	ENSG00000125746	EML2	chr19:45609638-45645629	1.22418366666667	0	14.0076097944071	0.000582765826404668	0.0366528965447578
ENST00000367553	NPL-203	ENSG00000135838	NPL	chr1:182792259-182830132	1.098208	0	13.881170116116	0.000582782581101284	0.0366528965447578
ENST00000523085	SNTG1-208	ENSG00000147481	SNTG1	chr8:49912145-50449725	0.0746146666666667	0	13.8742794906545	0.000582968785914536	0.0366528965447578
ENST00000374680	RXRB-201	ENSG00000204231	RXRB	chr6:33193588-33200688	1.52401533333333	0	11.9284086736624	0.000584817158117124	0.036684699356877
ENST00000619305	COA6-204	ENSG00000168275	COA6	chr1:234373468-234384048	0.000384666666666667	1.23909866666667	-10.433044046314	0.000587219538577672	0.0367377607624994
ENST00000588123	NFE2L2-214	ENSG00000116044	NFE2L2	chr2:177232499-177287777	0.110825666666667	0	11.148418348076	0.000587765868787232	0.0367377607624994
ENST00000330701	ZFP41-201	ENSG00000181638	ZFP41	chr8:143246928-143262705	0.422228	0	11.2729710349634	0.000588431741666596	0.0367472203008189
ENST00000352105	ACAN-201	ENSG00000157766	ACAN	chr15:88803759-88874653	0.596607	0	13.9337663397315	0.000588491910669182	0.0367472203008189
ENST00000646651	UBE2T-206	ENSG00000077152	UBE2T	chr1:202331657-202341936	0.638749333333333	0	11.2332850427152	0.000589736089245071	0.0368009516328678
ENST00000263045	CRISP3-201	ENSG00000096006	CRISP3	chr6:49727384-49744414	2.97424833333333	0	14.150352194196	0.000590169922638765	0.0368160472878637
ENST00000369718	C1orf162-202	ENSG00000143110	C1orf162	chr1:111473869-111478472	1.78708833333333	0	11.5462618172002	0.000592201220346872	0.0369067573401685
ENST00000520727	ZFAT-209	ENSG00000066827	ZFAT	chr8:134477792-134696554	0.18642	0	13.8564122206681	0.000593582584107699	0.0369568254451345
ENST00000498628	CDKN2A-209	ENSG00000147889	CDKN2A	chr9:21968105-21995301	1.58261933333333	0	13.9245345417266	0.000594141360145116	0.0369796127222054
ENST00000593500	DBP-202	ENSG00000105516	DBP	chr19:48630731-48634526	1.63470733333333	0	11.1679474675992	0.000595267074755063	0.037015923926933
ENST00000580732	GREB1L-209	ENSG00000141449	GREB1L	chr18:21363593-21525417	0	0.0205526666666667	-11.3028692921132	0.000595324230207441	0.037015923926933
ENST00000341795	SSUH2-202	ENSG00000125046	SSUH2	chr3:8619400-8652074	0.236965333333333	0	11.4732520333683	0.000595614024571853	0.037015923926933
ENST00000293829	FGF11-201	ENSG00000161958	FGF11	chr17:7439512-7444937	1.866712	0	11.8882949039482	0.000596784635157717	0.0370599587695465
ENST00000530975	MAP7D1-212	ENSG00000116871	MAP7D1	chr1:36176717-36178822	3.957187	0	11.5789088822855	0.000597997530903092	0.0370872539170662
ENST00000546571	CORO1C-205	ENSG00000110880	CORO1C	chr12:108658881-108730551	0.556504666666667	0	13.8287870708695	0.000598882330404791	0.0371266320932786
ENST00000621341	SLC35F1-202	ENSG00000196376	SLC35F1	chr6:118154442-118317676	0.0416956666666667	0	11.2831836613179	0.000599777462489123	0.0371308843020979
ENST00000585331	PSMG2-204	ENSG00000128789	PSMG2	chr18:12658738-12725740	1.268335	0	14.8923201741084	0.000600055995498519	0.0371308843020979
ENST00000471804	TCTN1-208	ENSG00000204852	TCTN1	chr12:110614126-110628118	0.549583333333333	0	11.454719270663	0.000600534255891933	0.0371484952068591
ENST00000409350	CHN2-203	ENSG00000106069	CHN2	chr7:29194925-29400735	0.216695666666667	0	14.0250825198512	0.000601726701134398	0.0371982676265246
ENST00000536566	RAB6A-204	ENSG00000175582	RAB6A	chr11:73677591-73761074	0	0.215155	-13.7209090145646	0.000602181587276192	0.0372143952897086
ENST00000454988	NYAP1-202	ENSG00000166924	NYAP1	chr7:100486924-100494322	0.919734	0	11.3052118064131	0.000605378260137573	0.0373397700163633
ENST00000439554	FRMPD3-202	ENSG00000147234	FRMPD3	chrX:107526646-107605251	0.490262333333333	0	13.8159070406696	0.000605717726381673	0.0373486990881274
ENST00000309576	PPARG-202	ENSG00000132170	PPARG	chr3:12287860-12434344	0.326595333333333	0	14.0692914070705	0.000606119987638938	0.0373517087464488
ENST00000599535	ZNF675-205	ENSG00000197372	ZNF675	chr19:23654412-23686381	0.193629333333333	0	11.1631018675135	0.00060838303355251	0.0374408326632051
ENST00000434354	PEX5-206	ENSG00000139197	PEX5	chr12:7189687-7210431	0.294639666666667	0	11.131509628508	0.000612152091612243	0.0376155550076626
ENST00000539008	SYT7-203	ENSG00000011347	SYT7	chr11:61518627-61580820	0.647195333333333	0	13.8345068960935	0.000612202594729168	0.0376155550076626
ENST00000371245	SORBS1-209	ENSG00000095637	SORBS1	chr10:95315025-95441162	0.334307666666667	0	13.9353288819145	0.000612583523313549	0.0376158983737662
ENST00000255224	SYT4-201	ENSG00000132872	SYT4	chr18:43267892-43277490	45.35983	0.244429666666667	6.46907096283485	0.000612642434566154	0.0376158983737662
ENST00000469731	RNF8-204	ENSG00000112130	RNF8	chr6:37354091-37391231	1.05173866666667	0	13.8029612090103	0.000614460807498905	0.0377026705499801
ENST00000562532	XKR7-201	ENSG00000260903	XKR7	chr20:31968151-32003387	5.558406	0.033995	6.28444338855053	0.0006154003479821	0.037739505035699
ENST00000425654	CNKSR2-203	ENSG00000149970	CNKSR2	chrX:21374418-21654695	0.137445333333333	0	13.8148275128738	0.000619266297998671	0.0379227067452767
ENST00000330883	KCNH2-202	ENSG00000055118	KCNH2	chr7:150944961-150955906	3.65156466666667	0	13.8694320342954	0.00061937620348209	0.0379227067452767
ENST00000327331	CDCA8-201	ENSG00000134690	CDCA8	chr1:37692481-37709713	0.552526	0	11.7488652067922	0.000620074897130598	0.0379356327797973
ENST00000259089	BLK-201	ENSG00000136573	BLK	chr8:11494387-11564599	0.154111333333333	0	11.9284678469056	0.0006204614011525	0.0379407103207135
ENST00000474890	ASF1B-202	ENSG00000105011	ASF1B	chr19:14121287-14136574	0.469118666666667	0	11.3643325725533	0.000621568967829605	0.0379865216483633
ENST00000556513	HNRNPC-225	ENSG00000092199	HNRNPC	chr14:21210933-21269425	0.662216333333333	0	13.792403947889	0.000622224640884359	0.0380121788973383
ENST00000465844	GRM8-210	ENSG00000179603	GRM8	chr7:127075965-127106652	0.241643333333333	0	11.4053963325105	0.000623456904690549	0.0380511042768897
ENST00000425402	SLC25A48-203	ENSG00000145832	SLC25A48	chr5:135834649-135876380	0	0.0762403333333333	-11.2629605732123	0.000623695514302868	0.0380535598063447
ENST00000233969	SLC9A2-201	ENSG00000115616	SLC9A2	chr2:102619707-102711318	0.425814666666667	0	13.7940678706069	0.000626855693947359	0.0381977742984282
ENST00000407075	GRAP2-202	ENSG00000100351	GRAP2	chr22:39946817-39971105	0.274072	0	11.2538220255223	0.000628312491890414	0.0382318515646612
ENST00000322980	ANKRD29-201	ENSG00000154065	ANKRD29	chr18:23600460-23662815	0.232660333333333	0	12.4055136041034	0.0006285726874462	0.0382318515646612
ENST00000368279	PMF1-203	ENSG00000160783	PMF1	chr1:156212993-156240040	1.068425	0.000369666666666667	10.188488132696	0.000631723987549164	0.0383725313209685
ENST00000438132	VPS35L-203	ENSG00000103544	VPS35L	chr16:19555415-19701124	0.00172133333333333	0.343822666666667	-8.65452197926266	0.000632576073737184	0.0383999700457707
ENST00000519030	EIF3E-206	ENSG00000104408	EIF3E	chr8:108201780-108248698	0	15.699033	-19.1380161594548	0.000632868906660537	0.0384055925403852
ENST00000351079	COPE-203	ENSG00000105669	COPE	chr19:18899573-18919375	1.938739	0	13.786080247574	0.00063563255133967	0.0385489137403516
ENST00000409203	SGO2-202	ENSG00000163535	SGO2	chr2:200526167-200570142	0.140642666666667	0	11.1588805214298	0.000637544148635659	0.0386282079317862
ENST00000517542	STAU2-202	ENSG00000040341	STAU2	chr8:73551830-73746879	0.195544333333333	0	13.7667230521334	0.000639575641962305	0.0387127160016367
ENST00000553610	CKB-203	ENSG00000166165	CKB	chr14:103519862-103521342	7.015928	0	11.8998117303558	0.000640659720187364	0.0387557713102936
ENST00000300843	MARK4-202	ENSG00000007047	MARK4	chr19:45251292-45305283	2.77536266666667	0.000744333333333333	10.8591460651836	0.000641035594781391	0.0387662840381275
ENST00000475682	SLC16A12-202	ENSG00000152779	SLC16A12	chr10:89462503-89556641	0.518277666666667	0	14.1579270209435	0.000642672725332605	0.038817277241756
ENST00000625990	CHD2-206	ENSG00000173575	CHD2	chr15:92900342-92937541	0	0.463909333333333	-13.7249076692924	0.000642688244596987	0.038817277241756
ENST00000553215	EGLN3-209	ENSG00000129521	EGLN3	chr14:33925399-33950826	0.234524	0	11.1132969483345	0.000643496535950991	0.038841637195972
ENST00000481503	ZC3HC1-209	ENSG00000091732	ZC3HC1	chr7:130018326-130051389	1.151945	0	13.774805382804	0.000644580135774931	0.0388538215407317
ENST00000597808	SAE1-208	ENSG00000142230	SAE1	chr19:47130782-47155177	1.62343166666667	0	13.8084871291439	0.000644711137568873	0.0388538215407317
ENST00000562311	KIFC3-209	ENSG00000140859	KIFC3	chr16:57771336-57802494	2e-06	0.217185666666667	-10.6788463975089	0.000646821106498099	0.0389198427710156
ENST00000615793	UBE2D1-204	ENSG00000072401	UBE2D1	chr10:58334979-58370751	0.161580666666667	0	11.0631529741356	0.000648857525147774	0.0390204153925705
ENST00000360937	AOC1-201	ENSG00000002726	AOC1	chr7:150852477-150861504	8.54901333333333	0	14.7532739062037	0.000649540580623339	0.039036408181362
ENST00000557413	RPS6KL1-216	ENSG00000198208	RPS6KL1	chr14:74906984-74923396	0.362782666666667	0	11.1008790443457	0.000651957964821557	0.0391429848519234
ENST00000553081	PPP1R12A-221	ENSG00000058272	PPP1R12A	chr12:79796917-79817443	0.275188666666667	0	11.0260482546428	0.000653019825047344	0.0391822108037869
ENST00000587209	PSMC3IP-204	ENSG00000131470	PSMC3IP	chr17:42572343-42577697	1.09790466666667	0	11.0823123509344	0.000654588719679567	0.0392395253601666
ENST00000441677	MX1-209	ENSG00000157601	MX1	chr21:41426241-41435964	0.581714	0	11.0290153448755	0.000655275658992357	0.0392627351551683
ENST00000309731	GRAMD2A-201	ENSG00000175318	GRAMD2A	chr15:72159806-72197787	0.582844	0	12.9529455670246	0.000655385262436329	0.0392627351551683
ENST00000637401	HSD17B12-213	ENSG00000149084	HSD17B12	chr11:43680795-43855250	0.214733666666667	0	13.7405546993309	0.00065703821597919	0.0392980555207288
ENST00000227157	LDHA-201	ENSG00000134333	LDHA	chr11:18394586-18408218	2.749713	0	13.7391728134195	0.000660146697946415	0.0394125864716997
ENST00000519779	SNAP91-209	ENSG00000065609	SNAP91	chr6:83659088-83709019	0.73217	0	13.7402746162079	0.000662584117577491	0.0394966433667813
ENST00000367806	CCDC181-202	ENSG00000117477	CCDC181	chr1:169394870-169427417	1.11624533333333	0	13.7306489860227	0.000662918536224253	0.0395043020227454
ENST00000587469	SEC14L5-202	ENSG00000103184	SEC14L5	chr16:4959255-4991870	0.171868333333333	0	11.0136067701197	0.000664017937854506	0.0395452471061598
ENST00000405413	HPSE-202	ENSG00000173083	HPSE	chr4:83292461-83335153	0	0.06372	-11.02241043292	0.00066522068311281	0.0396045802415005
ENST00000334239	MAPT-202	ENSG00000186868	MAPT	chr17:45894668-46024183	0.0728623333333333	0	11.7864948875413	0.00066693068278045	0.0396571538203223
ENST00000503128	NSD2-212	ENSG00000109685	NSD2	chr4:1899218-1948818	0.731922	0	13.7300838366521	0.000667450785528845	0.039675781510403
ENST00000441948	SLC38A5-205	ENSG00000017483	SLC38A5	chrX:48461752-48468557	0	0.885953666666667	-12.1740726698129	0.000667768664386082	0.0396823804355205
ENST00000242317	DNAI1-201	ENSG00000122735	DNAI1	chr9:34458805-34520984	0.596911666666667	0	13.7624639861519	0.000668052025937824	0.0396869247059532
ENST00000615808	GABRG3-208	ENSG00000182256	GABRG3	chr15:26971181-27541984	6.37420733333333	0	20.3744508956397	0.000668820805604702	0.0397172022381896
ENST00000263413	C6-201	ENSG00000039537	C6	chr5:41142234-41261438	0.142201333333333	0	12.6288278484625	0.00066978049218055	0.0397403782593672
ENST00000642288	CLPB-216	ENSG00000162129	CLPB	chr11:72294346-72430421	0	0.118845	-13.6345266706254	0.000671450244888295	0.039814820162503
ENST00000525685	CD44-219	ENSG00000026508	CD44	chr11:35186862-35211257	0	0.687579666666667	-13.6158043434387	0.000678542344803159	0.0401237315942867
ENST00000376959	KCNC3-201	ENSG00000131398	KCNC3	chr19:50311937-50329246	0.524883333333333	0	11.7243513334366	0.000679502570614825	0.0401433879298395
ENST00000346964	DLG1-201	ENSG00000075711	DLG1	chr3:197042560-197298576	0.000636333333333333	0.636827	-10.9378748220477	0.000680865008309064	0.0401938752572602
ENST00000263177	PLPPR5-201	ENSG00000117598	PLPPR5	chr1:98890245-99004861	0.427846333333333	0	14.1616056101964	0.000681473178930297	0.0401993824937463
ENST00000399121	DTNA-206	ENSG00000134769	DTNA	chr18:34593358-34891844	0	0.0656586666666667	-13.9022449507008	0.000681707760991302	0.0401993824937463
ENST00000612355	PPARGC1A-216	ENSG00000109819	PPARGC1A	chr4:23824372-23890077	0.105387333333333	0	11.3364916567269	0.000682101538156853	0.0402003247533859
ENST00000461299	VEPH1-204	ENSG00000197415	VEPH1	chr3:157470480-157533616	0	0.0808373333333333	-11.9483244310387	0.000682142875393047	0.0402003247533859
ENST00000388798	SPAG1-202	ENSG00000104450	SPAG1	chr8:100158428-100241902	0	0.199988666666667	-13.6389144839697	0.000684015140255213	0.0402859085905607
ENST00000395859	VCPKMT-201	ENSG00000100483	VCPKMT	chr14:50109537-50116600	0.793687	0	11.0120302242274	0.000684423625257107	0.040297594203482
ENST00000533801	ATP2C1-224	ENSG00000017260	ATP2C1	chr3:130894015-131016709	2.02435466666667	0.00403966666666667	7.94453491016035	0.000685500561113724	0.0403486177157533
ENST00000394127	MED24-203	ENSG00000008838	MED24	chr17:40019108-40054405	1.432832	0	14.1460797156496	0.000689792954692608	0.0404292394127254
ENST00000416496	E2F7-202	ENSG00000165891	E2F7	chr12:77021248-77065563	0.936576333333333	0	13.8680626416136	0.00068989513029642	0.0404292394127254
ENST00000401994	ARVCF-202	ENSG00000099889	ARVCF	chr22:19971228-19987093	0.344815333333333	0	10.9846354734341	0.000690212858862254	0.0404292394127254
ENST00000440835	PTPRR-204	ENSG00000153233	PTPRR	chr12:70638073-70754661	0.0915456666666667	0	11.9313692409754	0.000690453216817873	0.0404292394127254
ENST00000446710	CEP250-208	ENSG00000126001	CEP250	chr20:35455164-35466204	1.988993	0.000624333333333333	9.84951610475983	0.000692297555288475	0.0405125010809066
ENST00000453950	F8-204	ENSG00000185010	F8	chrX:154993025-155026868	0.15907	0	10.9586199449379	0.00069439105015948	0.0405731231181366
ENST00000369253	ABLIM1-203	ENSG00000099204	ABLIM1	chr10:114435441-114526835	0.476491333333333	0	13.9340935878382	0.000694886458849573	0.0405773500666117
ENST00000396191	PDE1C-205	ENSG00000154678	PDE1C	chr7:31751179-32070407	0.111581	0	13.7030624564315	0.00070117989620683	0.0408101457579961
ENST00000466757	CDH23-209	ENSG00000107736	CDH23	chr10:71570795-71716872	0	0.0608706666666667	-12.7251290526722	0.000701424129006182	0.0408101457579961
ENST00000420362	FHL1-208	ENSG00000022267	FHL1	chrX:136147666-136208566	0.67066	0	13.8981577367741	0.000701426042299561	0.0408101457579961
ENST00000549767	PLA2G1B-203	ENSG00000170890	PLA2G1B	chr12:120322117-120326093	32.9959176666667	997.458109333333	-5.97898462450799	0.00070188354274175	0.0408243816211147
ENST00000580219	SNX11-206	ENSG00000002919	SNX11	chr17:48107549-48121808	2.63679433333333	0	13.732883831554	0.000702169725798763	0.0408286473632457
ENST00000426820	HIPK1-208	ENSG00000163349	HIPK1	chr1:113929324-113977869	0.714703333333333	0.00026	9.55382208557708	0.000704903304169391	0.0409595843164656
ENST00000622698	PCDH11Y-207	ENSG00000099715	PCDH11Y	chrY:5000296-5105459	0.0818613333333333	0	11.6491847267701	0.00070535282559024	0.0409595843164656
ENST00000297504	ABCB8-201	ENSG00000197150	ABCB8	chr7:151028450-151045562	0.447788	0	11.4838298460065	0.000705424453011483	0.0409595843164656
ENST00000537628	NXN-202	ENSG00000167693	NXN	chr17:800768-864097	0.618089666666667	0	13.8397729404373	0.000705715401882947	0.0409595843164656
ENST00000539697	BROX-208	ENSG00000162819	BROX	chr1:222713321-222735196	0.251922333333333	0	10.9933916901819	0.000705916255703038	0.0409595843164656
ENST00000466639	DIP2A-205	ENSG00000160305	DIP2A	chr21:46458977-46547205	0.406246666666667	0	13.6876018642573	0.000708075509472511	0.0410600316216942
ENST00000380390	MMP26-202	ENSG00000167346	MMP26	chr11:4767270-4992429	0.159014666666667	0	13.6737518345377	0.000711142501944118	0.0411783943850191
ENST00000505619	LUC7L3-207	ENSG00000108848	LUC7L3	chr17:50719629-50741712	0.24477	0	10.9590642932713	0.000711189993992275	0.0411783943850191
ENST00000375733	ZBTB17-201	ENSG00000116809	ZBTB17	chr1:15941871-15976132	1.038307	0	13.6690957115708	0.000711952628509502	0.0411977674476014
ENST00000436936	NLRC5-203	ENSG00000140853	NLRC5	chr16:57017074-57083524	0.395155	0	13.2608568978393	0.000713495174337129	0.0412473900171763
ENST00000379749	POSTN-204	ENSG00000133110	POSTN	chr13:37562585-37598761	1.13072566666667	0	13.846553924205	0.000716745638020631	0.0413627352627279
ENST00000493391	ZNF566-209	ENSG00000186017	ZNF566	chr19:36447021-36489861	0.122864	0	10.9257752084162	0.000717736094796568	0.0414074365065719
ENST00000198536	PILRA-201	ENSG00000085514	PILRA	chr7:100373487-100400096	0.250683	0	11.2509942134329	0.000721262309924237	0.0415625263397988
ENST00000396299	CREB5-203	ENSG00000146592	CREB5	chr7:28299321-28820000	0	0.0419886666666667	-14.0719392730024	0.000721507690402867	0.0415625263397988
ENST00000590287	ZNF532-219	ENSG00000074657	ZNF532	chr18:58864409-58918608	0.647609	0	13.6496005168523	0.000722946463444578	0.0416204097689844
ENST00000360945	TOMM20L-201	ENSG00000196860	TOMM20L	chr14:58395930-58408702	0	0.206853666666667	-10.9821484322095	0.000723299324627807	0.0416211723180874
ENST00000519404	CNOT8-210	ENSG00000155508	CNOT8	chr5:154858652-154875478	0.362299666666667	0	11.1255062815521	0.000725435649049615	0.0417136371039995
ENST00000328439	MYT1-201	ENSG00000196132	MYT1	chr20:64164452-64242253	0.189682666666667	0	12.3703125679088	0.000725947865383615	0.0417305811439053
ENST00000358872	STK33-202	ENSG00000130413	STK33	chr11:8391871-8594228	0	0.082474	-13.6532714183551	0.000729303666965455	0.0418858311124696
ENST00000611727	MEP1A-202	ENSG00000112818	MEP1A	chr6:46793399-46839782	0.0106263333333333	0.676496666666667	-7.0248973489251	0.000735603502008518	0.0421844967930595
ENST00000400277	CELA3B-203	ENSG00000219073	CELA3B	chr1:21981102-21998642	4.87535133333333	161.107543666667	-6.11358300139463	0.000737875368199706	0.0422516246283309
ENST00000646611	NMNAT3-220	ENSG00000163864	NMNAT3	chr3:139560216-139678017	0.302497333333333	0	13.7019721099291	0.000739885750463372	0.042352603374449
ENST00000621808	MGAT4C-211	ENSG00000182050	MGAT4C	chr12:85978745-86838885	0.0437	0	13.7662215912286	0.000741012351236734	0.0423614216008043
ENST00000648268	ATP1A3-215	ENSG00000105409	ATP1A3	chr19:41966582-41994230	0.864841	0	13.1252531899028	0.000742636364962524	0.0423976847348024
ENST00000325223	CFAP410-201	ENSG00000160226	CFAP410	chr21:44329891-44339402	0.000119	1.16918766666667	-10.2814384316648	0.000742919160763804	0.0424012103580829
ENST00000252939	CALY-201	ENSG00000130643	CALY	chr10:133324072-133336896	42.328448	0.0941806666666667	7.75305781299374	0.000744937391203757	0.0424280329773339
ENST00000452324	MAP7D2-204	ENSG00000184368	MAP7D2	chrX:20008339-20116632	0.324844333333333	0	13.6833824565614	0.000746679969509728	0.0424912020719324
ENST00000612710	GABRB2-209	ENSG00000145864	GABRB2	chr5:161329434-161546679	0.190435333333333	0	13.9198940902236	0.000747147541817759	0.0424912020719324
ENST00000357309	ZNF573-202	ENSG00000189144	ZNF573	chr19:37738302-37779590	0.838129	0	13.6252589273328	0.000747154044512593	0.0424912020719324
ENST00000557126	CAMTA1-216	ENSG00000171735	CAMTA1	chr1:6785491-6887865	0.338754666666667	0	13.6391099012608	0.000748209775743785	0.0425033907718361
ENST00000531984	PNLIPRP1-219	ENSG00000187021	PNLIPRP1	chr10:116590425-116596322	7.62660433333333	221.427215666667	-5.92518290145576	0.000748254662512658	0.0425033907718361
ENST00000505425	MDGA1-207	ENSG00000112139	MDGA1	chr6:37637960-37696811	0.135227333333333	0	11.5392047664825	0.000752505914057507	0.0426816815387585
ENST00000356100	PTPRT-201	ENSG00000196090	PTPRT	chr20:42072752-43189733	0.0309253333333333	0	13.6379186871716	0.000756570071746097	0.042848849723264
ENST00000266744	ASCL1-201	ENSG00000139352	ASCL1	chr12:102957674-102960513	48.3372556666667	0.0903463333333333	7.92431671294235	0.000757060009225619	0.0428639422283661
ENST00000357799	SGO2-201	ENSG00000163535	SGO2	chr2:200526207-200584096	0.591779666666667	0	13.6106216639126	0.000757434989783078	0.0428725190071227
ENST00000372224	KIF2C-202	ENSG00000142945	KIF2C	chr1:44739837-44767767	1.69486933333333	0	14.050612351444	0.000757678470113292	0.0428736497137116
ENST00000361689	MACF1-203	ENSG00000127603	MACF1	chr1:39084167-39486987	0	1.08306233333333	-18.3824630620118	0.000758022794406115	0.0428804843812896
ENST00000369719	CFAP43-203	ENSG00000197748	CFAP43	chr10:104203430-104232340	0.293318	0	11.6129632897993	0.00075930953403584	0.0428965764728252
ENST00000559306	DAPK2-209	ENSG00000035664	DAPK2	chr15:63983605-64072033	0.0607776666666667	0	10.9480648177353	0.000759699050257011	0.0428994025067857
ENST00000543643	GCH1-206	ENSG00000131979	GCH1	chr14:54842016-54902807	0.729373	0	14.0199645106076	0.000760252926397845	0.0429180452049049
ENST00000435120	MLF2-202	ENSG00000089693	MLF2	chr12:6748004-6752916	21.7317136666667	0.001066	12.1005190692541	0.000762655521948074	0.0430044360762835
ENST00000518498	TFF3-204	ENSG00000160180	TFF3	chr21:42311667-42315651	259.423914666667	1.41464433333333	6.44352482728448	0.00076268000277084	0.0430044360762835
ENST00000369756	TENT5A-203	ENSG00000112773	TENT5A	chr6:81745730-81752774	0.749257666666667	0	10.9259617662612	0.000763700430119116	0.0430461529146678
ENST00000396641	LRRC3B-201	ENSG00000179796	LRRC3B	chr3:26622806-26710776	0.651163666666667	0	14.3849550494299	0.000764834792001283	0.0430752280608308
ENST00000436277	MAST4-212	ENSG00000069020	MAST4	chr5:67004655-67102550	0.338173	0	13.5969023893501	0.000767917107678345	0.0432072588726224
ENST00000450730	PRKACB-214	ENSG00000142875	PRKACB	chr1:84164681-84197791	1.00577666666667	0	13.6047540854535	0.000769133927374636	0.043228571819115
ENST00000295824	EFHB-201	ENSG00000163576	EFHB	chr3:19879472-19934217	0.262117666666667	0	12.3905837215517	0.000769640848377675	0.0432438647616962
ENST00000503401	SCLT1-205	ENSG00000151466	SCLT1	chr4:129039230-129093563	0.628607	0	13.6206630767708	0.000769991256563553	0.0432438647616962
ENST00000468826	COCH-204	ENSG00000100473	COCH	chr14:30880587-30890616	0	0.907135333333333	-12.6817730088996	0.000773214907234157	0.0433307597556373
ENST00000020673	PSD-201	ENSG00000059915	PSD	chr10:102402619-102418785	7.62063766666667	0.0130076666666667	8.06472427991771	0.000773365050632229	0.0433307597556373
ENST00000580153	CABLES1-206	ENSG00000134508	CABLES1	chr18:23135452-23194540	0.118725666666667	0	11.3107861336001	0.000774105178088798	0.0433555403757325
ENST00000556242	ENTPD5-206	ENSG00000187097	ENTPD5	chr14:73986224-74019310	0.159976666666667	0	10.9413178207293	0.00077535225664537	0.0434000427869852
ENST00000645245	CNKSR2-230	ENSG00000149970	CNKSR2	chrX:21374468-21654263	0.117405666666667	0	13.5854149320735	0.000776885628461092	0.0434605090928985
ENST00000541561	STYK1-204	ENSG00000060140	STYK1	chr12:10634055-10674318	0.212805666666667	0	11.5941965907731	0.000777867713395619	0.0434900828102928
ENST00000369146	SV2A-202	ENSG00000159164	SV2A	chr1:149903318-149917844	34.829211	0.174088666666667	6.59977983529626	0.000778383783276841	0.0435048953725569
ENST00000408911	ESRRG-209	ENSG00000196482	ESRRG	chr1:216503251-216723429	0.166149	0	13.7395491657545	0.000778586241699403	0.0435048953725569
ENST00000651323	CTC1-215	ENSG00000178971	CTC1	chr17:8224815-8248056	0.000521	0.490552666666667	-9.88971664337799	0.000779446468529522	0.0435134567503108
ENST00000547488	MAP3K12-205	ENSG00000139625	MAP3K12	chr12:53479669-53499458	0.309699666666667	0	11.1585252507724	0.000779606468558413	0.0435134567503108
ENST00000593618	ZNF320-201	ENSG00000182986	ZNF320	chr19:52881756-52897684	0.316537	0	10.8697970494178	0.000779719330959954	0.0435134567503108
ENST00000544280	CALM1-203	ENSG00000198668	CALM1	chr14:90398262-90405107	0.730619666666667	0	10.8486259362753	0.000781788149161244	0.0435627424068664
ENST00000569107	CACNA1H-207	ENSG00000196557	CACNA1H	chr16:1210067-1221084	0.489761	0	10.9682688235531	0.000782116119365861	0.0435627424068664
ENST00000638193	STRADA-225	ENSG00000266173	STRADA	chr17:63703613-63741799	0.144080666666667	0	11.0001700154278	0.000782315252665696	0.0435627424068664
ENST00000607471	MED16-211	ENSG00000175221	MED16	chr19:867963-885909	1.85976266666667	0	13.5736753689231	0.00078294920501128	0.0435689909269147
ENST00000643898	RIPOR2-211	ENSG00000111913	RIPOR2	chr6:24806323-24936052	0.281498	0	13.6863098594224	0.000784800196723188	0.0436107467370873
ENST00000405472	NRXN1-208	ENSG00000179915	NRXN1	chr2:49921763-51032114	1.801016	0	19.510968702602	0.000785492926919004	0.0436245202522209
ENST00000434978	STXBP4-204	ENSG00000166263	STXBP4	chr17:54968776-55160926	0.173465333333333	0	13.5819573727303	0.00078610683363974	0.0436454249965103
ENST00000480026	MED12L-207	ENSG00000144893	MED12L	chr3:151190916-151337062	0.0794613333333333	0	12.0848748672896	0.000786660277821565	0.0436635149864357
ENST00000504980	ACSL4-208	ENSG00000068366	ACSL4	chrX:109682869-109733213	0.648335666666667	0	13.5765442966938	0.000787102686081455	0.043667583153188
ENST00000558745	TSPAN3-205	ENSG00000140391	TSPAN3	chr15:77046332-77083984	2.83030433333333	0.00122066666666667	10.1815015272014	0.000787977077964555	0.043667583153188
ENST00000259455	GABBR2-201	ENSG00000136928	GABBR2	chr9:98288109-98708935	1.178276	0.00757233333333333	6.2272092466113	0.000788038510090696	0.043667583153188
ENST00000540584	CAPRIN2-211	ENSG00000110888	CAPRIN2	chr12:30735176-30754860	0.288792666666667	0	11.0314033666932	0.0007889405028079	0.0436697771015993
ENST00000374624	FAM206A-202	ENSG00000119328	FAM206A	chr9:108934487-108950744	0.314410333333333	0	10.8875329038653	0.000790025861809926	0.0436697771015993
ENST00000591625	CANT1-209	ENSG00000171302	CANT1	chr17:78997577-79009765	0.575727666666667	0	11.309877208517	0.000790108407076592	0.0436697771015993
ENST00000618828	COL5A2-203	ENSG00000204262	COL5A2	chr2:189031915-189179879	0.036001	0	10.9423788236575	0.00079038681684097	0.0436697771015993
ENST00000391813	SHANK1-203	ENSG00000161681	SHANK1	chr19:50661827-50689404	1.17276233333333	0	13.5631256896131	0.000790415566775722	0.0436697771015993
ENST00000376554	STK24-202	ENSG00000102572	STK24	chr13:98450201-98466561	1.982697	0	13.5677295838136	0.000792500851799326	0.0437471873083182
ENST00000275525	IGFBP1-201	ENSG00000146678	IGFBP1	chr7:45888488-45893660	3.33816033333333	0	12.5982094849868	0.00079363571930776	0.043797230108231
ENST00000315377	RPS6-201	ENSG00000137154	RPS6	chr9:19376285-19380198	0	96.8240356666667	-18.178912790449	0.000794185436056985	0.0438038935338555
ENST00000305107	UGT2B4-201	ENSG00000156096	UGT2B4	chr4:69480165-69495905	0.714976666666667	0	12.0411501843105	0.000794499843539734	0.0438038935338555
ENST00000347970	TM2D3-202	ENSG00000184277	TM2D3	chr15:101641846-101652391	2.080035	0.001553	8.86390036299238	0.000795846773698103	0.0438412223351446
ENST00000415017	CNN3-203	ENSG00000117519	CNN3	chr1:94898052-94925801	0	0.507472666666667	-13.4333680025082	0.000799329215396679	0.0439344775769249
ENST00000372765	CAMK2G-205	ENSG00000148660	CAMK2G	chr10:73814288-73874502	0.090414	0	10.9801568914935	0.000801539759066601	0.0440160340736521
ENST00000648897	VRK2-210	ENSG00000028116	VRK2	chr2:57907629-58159840	0.129893666666667	0	13.5526418145231	0.000802497318229624	0.0440455073159936
ENST00000368416	NKAIN2-201	ENSG00000188580	NKAIN2	chr6:123804141-124658958	0.0382393333333333	0	13.5456507523443	0.000803425031292883	0.0440838119644615
ENST00000370803	PHF6-204	ENSG00000156531	PHF6	chrX:134373253-134428790	0.015695	0.661835333333333	-6.45283238535419	0.00080460715060274	0.0441360499469175
ENST00000646265	SGCE-278	ENSG00000127990	SGCE	chr7:94585346-94656079	0.0841493333333333	0	11.1178197349246	0.000805967323816388	0.0441980222673181
ENST00000381458	TGM3-201	ENSG00000125780	TGM3	chr20:2296001-2341079	0.721044666666667	0	13.5371667635258	0.00080967592503568	0.0443506808452225
ENST00000264151	OSGEPL1-201	ENSG00000128694	OSGEPL1	chr2:189746660-189762792	0.504981	0	11.5729280255827	0.000810827995741322	0.0443841827557056
ENST00000373187	PTPRT-203	ENSG00000196090	PTPRT	chr20:42072752-43189733	0.0702103333333333	0	14.8427219700413	0.000812775389807312	0.0444327286216376
ENST00000380927	SECISBP2L-202	ENSG00000138593	SECISBP2L	chr15:48996384-49046446	0.655669	0	13.544719361482	0.000812776199019253	0.0444327286216376
ENST00000425360	NFASC-210	ENSG00000163531	NFASC	chr1:204981856-205018371	0.187987	0	11.3265335271857	0.000813036392066792	0.0444327286216376
ENST00000550857	PTPRB-209	ENSG00000127329	PTPRB	chr12:70521403-70609843	0.400872666666667	0	13.6821520310856	0.000813098671838553	0.0444327286216376
ENST00000611689	GRIA3-205	ENSG00000125675	GRIA3	chrX:123184299-123204683	1.550276	0	13.5296484477531	0.000816064461784423	0.0445245501874661
ENST00000506886	SPOCK3-210	ENSG00000196104	SPOCK3	chr4:166733388-167234796	0.065596	0	13.5881533798572	0.000816500267307785	0.0445337400558191
ENST00000526757	ST5-213	ENSG00000166444	ST5	chr11:8693351-8811341	0.0584673333333333	2.019183	-6.14642546582517	0.000817351870926465	0.0445617938093927
ENST00000373504	CHIC1-202	ENSG00000204116	CHIC1	chrX:73563200-73687102	0.290250333333333	0	13.7177593042533	0.000817479225415107	0.0445617938093927
ENST00000396005	SLC5A12-202	ENSG00000148942	SLC5A12	chr11:26667020-26722060	0.486552666666667	0	13.288883987101	0.000818056334842191	0.0445805842133816
ENST00000527736	TENM4-202	ENSG00000149256	TENM4	chr11:79069942-79215909	0.23917	0	13.6719221455694	0.00081830844367891	0.0445816578269546
ENST00000164640	PDZD4-201	ENSG00000067840	PDZD4	chrX:153802166-153830490	6.12448233333333	0.004092	9.41238246943738	0.000819273280441201	0.0446215494096063
ENST00000458360	ZMYND8-212	ENSG00000101040	ZMYND8	chr20:47210247-47356720	0.215214333333333	0	13.5259618709658	0.000821425065626001	0.0447133550549681
ENST00000395154	STX1A-202	ENSG00000106089	STX1A	chr7:73700729-73719657	1.18725133333333	0.000784666666666667	9.34038334933074	0.000824822130482644	0.0448728035110134
ENST00000486085	RTN4-214	ENSG00000115310	RTN4	chr2:54972585-54987633	0.368334	0	11.0086598109276	0.000827296654690743	0.0449800990247003
ENST00000261016	ABI2-201	ENSG00000138443	ABI2	chr2:203328239-203432172	0.195540333333333	9.96666666666667e-05	9.21048885507475	0.000827527568686962	0.0449800990247003
ENST00000512211	APC-210	ENSG00000134982	APC	chr5:112738332-112839508	0.09617	0	11.831433338724	0.000827818808987517	0.0449800990247003
ENST00000522177	MFAP3-210	ENSG00000037749	MFAP3	chr5:154038994-154052952	0.346558333333333	0	10.80780946503	0.000830942596672715	0.0450906827741849
ENST00000430767	SEC14L1-202	ENSG00000129657	SEC14L1	chr17:77089155-77216802	0	2.587539	-17.9889377102666	0.000833466774315554	0.0451453624101919
ENST00000431586	PPP1R8-204	ENSG00000117751	PPP1R8	chr1:27831324-27850432	0.282990333333333	0	10.9560804338188	0.000834626455042888	0.0451570297776119
ENST00000508859	ZDHHC11B-201	ENSG00000206077	ZDHHC11B	chr5:711808-784729	0.0888886666666667	0	11.238179983417	0.000834858927151344	0.0451570297776119
ENST00000278756	APLP2-202	ENSG00000084234	APLP2	chr11:130070568-130144804	24.3445886666667	0.0115456666666667	10.0020907149189	0.000836248392603388	0.0451916622841014
ENST00000602911	PSMD8-209	ENSG00000099341	PSMD8	chr19:38374759-38383824	0.00921933333333333	2.29071233333333	-8.78629192333686	0.000836337292368357	0.0451916622841014
ENST00000431504	ZNF92-203	ENSG00000146757	ZNF92	chr7:65373839-65401125	1.219895	0	13.5899504422514	0.000837348047815778	0.0451984662093949
ENST00000415782	LAMB3-204	ENSG00000196878	LAMB3	chr1:209634447-209651394	0.355847666666667	0	11.0992705519168	0.000842493214603076	0.0453316501314572
ENST00000304749	CST1-201	ENSG00000170373	CST1	chr20:23747553-23750937	2.54487133333333	0	11.6404622459277	0.000842963092470431	0.0453316501314572
ENST00000358894	COL20A1-201	ENSG00000101203	COL20A1	chr20:63293186-63330933	2.248331	0	14.9526456819894	0.000843181689920705	0.0453316501314572
ENST00000555542	PRKCH-216	ENSG00000027075	PRKCH	chr14:61280953-61443211	0.190843	0	13.5004219473446	0.000845596687820639	0.0454360181067771
ENST00000297770	CPA6-201	ENSG00000165078	CPA6	chr8:67422072-67746385	0.111701666666667	0	13.6714003731952	0.00084949238201293	0.04558150382647
ENST00000440523	ACVR1-208	ENSG00000115170	ACVR1	chr2:157780408-157875626	0.0685323333333333	0	11.2085584307209	0.000850548895513797	0.0456181634839394
ENST00000307422	MRPL4-202	ENSG00000105364	MRPL4	chr19:10251964-10260043	1.152365	0	11.7310204954905	0.000850977849333204	0.0456181634839394
ENST00000621367	ALG13-225	ENSG00000101901	ALG13	chrX:111681170-111760645	0.403308	0	13.5311102458176	0.000851176225036842	0.0456181634839394
ENST00000495233	CAMTA1-215	ENSG00000171735	CAMTA1	chr1:7736408-7767856	1.11073733333333	0	13.6618556952671	0.000851364656705346	0.0456181634839394
ENST00000585642	GNAL-206	ENSG00000141404	GNAL	chr18:11752806-11868584	0.0595863333333333	0	11.3336748305314	0.000852143986347186	0.0456471712317925
ENST00000265922	BRINP1-201	ENSG00000078725	BRINP1	chr9:119166629-119369435	5.95968733333333	0.00313333333333333	9.80278360494439	0.000855727623489762	0.0457474223182493
ENST00000534871	AURKB-202	ENSG00000178999	AURKB	chr17:8204743-8210581	1.148124	0	11.2452690215252	0.000859185153436684	0.0458567925652639
ENST00000616917	ANP32E-209	ENSG00000143401	ANP32E	chr1:150218555-150234678	4.93758866666667	0	14.7977708466414	0.000859367925775399	0.0458567925652639
ENST00000445170	FBXW12-204	ENSG00000164049	FBXW12	chr3:48372275-48394687	0	0.604121	-13.3762673392397	0.000860987380904632	0.0458999565209158
ENST00000305231	UGT2B7-201	ENSG00000171234	UGT2B7	chr4:69096474-69112987	0.0436066666666667	2.06913366666667	-6.62765100062139	0.000861577783557815	0.0459089328697161
ENST00000431062	DDC-206	ENSG00000132437	DDC	chr7:50458440-50544119	0.479764666666667	0	13.8484989614097	0.000864853629799873	0.0460706880134298
ENST00000551193	FAR2-208	ENSG00000064763	FAR2	chr12:29321904-29340980	0.323636333333333	0	11.1350699523364	0.000865534616607008	0.0460941637508716
ENST00000342315	OAS2-201	ENSG00000111335	OAS2	chr12:112978395-113011723	0.197549333333333	0	11.2670678381289	0.00086587297684036	0.0460993848965867
ENST00000430805	RCBTB2-202	ENSG00000136161	RCBTB2	chr13:48488970-48533256	0.729923333333333	0	13.5163487700499	0.000867047524645204	0.0461363082982153
ENST00000371994	MINPP1-201	ENSG00000107789	MINPP1	chr10:87504875-87553388	0.457888	0	13.0232680582546	0.000867748156112882	0.0461607848159605
ENST00000311027	MADD-201	ENSG00000110514	MADD	chr11:47269674-47330031	0.365294	0.000207666666666667	9.24235508846457	0.000868168866549329	0.0461703611937413
ENST00000240487	TMEM131L-201	ENSG00000121210	TMEM131L	chr4:153555896-153636711	0	0.175022	-13.372181146228	0.000869911784273933	0.0462290667433384
ENST00000324324	MYEF2-202	ENSG00000104177	MYEF2	chr15:48134632-48178295	0.752397333333333	0	13.5381696554163	0.000869995730188722	0.0462290667433384
ENST00000531613	PCDHA8-202	ENSG00000204962	PCDHA8	chr5:140841187-141012347	0.199168333333333	0	13.6263606792916	0.000871170275145402	0.046252835024496
ENST00000432318	CSF2RA-209	ENSG00000198223	CSF2RA	chrX:1268830-1309924	0	0.0796626666666667	-11.3212599697704	0.000871627225617836	0.046252835024496
ENST00000517600	DMTN-209	ENSG00000158856	DMTN	chr8:22054931-22081686	1.257825	0	13.6216721375847	0.000871825741289812	0.046252835024496
ENST00000277549	CACNA1B-201	ENSG00000148408	CACNA1B	chr9:137877789-138122179	0.124678666666667	0	13.4767422950089	0.000871873634007264	0.046252835024496
ENST00000628037	PTGER3-212	ENSG00000050628	PTGER3	chr1:70852353-71047808	0.156954333333333	0	13.487406722236	0.000871889750807129	0.046252835024496
ENST00000542824	ELP2-221	ENSG00000134759	ELP2	chr18:36129924-36174648	0.692512	0	13.4759382519872	0.000873146490396541	0.0463066976832504
ENST00000333725	TCF12-202	ENSG00000140262	TCF12	chr15:56918694-57288508	0	0.797621333333333	-17.8257946344526	0.0008742902542644	0.0463495531352089
ENST00000509042	HMCES-205	ENSG00000183624	HMCES	chr3:129278828-129304751	0.194913666666667	0	10.8744315458179	0.000874679433595497	0.0463495531352089
ENST00000423693	HDLBP-210	ENSG00000115677	HDLBP	chr2:241262917-241315672	0	0.262323	-13.4070676825636	0.000875294405367534	0.0463693314856745
ENST00000562473	QPRT-203	ENSG00000103485	QPRT	chr16:29679182-29697524	0	0.764438333333333	-13.4294171838084	0.000877611761988059	0.0464574636669952
ENST00000554827	CEP128-208	ENSG00000100629	CEP128	chr14:80830165-80904928	0.475691333333333	0	13.6941932322654	0.000880935308288925	0.046539635227905
ENST00000421797	MKLN1-203	ENSG00000128585	MKLN1	chr7:131110096-131487844	3.52797666666667	0	18.9254802348198	0.000882690338700468	0.0466049671618728
ENST00000521489	HS6ST2-204	ENSG00000171004	HS6ST2	chrX:132627970-132961395	0	0.0394773333333333	-13.3370418932809	0.000883211643829622	0.0466049671618728
ENST00000421802	IFNGR2-204	ENSG00000159128	IFNGR2	chr21:33432319-33479348	0	0.0610316666666667	-11.1143370517337	0.000887448969438904	0.0467293161028322
ENST00000581973	SPECC1-216	ENSG00000128487	SPECC1	chr17:20095692-20204356	0.043939	0	10.7844155733947	0.000889170002010525	0.0467814140525696
ENST00000601887	ZNF329-205	ENSG00000181894	ZNF329	chr19:58129376-58155067	1.16201666666667	0	13.4476365670729	0.000891060571754022	0.0468551793247575
ENST00000395334	AK4-202	ENSG00000162433	AK4	chr1:65147830-65232145	0.732185333333333	0	14.4975053742806	0.000892611038678292	0.0469238455726126
ENST00000368646	DENND4B-202	ENSG00000198837	DENND4B	chr1:153932861-153945269	2.47118133333333	0.00794966666666667	7.11404391398622	0.000893294370506647	0.0469280257444097
ENST00000359188	ABI1-202	ENSG00000136754	ABI1	chr10:26746593-26860935	0.267101666666667	0	13.4451177265378	0.000893546641695008	0.0469280257444097
ENST00000621889	KCNH7-205	ENSG00000184611	KCNH7	chr2:162423270-162537081	0.269283666666667	0	13.4477972297378	0.000893669115309937	0.0469280257444097
ENST00000536727	CADM1-204	ENSG00000182985	CADM1	chr11:115174307-115504415	3.86396	0	18.8622311559635	0.000894793913991884	0.0469486448264401
ENST00000318504	ZNF185-201	ENSG00000147394	ZNF185	chrX:152914442-152973480	0.0778243333333333	0	10.7321837548427	0.000894935120170832	0.0469486448264401
ENST00000519069	TRIQK-207	ENSG00000205133	TRIQK	chr8:92886534-92966144	0	0.16503	-13.3330584096085	0.000895910231893334	0.0469625494888327
ENST00000404910	RAMP1-203	ENSG00000132329	RAMP1	chr2:237858893-237912010	0	0.264875333333333	-13.3525208564701	0.000896375443752411	0.0469625494888327
ENST00000356436	TBC1D7-202	ENSG00000145979	TBC1D7	chr6:13304951-13328531	0.197413666666667	0	10.7418930947209	0.000896930113113311	0.0469625494888327
ENST00000283303	ADGRF4-201	ENSG00000153294	ADGRF4	chr6:47698553-47722021	0.2051	0	10.8053482938151	0.000896973950542041	0.0469625494888327
ENST00000331683	SPAG16-202	ENSG00000144451	SPAG16	chr2:213284464-214410501	1.12076766666667	0	18.8468864126338	0.000897342792211897	0.0469625494888327
ENST00000547314	TGFBR1-204	ENSG00000106799	TGFBR1	chr9:99104038-99132726	1.39029233333333	0	13.8671490213405	0.000897509221561635	0.0469625494888327
ENST00000620958	GMNN-207	ENSG00000112312	GMNN	chr6:24775413-24786093	0	0.345411333333333	-11.490318231458	0.000901850546111926	0.047138278203793
ENST00000004531	SLC7A2-201	ENSG00000003989	SLC7A2	chr8:17538777-17570561	0	8.61360166666667	-17.7102048415818	0.000903662831605125	0.0472201369307145
ENST00000557055	STON2-208	ENSG00000140022	STON2	chr14:81396118-81436465	0.114464333333333	0	10.7428445475234	0.000904529635267051	0.0472396943329981
ENST00000503520	GUCY1B1-203	ENSG00000061918	GUCY1B1	chr4:155759090-155806548	0.64819	0	13.4489539969109	0.000905723957237647	0.0472891938206619
ENST00000430886	PLA2G6-209	ENSG00000184381	PLA2G6	chr22:38140065-38181780	0.122027666666667	0	10.8882616377997	0.000908974838747377	0.0473822478130867
ENST00000371872	SARDH-204	ENSG00000123453	SARDH	chr9:133663560-133739920	0.398654	0	13.4360722943765	0.000910443250141355	0.0474323129979265
ENST00000629316	CTNNA2-219	ENSG00000066032	CTNNA2	chr2:79513135-80648378	1.06825866666667	0	18.7894059949586	0.000911808458122729	0.0474518875418862
ENST00000515090	GPM6A-221	ENSG00000150625	GPM6A	chr4:175634546-175787676	0.254444	0	13.8298965015894	0.000912422431186722	0.0474709609065345
ENST00000439069	MAP4K2-206	ENSG00000168067	MAP4K2	chr11:64799421-64803175	1.28965666666667	0	10.7945506283328	0.000914115976509104	0.0475204057435932
ENST00000505480	ABCG2-203	ENSG00000118777	ABCG2	chr4:88131844-88159024	0.233993666666667	0	11.2155311335426	0.00091574806315184	0.0475693333984051
ENST00000251041	MYO16-201	ENSG00000041515	MYO16	chr13:108596182-109048982	0.010126	0	10.7281450311068	0.000916233198807571	0.0475693333984051
ENST00000523027	DPYSL2-206	ENSG00000092964	DPYSL2	chr8:26578405-26656027	0.0632166666666667	0	10.8333926430743	0.000917797179696351	0.0476085570565853
ENST00000450849	ATCAY-201	ENSG00000167654	ATCAY	chr19:3880685-3928082	9.38871566666667	0.00626766666666667	9.47687505572448	0.00091910385623186	0.047637691764841
ENST00000428241	OSBPL10-202	ENSG00000144645	OSBPL10	chr3:31733257-31830105	0.0805716666666667	0	11.4594571839979	0.000922011713643622	0.047711059339004
ENST00000405876	TCHP-202	ENSG00000139437	TCHP	chr12:109900274-109918069	0.252419	0	10.7025102050995	0.000922566002174735	0.0477139992901506
ENST00000398056	FGL1-204	ENSG00000104760	FGL1	chr8:17864380-17910365	0.176525666666667	9.614926	-6.80330950555397	0.000924322113540474	0.0477790593990573
ENST00000350889	STMN4-202	ENSG00000015592	STMN4	chr8:27235323-27258386	1.35650566666667	0	13.5141377433446	0.000926353384289395	0.0478643126879047
ENST00000643859	CDK13-212	ENSG00000065883	CDK13	chr7:39951751-40095520	0.207273	0	13.4178017468043	0.000926470444468604	0.0478643126879047
ENST00000375459	PCID2-204	ENSG00000126226	PCID2	chr13:113177612-113208106	0	0.419487333333333	-13.2959039334276	0.000927267537552127	0.0478925943432786
ENST00000322887	SEC24A-201	ENSG00000113615	SEC24A	chr5:134648824-134693698	0	0.340779	-13.4456146127872	0.000928285273618857	0.047920786222868
ENST00000645412	POLR1D-223	ENSG00000186184	POLR1D	chr13:27621892-27667411	0	1.51133433333333	-15.5909791150613	0.000930370340439582	0.04800115399538
ENST00000539842	PRSS2-201	ENSG00000275896	PRSS2	chr7:142770983-142774559	1017.67496733333	30458.5214843333	-5.96189016919856	0.000930812700392292	0.0480110637947705
ENST00000625935	FHL1-220	ENSG00000022267	FHL1	chrX:136167009-136206488	0.130575	0	10.9079700979603	0.00093239929632344	0.0480386219095334
ENST00000524591	TRMT9B-203	ENSG00000250305	TRMT9B	chr8:12945673-13029777	0.359576	0	13.4252864169623	0.000932431549341754	0.0480386219095334
ENST00000426930	ADAM22-208	ENSG00000008277	ADAM22	chr7:88163031-88196757	0.140847333333333	0	10.7637039537691	0.000936655881089566	0.0481570663066218
ENST00000378619	LANCL3-201	ENSG00000147036	LANCL3	chrX:37571652-37677394	0.525749	0	14.3420767612309	0.00094170355762138	0.0483502646764322
ENST00000562831	GALNS-204	ENSG00000141012	GALNS	chr16:88835755-88856575	0.23735	0	10.8468488778459	0.000941925917350851	0.0483502646764322
ENST00000643085	RPS6KA3-208	ENSG00000177189	RPS6KA3	chrX:20153662-20266606	0.301148	0	13.5799117118727	0.000944774310225817	0.048418736857886
ENST00000436267	KYAT1-205	ENSG00000171097	KYAT1	chr9:128833296-128881931	0.361024333333333	0.000111333333333333	9.50071203293506	0.000946831540882521	0.0484853070821649
ENST00000549219	MARF1-207	ENSG00000166783	MARF1	chr16:15635994-15642488	0.849684333333333	0	10.9707938566437	0.000947744283126496	0.0485005516156067
ENST00000409107	MITD1-202	ENSG00000158411	MITD1	chr2:99169445-99181050	0.433959666666667	0	10.87399703755	0.000948287437705538	0.0485005516156067
ENST00000508824	SLIT2-206	ENSG00000145147	SLIT2	chr4:20254920-20486215	0.12728	0	13.3916390021889	0.000948407296013155	0.0485005516156067
ENST00000646630	SYNGAP1-230	ENSG00000197283	SYNGAP1	chr6:33420065-33453689	0.498855666666667	0	12.6165788332849	0.000949038595124166	0.0485005516156067
ENST00000311737	PRSS1-201	ENSG00000204983	PRSS1	chr7:142749472-142753072	180.669784666667	6299.25309233333	-6.15209624506724	0.000950176416699514	0.0485155244938731
ENST00000639912	PIGN-240	ENSG00000197563	PIGN	chr18:62042471-62187017	0.202891333333333	0	13.3972766261273	0.000950525775840328	0.0485190545371397
ENST00000407806	PFKP-204	ENSG00000067057	PFKP	chr10:3070245-3105473	3.453616	0.0231323333333333	6.16358850543266	0.000950963548040586	0.0485206542539134
ENST00000645306	CTCF-212	ENSG00000102974	CTCF	chr16:67570774-67639163	0.428795	0	13.3865638251467	0.000951418864265138	0.0485206542539134
ENST00000399766	MACO1-202	ENSG00000204178	MACO1	chr1:25430858-25500205	0.448356666666667	0	13.505102384068	0.000951568884677296	0.0485206542539134
ENST00000397558	BICDL1-201	ENSG00000135127	BICDL1	chr12:119989869-120094494	7.393865	0.00474	9.4969066221927	0.000952230430552215	0.0485414834814453
ENST00000262464	FBN2-201	ENSG00000138829	FBN2	chr5:128257909-128538245	0.106628	0	13.4083184608058	0.000952678499200921	0.0485439787975091
ENST00000417257	FRMD5-202	ENSG00000171877	FRMD5	chr15:43870764-44195271	0.785042666666667	0.003484	6.72995153074409	0.000955752941766007	0.0485978480963316
ENST00000456194	HACL1-208	ENSG00000131373	HACL1	chr3:15560747-15601569	0.705173333333333	0	13.3956183895544	0.000955861239926681	0.0485978480963316
ENST00000339137	C9orf153-201	ENSG00000187753	C9orf153	chr9:86220265-86259657	0.132712	0	10.9303036864923	0.000955869573139367	0.0485978480963316
ENST00000586792	ZNF540-204	ENSG00000171817	ZNF540	chr19:37594973-37611872	0.264827333333333	0	10.6989113477526	0.000956581610532787	0.0486018293040405
ENST00000506780	METTL14-203	ENSG00000145388	METTL14	chr4:118697211-118710601	0.430644333333333	0	11.0309310806349	0.000957262292013642	0.0486018293040405
ENST00000339098	CERKL-201	ENSG00000188452	CERKL	chr2:181538184-181657006	0.245009	0	13.4119834205665	0.000957388615703768	0.0486018293040405
ENST00000488653	CCDC14-220	ENSG00000175455	CCDC14	chr3:123913453-123961408	0.0910693333333333	0	10.6510438435526	0.000957606658394957	0.0486018293040405
ENST00000575582	GP2-210	ENSG00000169347	GP2	chr16:20319751-20327426	0.623789	21.7344103333333	-6.1850645118266	0.000958876150325913	0.0486475581952574
ENST00000382085	AMACR-204	ENSG00000242110	AMACR	chr5:33988307-34008028	0.221074666666667	0	10.6522489442892	0.000959284225327313	0.0486553930521977
ENST00000484324	CPA1-207	ENSG00000091704	CPA1	chr7:130381093-130388114	4.224817	112.184166	-5.78939001927167	0.000960376119620306	0.0486978982675563
ENST00000404547	NRG3-203	ENSG00000185737	NRG3	chr10:81875341-82985605	0.924178333333333	0	18.548289981486	0.000964070587033272	0.0487820734259186
ENST00000396705	TPI1-202	ENSG00000111669	TPI1	chr12:6867531-6870948	0	3.85740066666667	-13.2718580977155	0.000965242484103647	0.0488027515849188
ENST00000532498	TSPAN19-204	ENSG00000231738	TSPAN19	chr12:85014317-85036277	0.274202666666667	0	11.1364858258706	0.000967892701557859	0.0488533562045907
ENST00000521001	TNIP1-209	ENSG00000145901	TNIP1	chr5:151060354-151093577	0.148186666666667	0	10.8394905499475	0.000970952349242669	0.0489623907448672
ENST00000560601	ACAN-207	ENSG00000157766	ACAN	chr15:88803442-88875353	3.974867	0.012795	7.26962677134133	0.000979077554119246	0.0492814357960967
ENST00000616727	MUC13-205	ENSG00000173702	MUC13	chr3:124905442-124934751	28.0191866666667	0.199134666666667	6.08245334649402	0.000980320714651146	0.0493310653431155
ENST00000644861	VPS13C-211	ENSG00000129003	VPS13C	chr15:61852389-62060447	4.64763033333333	0.00284533333333333	9.68029626355692	0.000982464255181047	0.0494259653160515
ENST00000627543	DNM1-212	ENSG00000106976	DNM1	chr9:128203417-128255246	2.80632433333333	0.002468	9.18681552483196	0.000982865954382109	0.0494332096747111
ENST00000265770	STMN4-201	ENSG00000015592	STMN4	chr8:27236303-27258409	1.334759	0	13.4317871146798	0.000986686232299046	0.0495420331819587
ENST00000341403	UBXN8-202	ENSG00000104691	UBXN8	chr8:30744189-30766905	0	0.572401	-13.253984838398	0.000986993289461595	0.0495420331819587
ENST00000542666	CDK17-202	ENSG00000059758	CDK17	chr12:96280544-96400074	0.238512666666667	0	13.3482309402715	0.000987400651231174	0.0495420331819587
ENST00000338010	ZNF385A-201	ENSG00000161642	ZNF385A	chr12:54369140-54391298	0.761015666666667	0	12.5807706446154	0.00098747096509197	0.0495420331819587
ENST00000539553	SLC4A11-207	ENSG00000088836	SLC4A11	chr20:3227636-3239217	0.466823333333333	0	10.9584398998427	0.000987557383585003	0.0495420331819587
ENST00000201961	NOL4L-201	ENSG00000197183	NOL4L	chr20:32485537-32584828	0.056911	0	11.0443311910847	0.000987809401179021	0.0495420331819587
ENST00000340833	CDC25B-202	ENSG00000101224	CDC25B	chr20:3796431-3805218	3.66409633333333	0	13.5018626984072	0.000991912920205972	0.0496223014776207
ENST00000496200	IMPDH1-214	ENSG00000106348	IMPDH1	chr7:128392278-128405948	0.002013	0.793563333333333	-9.34485753058114	0.00099341224911931	0.0496438905399795
ENST00000539477	MLH1-222	ENSG00000076242	MLH1	chr3:36993777-37050842	0.50336	0	13.3912290554098	0.000993524805332888	0.0496438905399795
ENST00000488464	TPI1-206	ENSG00000111669	TPI1	chr12:6868100-6870383	2.20678433333333	0	10.8774045411446	0.000995412458837194	0.049699374002198
ENST00000515500	LEF1-221	ENSG00000138795	LEF1	chr4:108081584-108166797	0.081882	0	11.3404967581984	0.000997293212271857	0.0497673700426766
ENST00000379780	CETP-202	ENSG00000087237	CETP	chr16:56961923-56983844	0.237799	0	10.8894046358271	0.000997810482168365	0.049780232962795
ENST00000551617	ACTR6-209	ENSG00000075089	ACTR6	chr12:100200851-100224357	1.17602	0	13.3367658775309	0.000999507802571436	0.0498519459771882
ENST00000611903	MAN1C1-208	ENSG00000117643	MAN1C1	chr1:25617468-25786206	0.000947666666666667	0.146974666666667	-8.15827943539372	0.00100017430772062	0.0498592610651009
ENST00000227474	PUS3-201	ENSG00000110060	PUS3	chr11:125893485-125903206	0.440051	0	10.6276285325586	0.00100214744423683	0.0499080615321343
ENST00000438055	TTC3-209	ENSG00000182670	TTC3	chr21:37073267-37165765	0.301750666666667	0	13.3501769902043	0.00100505330026565	0.0499894405668451
